# Supplementary material for: WUSCHEL acts as an auxin response rheostat to maintain apical stem cells in Arabidopsis
Source: Nat Commun. 2019 Nov 8;10:5093. doi: 10.1038/s41467-019-13074-9 (PMC6841675; doi:10.1038/s41467-019-13074-9)
Supplement: Supplementary file 4 — Supplementary Data 1 [file 41467_2019_13074_MOESM4_ESM.xlsx]

## Sheet: Overview
	ChIP_WUS_vs_Mock
	ChIP_Mock_vs_WUS
	ChIP_Ac
	ChIP_deAc
	ChIP_Meth
	ChIP_deMeth
	ChIP_RNA-seq
	RNA-seq_raw_counts
	RNA-seq_Deseq2_rlog_transf
	RNA-seq_genotype-treatment_int	Deseq2: genotype(WUS)-treatment(TSA) interaction analysis
	genotype_WUS_vs_Col
	Venn_diagram	Genes derepressed by TSA vs genes repressed by WUS
	Open_chromatin_Zhang et al

## Sheet: ChIP_WUS_vs_Mock_intervals
Peak calling							Reduced intervals
	Chr	Peak start	Peak end	Posterior Probability				Chr	Peak start	Peak end
	1	13600	13700	> 0.9				1	13600	13800
	1	13700	13800	> 0.9				1	16600	17000
	1	16600	16700	> 0.9				1	20200	21400
	1	16700	16800	> 0.9				1	37800	38300
	1	16800	16900	> 0.9				1	55200	55700
	1	16900	17000	> 0.9				1	56500	57700
	1	20200	20300	> 0.9				1	58400	58600
	1	20300	20400	> 0.9				1	59600	60000
	1	20400	20500	> 0.9				1	61200	61700
	1	20500	20600	> 0.9				1	67500	68800
	1	20600	20700	> 0.9				1	75200	75600
	1	20700	20800	> 0.9				1	77500	77800
	1	20800	20900	> 0.9				1	79500	79700
	1	20900	21000	> 0.9				1	99200	99900
	1	21000	21100	> 0.9				1	107500	108600
	1	21100	21200	> 0.9				1	115900	116500
	1	21200	21300	> 0.9				1	116700	117100
	1	21300	21400	> 0.9				1	118400	118800
	1	37800	37900	> 0.9				1	120400	120700
	1	37900	38000	> 0.9				1	130400	131500
	1	38000	38100	> 0.9				1	135700	136200
	1	38100	38200	> 0.9				1	146100	146500
	1	38200	38300	> 0.9				1	156100	156900
	1	55200	55300	> 0.9				1	158900	159700
	1	55300	55400	> 0.9				1	167000	167100
	1	55400	55500	> 0.9				1	173100	173800
	1	55500	55600	> 0.9				1	174900	175000
	1	55600	55700	> 0.9				1	176700	177300
	1	56500	56600	> 0.9				1	178800	179500
	1	56600	56700	> 0.9				1	180500	180800
	1	56700	56800	> 0.9				1	182000	182700
	1	56800	56900	> 0.9				1	183100	183700
	1	56900	57000	> 0.9				1	184500	185100
	1	57000	57100	> 0.9				1	194700	195000
	1	57100	57200	> 0.9				1	195500	195900
	1	57200	57300	> 0.9				1	198300	199000
	1	57300	57400	> 0.9				1	199200	199700
	1	57400	57500	> 0.9				1	206700	207300
	1	57500	57600	> 0.9				1	207500	208000
	1	57600	57700	> 0.9				1	210500	210900
	1	58400	58500	> 0.9				1	224400	225100
	1	58500	58600	> 0.9				1	225800	226300
	1	59600	59700	> 0.9				1	227100	229200
	1	59700	59800	> 0.9				1	237700	238100
	1	59800	59900	> 0.9				1	239500	239900
	1	59900	60000	> 0.9				1	268000	268400
	1	61200	61300	> 0.9				1	270300	270800
	1	61300	61400	> 0.9				1	292900	293200
	1	61400	61500	> 0.9				1	301000	301400
	1	61500	61600	> 0.9				1	302500	303000
	1	61600	61700	> 0.9				1	325000	325400
	1	67500	67600	> 0.9				1	343800	343900
	1	67600	67700	> 0.9				1	355000	355100
	1	67700	67800	> 0.9				1	356600	357100
	1	67800	67900	> 0.9				1	364000	364900
	1	67900	68000	> 0.9				1	367500	367600
	1	68000	68100	> 0.9				1	368000	368700
	1	68100	68200	> 0.9				1	372100	372300
	1	68200	68300	> 0.9				1	411700	411900
	1	68300	68400	> 0.9				1	414500	415100
	1	68400	68500	> 0.9				1	420000	420400
	1	68500	68600	> 0.9				1	426300	426900
	1	68600	68700	> 0.9				1	430900	431400
	1	68700	68800	> 0.9				1	434100	434900
	1	75200	75300	> 0.9				1	436900	437200
	1	75300	75400	> 0.9				1	468600	469800
	1	75400	75500	> 0.9				1	471400	471800
	1	75500	75600	> 0.9				1	482900	483600
	1	77500	77600	> 0.9				1	485500	485900
	1	77600	77700	> 0.9				1	486600	486900
	1	77700	77800	> 0.9				1	487600	489200
	1	79500	79600	> 0.9				1	498800	499100
	1	79600	79700	> 0.9				1	521800	522100
	1	99200	99300	> 0.9				1	555800	556100
	1	99300	99400	> 0.9				1	556500	557200
	1	99400	99500	> 0.9				1	559600	560200
	1	99500	99600	> 0.9				1	564500	564900
	1	99600	99700	> 0.9				1	565300	565600
	1	99700	99800	> 0.9				1	566700	566800
	1	99800	99900	> 0.9				1	568300	568600
	1	107500	107600	> 0.9				1	570900	572300
	1	107600	107700	> 0.9				1	575500	575800
	1	107700	107800	> 0.9				1	576200	576300
	1	107800	107900	> 0.9				1	630100	630400
	1	107900	108000	> 0.9				1	633600	633800
	1	108000	108100	> 0.9				1	634500	635300
	1	108100	108200	> 0.9				1	644500	644800
	1	108200	108300	> 0.9				1	652500	652700
	1	108300	108400	> 0.9				1	653200	653500
	1	108400	108500	> 0.9				1	662300	662700
	1	108500	108600	> 0.9				1	701200	701600
	1	115900	116000	> 0.9				1	706400	707200
	1	116000	116100	> 0.9				1	727500	727800
	1	116100	116200	> 0.9				1	728200	728500
	1	116200	116300	> 0.9				1	738000	738700
	1	116300	116400	> 0.9				1	739400	739600
	1	116400	116500	> 0.9				1	767900	768100
	1	116700	116800	> 0.9				1	785600	787100
	1	116800	116900	> 0.9				1	789100	789300
	1	116900	117000	> 0.9				1	807200	807400
	1	117000	117100	> 0.9				1	813100	813400
	1	118400	118500	> 0.9				1	851600	851900
	1	118500	118600	> 0.9				1	853700	854000
	1	118600	118700	> 0.9				1	864100	865500
	1	118700	118800	> 0.9				1	867700	867800
	1	120400	120500	> 0.9				1	868000	868400
	1	120500	120600	> 0.9				1	880100	880300
	1	120600	120700	> 0.9				1	892400	892900
	1	130400	130500	> 0.9				1	897200	899100
	1	130500	130600	> 0.9				1	899700	900200
	1	130600	130700	> 0.9				1	900400	901000
	1	130700	130800	> 0.9				1	903100	904100
	1	130800	130900	> 0.9				1	907400	907700
	1	130900	131000	> 0.9				1	921600	921700
	1	131000	131100	> 0.9				1	931600	932300
	1	131100	131200	> 0.9				1	932700	933700
	1	131200	131300	> 0.9				1	956900	957100
	1	131300	131400	> 0.9				1	957700	958300
	1	131400	131500	> 0.9				1	961800	961900
	1	135700	135800	> 0.9				1	978400	979500
	1	135800	135900	> 0.9				1	983400	984400
	1	135900	136000	> 0.9				1	1028300	1028600
	1	136000	136100	> 0.9				1	1028700	1029200
	1	136100	136200	> 0.9				1	1044700	1044900
	1	146100	146200	> 0.9				1	1049700	1050200
	1	146200	146300	> 0.9				1	1051100	1051200
	1	146300	146400	> 0.9				1	1070900	1071200
	1	146400	146500	> 0.9				1	1072600	1073500
	1	156100	156200	> 0.9				1	1084500	1084800
	1	156200	156300	> 0.9				1	1085600	1085700
	1	156300	156400	> 0.9				1	1096200	1096400
	1	156400	156500	> 0.9				1	1129400	1130800
	1	156500	156600	> 0.9				1	1131400	1132000
	1	156600	156700	> 0.9				1	1133600	1134900
	1	156700	156800	> 0.9				1	1157700	1158000
	1	156800	156900	> 0.9				1	1171500	1171800
	1	158900	159000	> 0.9				1	1172700	1173100
	1	159000	159100	> 0.9				1	1174200	1174500
	1	159100	159200	> 0.9				1	1188400	1188600
	1	159200	159300	> 0.9				1	1197600	1197800
	1	159300	159400	> 0.9				1	1224500	1224900
	1	159400	159500	> 0.9				1	1230900	1231100
	1	159500	159600	> 0.9				1	1233300	1233600
	1	159600	159700	> 0.9				1	1235900	1236700
	1	167000	167100	> 0.9				1	1240200	1240500
	1	173100	173200	> 0.9				1	1248900	1249300
	1	173200	173300	> 0.9				1	1274100	1274300
	1	173300	173400	> 0.9				1	1305600	1305700
	1	173400	173500	> 0.9				1	1307000	1307300
	1	173500	173600	> 0.9				1	1308600	1309000
	1	173600	173700	> 0.9				1	1312700	1313300
	1	173700	173800	> 0.9				1	1337900	1338100
	1	174900	175000	> 0.9				1	1355600	1355800
	1	176700	176800	> 0.9				1	1364800	1364900
	1	176800	176900	> 0.9				1	1422100	1422400
	1	176900	177000	> 0.9				1	1423400	1423900
	1	177000	177100	> 0.9				1	1425400	1425700
	1	177100	177200	> 0.9				1	1426500	1426800
	1	177200	177300	> 0.9				1	1430100	1430400
	1	178800	178900	> 0.9				1	1432700	1433100
	1	178900	179000	> 0.9				1	1433200	1433400
	1	179000	179100	> 0.9				1	1433700	1433900
	1	179100	179200	> 0.9				1	1434000	1434900
	1	179200	179300	> 0.9				1	1469000	1469400
	1	179300	179400	> 0.9				1	1478600	1479200
	1	179400	179500	> 0.9				1	1503800	1504200
	1	180500	180600	> 0.9				1	1504500	1504900
	1	180600	180700	> 0.9				1	1518600	1518800
	1	180700	180800	> 0.9				1	1548500	1548800
	1	182000	182100	> 0.9				1	1549700	1550000
	1	182100	182200	> 0.9				1	1559800	1560100
	1	182200	182300	> 0.9				1	1569500	1570200
	1	182300	182400	> 0.9				1	1570600	1570900
	1	182400	182500	> 0.9				1	1572200	1572500
	1	182500	182600	> 0.9				1	1587700	1588300
	1	182600	182700	> 0.9				1	1606700	1606900
	1	183100	183200	> 0.9				1	1611600	1611700
	1	183200	183300	> 0.9				1	1647200	1647500
	1	183300	183400	> 0.9				1	1659500	1660100
	1	183400	183500	> 0.9				1	1660300	1660500
	1	183500	183600	> 0.9				1	1660800	1661500
	1	183600	183700	> 0.9				1	1681700	1682300
	1	184500	184600	> 0.9				1	1702700	1703000
	1	184600	184700	> 0.9				1	1704800	1705300
	1	184700	184800	> 0.9				1	1713300	1714500
	1	184800	184900	> 0.9				1	1714800	1715000
	1	184900	185000	> 0.9				1	1739200	1739500
	1	185000	185100	> 0.9				1	1744500	1745200
	1	194700	194800	> 0.9				1	1745500	1746100
	1	194800	194900	> 0.9				1	1768600	1769100
	1	194900	195000	> 0.9				1	1773400	1774100
	1	195500	195600	> 0.9				1	1774400	1774800
	1	195600	195700	> 0.9				1	1815400	1815800
	1	195700	195800	> 0.9				1	1822500	1822600
	1	195800	195900	> 0.9				1	1829700	1830300
	1	198300	198400	> 0.9				1	1837500	1838400
	1	198400	198500	> 0.9				1	1854900	1855000
	1	198500	198600	> 0.9				1	1861800	1862100
	1	198600	198700	> 0.9				1	1873800	1873900
	1	198700	198800	> 0.9				1	1874000	1874800
	1	198800	198900	> 0.9				1	1878600	1878900
	1	198900	199000	> 0.9				1	1879100	1879700
	1	199200	199300	> 0.9				1	1880000	1880300
	1	199300	199400	> 0.9				1	1880600	1881400
	1	199400	199500	> 0.9				1	1882500	1883000
	1	199500	199600	> 0.9				1	1884500	1884800
	1	199600	199700	> 0.9				1	1887900	1888900
	1	206700	206800	> 0.9				1	1889000	1889100
	1	206800	206900	> 0.9				1	1890200	1890500
	1	206900	207000	> 0.9				1	1941700	1941800
	1	207000	207100	> 0.9				1	1942700	1943000
	1	207100	207200	> 0.9				1	1946600	1946800
	1	207200	207300	> 0.9				1	1953500	1954200
	1	207500	207600	> 0.9				1	1958300	1958500
	1	207600	207700	> 0.9				1	1974300	1974800
	1	207700	207800	> 0.9				1	1996400	1996700
	1	207800	207900	> 0.9				1	1997100	1997500
	1	207900	208000	> 0.9				1	2013300	2013800
	1	210500	210600	> 0.9				1	2025000	2026000
	1	210600	210700	> 0.9				1	2032100	2032300
	1	210700	210800	> 0.9				1	2083000	2083300
	1	210800	210900	> 0.9				1	2089600	2090000
	1	224400	224500	> 0.9				1	2141000	2142200
	1	224500	224600	> 0.9				1	2143100	2143500
	1	224600	224700	> 0.9				1	2152300	2152600
	1	224700	224800	> 0.9				1	2164100	2164200
	1	224800	224900	> 0.9				1	2165200	2165500
	1	224900	225000	> 0.9				1	2172300	2172600
	1	225000	225100	> 0.9				1	2174800	2175200
	1	225800	225900	> 0.9				1	2176100	2176600
	1	225900	226000	> 0.9				1	2177400	2178000
	1	226000	226100	> 0.9				1	2187800	2188600
	1	226100	226200	> 0.9				1	2190600	2191300
	1	226200	226300	> 0.9				1	2195600	2195800
	1	227100	227200	> 0.9				1	2196600	2197000
	1	227200	227300	> 0.9				1	2197300	2197500
	1	227300	227400	> 0.9				1	2199700	2200100
	1	227400	227500	> 0.9				1	2203800	2204400
	1	227500	227600	> 0.9				1	2212400	2212700
	1	227600	227700	> 0.9				1	2213200	2213600
	1	227700	227800	> 0.9				1	2214000	2215200
	1	227800	227900	> 0.9				1	2224300	2224800
	1	227900	228000	> 0.9				1	2233200	2233600
	1	228000	228100	> 0.9				1	2237600	2237700
	1	228100	228200	> 0.9				1	2239900	2240400
	1	228200	228300	> 0.9				1	2277500	2277800
	1	228300	228400	> 0.9				1	2280500	2280900
	1	228400	228500	> 0.9				1	2282800	2283300
	1	228500	228600	> 0.9				1	2284200	2284600
	1	228600	228700	> 0.9				1	2285100	2285400
	1	228700	228800	> 0.9				1	2299800	2300500
	1	228800	228900	> 0.9				1	2301000	2301300
	1	228900	229000	> 0.9				1	2305000	2305300
	1	229000	229100	> 0.9				1	2312000	2312400
	1	229100	229200	> 0.9				1	2312900	2313200
	1	237700	237800	> 0.9				1	2316300	2316600
	1	237800	237900	> 0.9				1	2317500	2317600
	1	237900	238000	> 0.9				1	2318000	2318100
	1	238000	238100	> 0.9				1	2333200	2334600
	1	239500	239600	> 0.9				1	2334700	2334800
	1	239600	239700	> 0.9				1	2335600	2336000
	1	239700	239800	> 0.9				1	2339400	2339900
	1	239800	239900	> 0.9				1	2340600	2341100
	1	268000	268100	> 0.9				1	2347300	2349100
	1	268100	268200	> 0.9				1	2351500	2352200
	1	268200	268300	> 0.9				1	2365500	2365800
	1	268300	268400	> 0.9				1	2368400	2368800
	1	270300	270400	> 0.9				1	2374600	2375000
	1	270400	270500	> 0.9				1	2389200	2389600
	1	270500	270600	> 0.9				1	2389800	2390100
	1	270600	270700	> 0.9				1	2392500	2392700
	1	270700	270800	> 0.9				1	2393500	2394200
	1	292900	293000	> 0.9				1	2394400	2394600
	1	293000	293100	> 0.9				1	2407400	2407600
	1	293100	293200	> 0.9				1	2432000	2432800
	1	301000	301100	> 0.9				1	2436800	2437500
	1	301100	301200	> 0.9				1	2440000	2440500
	1	301200	301300	> 0.9				1	2443000	2443200
	1	301300	301400	> 0.9				1	2486500	2486600
	1	302500	302600	> 0.9				1	2487800	2488100
	1	302600	302700	> 0.9				1	2488700	2489000
	1	302700	302800	> 0.9				1	2522600	2523000
	1	302800	302900	> 0.9				1	2530200	2530500
	1	302900	303000	> 0.9				1	2565000	2565700
	1	325000	325100	> 0.9				1	2576600	2576900
	1	325100	325200	> 0.9				1	2607700	2608100
	1	325200	325300	> 0.9				1	2613300	2613600
	1	325300	325400	> 0.9				1	2614300	2614700
	1	343800	343900	> 0.9				1	2621400	2621800
	1	355000	355100	> 0.9				1	2622300	2622900
	1	356600	356700	> 0.9				1	2628500	2628800
	1	356700	356800	> 0.9				1	2667100	2667500
	1	356800	356900	> 0.9				1	2675800	2676000
	1	356900	357000	> 0.9				1	2680500	2681300
	1	357000	357100	> 0.9				1	2688500	2688900
	1	364000	364100	> 0.9				1	2690500	2691300
	1	364100	364200	> 0.9				1	2694400	2694800
	1	364200	364300	> 0.9				1	2709900	2710000
	1	364300	364400	> 0.9				1	2712100	2713000
	1	364400	364500	> 0.9				1	2746700	2747100
	1	364500	364600	> 0.9				1	2747900	2748300
	1	364600	364700	> 0.9				1	2751200	2751500
	1	364700	364800	> 0.9				1	2753500	2753600
	1	364800	364900	> 0.9				1	2753900	2756100
	1	367500	367600	> 0.9				1	2805000	2805200
	1	368000	368100	> 0.9				1	2818100	2818300
	1	368100	368200	> 0.9				1	2820400	2820600
	1	368200	368300	> 0.9				1	2820800	2821100
	1	368300	368400	> 0.9				1	2855900	2856100
	1	368400	368500	> 0.9				1	2861900	2862100
	1	368500	368600	> 0.9				1	2865400	2866000
	1	368600	368700	> 0.9				1	2866400	2866600
	1	372100	372200	> 0.9				1	2866900	2867400
	1	372200	372300	> 0.9				1	2870700	2870900
	1	411700	411800	> 0.9				1	2872500	2873600
	1	411800	411900	> 0.9				1	2874200	2874300
	1	414500	414600	> 0.9				1	2877400	2878000
	1	414600	414700	> 0.9				1	2926600	2927000
	1	414700	414800	> 0.9				1	2982500	2983400
	1	414800	414900	> 0.9				1	2983600	2984100
	1	414900	415000	> 0.9				1	2988200	2988500
	1	415000	415100	> 0.9				1	2989500	2992200
	1	420000	420100	> 0.9				1	3019300	3019700
	1	420100	420200	> 0.9				1	3030700	3032000
	1	420200	420300	> 0.9				1	3041800	3042000
	1	420300	420400	> 0.9				1	3047400	3047600
	1	426300	426400	> 0.9				1	3057100	3057600
	1	426400	426500	> 0.9				1	3072000	3073300
	1	426500	426600	> 0.9				1	3075500	3075800
	1	426600	426700	> 0.9				1	3076400	3076700
	1	426700	426800	> 0.9				1	3084200	3084500
	1	426800	426900	> 0.9				1	3093200	3093900
	1	430900	431000	> 0.9				1	3100600	3101000
	1	431000	431100	> 0.9				1	3103000	3103300
	1	431100	431200	> 0.9				1	3156500	3156700
	1	431200	431300	> 0.9				1	3161800	3161900
	1	431300	431400	> 0.9				1	3167800	3167900
	1	434100	434200	> 0.9				1	3185200	3185500
	1	434200	434300	> 0.9				1	3201300	3201800
	1	434300	434400	> 0.9				1	3240100	3240600
	1	434400	434500	> 0.9				1	3241600	3242200
	1	434500	434600	> 0.9				1	3242700	3243100
	1	434600	434700	> 0.9				1	3243800	3244100
	1	434700	434800	> 0.9				1	3247700	3248200
	1	434800	434900	> 0.9				1	3248900	3249500
	1	436900	437000	> 0.9				1	3250000	3250200
	1	437000	437100	> 0.9				1	3252100	3252500
	1	437100	437200	> 0.9				1	3255800	3256100
	1	468600	468700	> 0.9				1	3256600	3256800
	1	468700	468800	> 0.9				1	3263600	3263800
	1	468800	468900	> 0.9				1	3264500	3264600
	1	468900	469000	> 0.9				1	3271900	3272100
	1	469000	469100	> 0.9				1	3272400	3272800
	1	469100	469200	> 0.9				1	3273400	3273600
	1	469200	469300	> 0.9				1	3283900	3284100
	1	469300	469400	> 0.9				1	3287100	3287700
	1	469400	469500	> 0.9				1	3296100	3296700
	1	469500	469600	> 0.9				1	3302200	3302500
	1	469600	469700	> 0.9				1	3323900	3326100
	1	469700	469800	> 0.9				1	3338000	3338200
	1	471400	471500	> 0.9				1	3347900	3348900
	1	471500	471600	> 0.9				1	3353400	3353600
	1	471600	471700	> 0.9				1	3356400	3356700
	1	471700	471800	> 0.9				1	3396800	3397100
	1	482900	483000	> 0.9				1	3398300	3399100
	1	483000	483100	> 0.9				1	3420300	3421500
	1	483100	483200	> 0.9				1	3422600	3422900
	1	483200	483300	> 0.9				1	3423700	3424000
	1	483300	483400	> 0.9				1	3442300	3442600
	1	483400	483500	> 0.9				1	3444600	3445000
	1	483500	483600	> 0.9				1	3484200	3484500
	1	485500	485600	> 0.9				1	3495700	3496300
	1	485600	485700	> 0.9				1	3517100	3517300
	1	485700	485800	> 0.9				1	3519000	3519400
	1	485800	485900	> 0.9				1	3522400	3522600
	1	486600	486700	> 0.9				1	3522800	3523400
	1	486700	486800	> 0.9				1	3523500	3523700
	1	486800	486900	> 0.9				1	3526000	3526500
	1	487600	487700	> 0.9				1	3527400	3528000
	1	487700	487800	> 0.9				1	3529400	3530600
	1	487800	487900	> 0.9				1	3545500	3545800
	1	487900	488000	> 0.9				1	3546600	3546700
	1	488000	488100	> 0.9				1	3549000	3549300
	1	488100	488200	> 0.9				1	3550600	3550900
	1	488200	488300	> 0.9				1	3552800	3553200
	1	488300	488400	> 0.9				1	3570700	3571100
	1	488400	488500	> 0.9				1	3590500	3590800
	1	488500	488600	> 0.9				1	3610400	3610700
	1	488600	488700	> 0.9				1	3638300	3638700
	1	488700	488800	> 0.9				1	3639600	3639700
	1	488800	488900	> 0.9				1	3647700	3648000
	1	488900	489000	> 0.9				1	3658500	3658900
	1	489000	489100	> 0.9				1	3664000	3664500
	1	489100	489200	> 0.9				1	3676000	3676300
	1	498800	498900	> 0.9				1	3676400	3676800
	1	498900	499000	> 0.9				1	3681500	3681900
	1	499000	499100	> 0.9				1	3702100	3702600
	1	521800	521900	> 0.9				1	3719400	3719500
	1	521900	522000	> 0.9				1	3757100	3757200
	1	522000	522100	> 0.9				1	3764600	3765000
	1	555800	555900	> 0.9				1	3765800	3766000
	1	555900	556000	> 0.9				1	3770300	3770700
	1	556000	556100	> 0.9				1	3772800	3772900
	1	556500	556600	> 0.9				1	3773400	3773900
	1	556600	556700	> 0.9				1	3774400	3774600
	1	556700	556800	> 0.9				1	3775200	3776900
	1	556800	556900	> 0.9				1	3778800	3779000
	1	556900	557000	> 0.9				1	3804000	3804300
	1	557000	557100	> 0.9				1	3806700	3806900
	1	557100	557200	> 0.9				1	3809000	3809300
	1	559600	559700	> 0.9				1	3809500	3810300
	1	559700	559800	> 0.9				1	3824600	3825000
	1	559800	559900	> 0.9				1	3831200	3831600
	1	559900	560000	> 0.9				1	3832300	3832600
	1	560000	560100	> 0.9				1	3837400	3837800
	1	560100	560200	> 0.9				1	3840900	3841200
	1	564500	564600	> 0.9				1	3884200	3884300
	1	564600	564700	> 0.9				1	3887900	3888200
	1	564700	564800	> 0.9				1	3914500	3915000
	1	564800	564900	> 0.9				1	3920200	3920300
	1	565300	565400	> 0.9				1	3924500	3925200
	1	565400	565500	> 0.9				1	3937400	3937800
	1	565500	565600	> 0.9				1	3942800	3943800
	1	566700	566800	> 0.9				1	3944100	3944500
	1	568300	568400	> 0.9				1	3944900	3945600
	1	568400	568500	> 0.9				1	3947100	3948600
	1	568500	568600	> 0.9				1	3950900	3951400
	1	570900	571000	> 0.9				1	3960200	3960400
	1	571000	571100	> 0.9				1	3962100	3962400
	1	571100	571200	> 0.9				1	3981100	3981300
	1	571200	571300	> 0.9				1	3993500	3994100
	1	571300	571400	> 0.9				1	3994700	3995400
	1	571400	571500	> 0.9				1	4033900	4034200
	1	571500	571600	> 0.9				1	4044000	4044500
	1	571600	571700	> 0.9				1	4062300	4062600
	1	571700	571800	> 0.9				1	4076800	4077000
	1	571800	571900	> 0.9				1	4080500	4080600
	1	571900	572000	> 0.9				1	4081900	4082100
	1	572000	572100	> 0.9				1	4082500	4082700
	1	572100	572200	> 0.9				1	4086400	4086700
	1	572200	572300	> 0.9				1	4087700	4088100
	1	575500	575600	> 0.9				1	4088700	4089200
	1	575600	575700	> 0.9				1	4092300	4092600
	1	575700	575800	> 0.9				1	4102600	4102800
	1	576200	576300	> 0.9				1	4103200	4103700
	1	630100	630200	> 0.9				1	4104100	4104300
	1	630200	630300	> 0.9				1	4104800	4105200
	1	630300	630400	> 0.9				1	4106300	4107300
	1	633600	633700	> 0.9				1	4107800	4108200
	1	633700	633800	> 0.9				1	4117700	4118000
	1	634500	634600	> 0.9				1	4132400	4132500
	1	634600	634700	> 0.9				1	4140000	4140200
	1	634700	634800	> 0.9				1	4151200	4152500
	1	634800	634900	> 0.9				1	4154800	4155000
	1	634900	635000	> 0.9				1	4188200	4188600
	1	635000	635100	> 0.9				1	4191300	4191800
	1	635100	635200	> 0.9				1	4192100	4192600
	1	635200	635300	> 0.9				1	4211700	4212100
	1	644500	644600	> 0.9				1	4217100	4218000
	1	644600	644700	> 0.9				1	4228900	4230400
	1	644700	644800	> 0.9				1	4230600	4230700
	1	652500	652600	> 0.9				1	4231100	4231600
	1	652600	652700	> 0.9				1	4238400	4239300
	1	653200	653300	> 0.9				1	4242600	4243500
	1	653300	653400	> 0.9				1	4246600	4247300
	1	653400	653500	> 0.9				1	4259300	4259600
	1	662300	662400	> 0.9				1	4263100	4263400
	1	662400	662500	> 0.9				1	4264800	4265400
	1	662500	662600	> 0.9				1	4266000	4267000
	1	662600	662700	> 0.9				1	4281800	4282900
	1	701200	701300	> 0.9				1	4289300	4289600
	1	701300	701400	> 0.9				1	4290900	4291100
	1	701400	701500	> 0.9				1	4292000	4292200
	1	701500	701600	> 0.9				1	4292500	4292800
	1	706400	706500	> 0.9				1	4339000	4339200
	1	706500	706600	> 0.9				1	4348200	4348600
	1	706600	706700	> 0.9				1	4358200	4358500
	1	706700	706800	> 0.9				1	4373200	4373500
	1	706800	706900	> 0.9				1	4384300	4384600
	1	706900	707000	> 0.9				1	4394300	4394600
	1	707000	707100	> 0.9				1	4419100	4419400
	1	707100	707200	> 0.9				1	4433300	4433700
	1	727500	727600	> 0.9				1	4458000	4458500
	1	727600	727700	> 0.9				1	4458800	4459200
	1	727700	727800	> 0.9				1	4461400	4461900
	1	728200	728300	> 0.9				1	4465800	4466000
	1	728300	728400	> 0.9				1	4466300	4467300
	1	728400	728500	> 0.9				1	4503600	4504000
	1	738000	738100	> 0.9				1	4514400	4515500
	1	738100	738200	> 0.9				1	4523900	4524400
	1	738200	738300	> 0.9				1	4524900	4525300
	1	738300	738400	> 0.9				1	4525900	4528000
	1	738400	738500	> 0.9				1	4528200	4529000
	1	738500	738600	> 0.9				1	4530200	4530400
	1	738600	738700	> 0.9				1	4531100	4531400
	1	739400	739500	> 0.9				1	4531700	4532500
	1	739500	739600	> 0.9				1	4532600	4533200
	1	767900	768000	> 0.9				1	4533500	4534300
	1	768000	768100	> 0.9				1	4535700	4536400
	1	785600	785700	> 0.9				1	4537300	4537500
	1	785700	785800	> 0.9				1	4539300	4539800
	1	785800	785900	> 0.9				1	4540600	4541300
	1	785900	786000	> 0.9				1	4541700	4542200
	1	786000	786100	> 0.9				1	4577800	4579000
	1	786100	786200	> 0.9				1	4579900	4580400
	1	786200	786300	> 0.9				1	4580700	4581200
	1	786300	786400	> 0.9				1	4583600	4585600
	1	786400	786500	> 0.9				1	4586300	4586400
	1	786500	786600	> 0.9				1	4590400	4591300
	1	786600	786700	> 0.9				1	4610700	4610900
	1	786700	786800	> 0.9				1	4621600	4621900
	1	786800	786900	> 0.9				1	4654600	4655000
	1	786900	787000	> 0.9				1	4655700	4656000
	1	787000	787100	> 0.9				1	4656900	4657200
	1	789100	789200	> 0.9				1	4676400	4676700
	1	789200	789300	> 0.9				1	4680100	4680300
	1	807200	807300	> 0.9				1	4696400	4696800
	1	807300	807400	> 0.9				1	4712500	4713800
	1	813100	813200	> 0.9				1	4748600	4748900
	1	813200	813300	> 0.9				1	4760300	4760700
	1	813300	813400	> 0.9				1	4768900	4769600
	1	851600	851700	> 0.9				1	4772600	4773100
	1	851700	851800	> 0.9				1	4775500	4775800
	1	851800	851900	> 0.9				1	4877100	4877600
	1	853700	853800	> 0.9				1	4879200	4879900
	1	853800	853900	> 0.9				1	4881900	4882300
	1	853900	854000	> 0.9				1	4893200	4893800
	1	864100	864200	> 0.9				1	4894300	4895000
	1	864200	864300	> 0.9				1	4896100	4896500
	1	864300	864400	> 0.9				1	4901500	4901600
	1	864400	864500	> 0.9				1	4902900	4903300
	1	864500	864600	> 0.9				1	4903700	4904300
	1	864600	864700	> 0.9				1	4904700	4904800
	1	864700	864800	> 0.9				1	4906400	4907000
	1	864800	864900	> 0.9				1	4913000	4913400
	1	864900	865000	> 0.9				1	4913500	4914100
	1	865000	865100	> 0.9				1	4914500	4915000
	1	865100	865200	> 0.9				1	4915100	4915700
	1	865200	865300	> 0.9				1	4921600	4921900
	1	865300	865400	> 0.9				1	4934400	4934700
	1	865400	865500	> 0.9				1	4935700	4936000
	1	867700	867800	> 0.9				1	4938100	4938200
	1	868000	868100	> 0.9				1	4942400	4942700
	1	868100	868200	> 0.9				1	4943800	4944000
	1	868200	868300	> 0.9				1	4944400	4944700
	1	868300	868400	> 0.9				1	4946000	4946200
	1	880100	880200	> 0.9				1	4952900	4953100
	1	880200	880300	> 0.9				1	4970000	4970700
	1	892400	892500	> 0.9				1	4973700	4974000
	1	892500	892600	> 0.9				1	4975700	4976400
	1	892600	892700	> 0.9				1	4987500	4987800
	1	892700	892800	> 0.9				1	4988800	4989200
	1	892800	892900	> 0.9				1	4989400	4989700
	1	897200	897300	> 0.9				1	4990700	4990800
	1	897300	897400	> 0.9				1	4991000	4991400
	1	897400	897500	> 0.9				1	4994400	4994800
	1	897500	897600	> 0.9				1	4995900	4996300
	1	897600	897700	> 0.9				1	4997500	4998100
	1	897700	897800	> 0.9				1	5003400	5004000
	1	897800	897900	> 0.9				1	5006300	5006600
	1	897900	898000	> 0.9				1	5016900	5017400
	1	898000	898100	> 0.9				1	5017900	5018300
	1	898100	898200	> 0.9				1	5022300	5022500
	1	898200	898300	> 0.9				1	5042300	5042600
	1	898300	898400	> 0.9				1	5055300	5055500
	1	898400	898500	> 0.9				1	5056200	5056600
	1	898500	898600	> 0.9				1	5057200	5057400
	1	898600	898700	> 0.9				1	5058000	5058200
	1	898700	898800	> 0.9				1	5061200	5061800
	1	898800	898900	> 0.9				1	5065100	5065800
	1	898900	899000	> 0.9				1	5066100	5066900
	1	899000	899100	> 0.9				1	5067100	5067300
	1	899700	899800	> 0.9				1	5068600	5068700
	1	899800	899900	> 0.9				1	5069000	5069900
	1	899900	900000	> 0.9				1	5070400	5071100
	1	900000	900100	> 0.9				1	5077800	5078800
	1	900100	900200	> 0.9				1	5082400	5082700
	1	900400	900500	> 0.9				1	5089900	5090100
	1	900500	900600	> 0.9				1	5091500	5091700
	1	900600	900700	> 0.9				1	5115600	5116000
	1	900700	900800	> 0.9				1	5126300	5126600
	1	900800	900900	> 0.9				1	5127400	5127500
	1	900900	901000	> 0.9				1	5127600	5127900
	1	903100	903200	> 0.9				1	5129400	5129700
	1	903200	903300	> 0.9				1	5131200	5131700
	1	903300	903400	> 0.9				1	5136500	5136600
	1	903400	903500	> 0.9				1	5137900	5138400
	1	903500	903600	> 0.9				1	5139300	5139700
	1	903600	903700	> 0.9				1	5145600	5145800
	1	903700	903800	> 0.9				1	5146600	5148200
	1	903800	903900	> 0.9				1	5151200	5151900
	1	903900	904000	> 0.9				1	5170800	5171200
	1	904000	904100	> 0.9				1	5176300	5176500
	1	907400	907500	> 0.9				1	5177300	5177600
	1	907500	907600	> 0.9				1	5181700	5181800
	1	907600	907700	> 0.9				1	5186800	5187100
	1	921600	921700	> 0.9				1	5189600	5190200
	1	931600	931700	> 0.9				1	5190800	5191300
	1	931700	931800	> 0.9				1	5195400	5196200
	1	931800	931900	> 0.9				1	5196700	5197100
	1	931900	932000	> 0.9				1	5197500	5197700
	1	932000	932100	> 0.9				1	5198900	5199300
	1	932100	932200	> 0.9				1	5202400	5202800
	1	932200	932300	> 0.9				1	5204300	5204700
	1	932700	932800	> 0.9				1	5220100	5220500
	1	932800	932900	> 0.9				1	5224000	5224300
	1	932900	933000	> 0.9				1	5227600	5228000
	1	933000	933100	> 0.9				1	5241400	5241500
	1	933100	933200	> 0.9				1	5249500	5249600
	1	933200	933300	> 0.9				1	5265000	5265400
	1	933300	933400	> 0.9				1	5277500	5278000
	1	933400	933500	> 0.9				1	5281700	5282500
	1	933500	933600	> 0.9				1	5286500	5287000
	1	933600	933700	> 0.9				1	5290000	5290400
	1	956900	957000	> 0.9				1	5291500	5291800
	1	957000	957100	> 0.9				1	5295700	5296000
	1	957700	957800	> 0.9				1	5296800	5297000
	1	957800	957900	> 0.9				1	5297800	5298100
	1	957900	958000	> 0.9				1	5301200	5301600
	1	958000	958100	> 0.9				1	5304000	5304400
	1	958100	958200	> 0.9				1	5325100	5325500
	1	958200	958300	> 0.9				1	5346700	5347000
	1	961800	961900	> 0.9				1	5348100	5348200
	1	978400	978500	> 0.9				1	5349600	5349900
	1	978500	978600	> 0.9				1	5360200	5360500
	1	978600	978700	> 0.9				1	5385100	5385400
	1	978700	978800	> 0.9				1	5386100	5387400
	1	978800	978900	> 0.9				1	5387900	5388600
	1	978900	979000	> 0.9				1	5389100	5389300
	1	979000	979100	> 0.9				1	5390600	5390800
	1	979100	979200	> 0.9				1	5396400	5397000
	1	979200	979300	> 0.9				1	5397300	5397900
	1	979300	979400	> 0.9				1	5398700	5399100
	1	979400	979500	> 0.9				1	5410700	5410900
	1	983400	983500	> 0.9				1	5420700	5422300
	1	983500	983600	> 0.9				1	5423100	5423900
	1	983600	983700	> 0.9				1	5425200	5425800
	1	983700	983800	> 0.9				1	5442000	5442700
	1	983800	983900	> 0.9				1	5443300	5444400
	1	983900	984000	> 0.9				1	5479700	5480000
	1	984000	984100	> 0.9				1	5481300	5481500
	1	984100	984200	> 0.9				1	5485700	5485800
	1	984200	984300	> 0.9				1	5488800	5489300
	1	984300	984400	> 0.9				1	5491600	5491700
	1	1028300	1028400	> 0.9				1	5498000	5498100
	1	1028400	1028500	> 0.9				1	5517800	5518300
	1	1028500	1028600	> 0.9				1	5525100	5525500
	1	1028700	1028800	> 0.9				1	5531800	5532300
	1	1028800	1028900	> 0.9				1	5543000	5543400
	1	1028900	1029000	> 0.9				1	5562000	5563100
	1	1029000	1029100	> 0.9				1	5573900	5574300
	1	1029100	1029200	> 0.9				1	5596100	5596300
	1	1044700	1044800	> 0.9				1	5638200	5638600
	1	1044800	1044900	> 0.9				1	5638900	5639100
	1	1049700	1049800	> 0.9				1	5641100	5641900
	1	1049800	1049900	> 0.9				1	5645800	5647100
	1	1049900	1050000	> 0.9				1	5647900	5648600
	1	1050000	1050100	> 0.9				1	5678400	5678700
	1	1050100	1050200	> 0.9				1	5686500	5686700
	1	1051100	1051200	> 0.9				1	5697100	5697400
	1	1070900	1071000	> 0.9				1	5727300	5727500
	1	1071000	1071100	> 0.9				1	5731800	5731900
	1	1071100	1071200	> 0.9				1	5732600	5732700
	1	1072600	1072700	> 0.9				1	5789100	5789400
	1	1072700	1072800	> 0.9				1	5844100	5844800
	1	1072800	1072900	> 0.9				1	5851400	5851900
	1	1072900	1073000	> 0.9				1	5858300	5858600
	1	1073000	1073100	> 0.9				1	5859600	5860000
	1	1073100	1073200	> 0.9				1	5862600	5862800
	1	1073200	1073300	> 0.9				1	5864600	5864800
	1	1073300	1073400	> 0.9				1	5890600	5891200
	1	1073400	1073500	> 0.9				1	5922000	5922800
	1	1084500	1084600	> 0.9				1	5940100	5940400
	1	1084600	1084700	> 0.9				1	5941100	5941300
	1	1084700	1084800	> 0.9				1	5944800	5946400
	1	1085600	1085700	> 0.9				1	5955000	5955300
	1	1096200	1096300	> 0.9				1	5957800	5958700
	1	1096300	1096400	> 0.9				1	5963800	5964000
	1	1129400	1129500	> 0.9				1	5976200	5976600
	1	1129500	1129600	> 0.9				1	5977100	5977600
	1	1129600	1129700	> 0.9				1	5979100	5979800
	1	1129700	1129800	> 0.9				1	6014900	6015500
	1	1129800	1129900	> 0.9				1	6017000	6017300
	1	1129900	1130000	> 0.9				1	6033900	6034300
	1	1130000	1130100	> 0.9				1	6038700	6038800
	1	1130100	1130200	> 0.9				1	6061900	6062300
	1	1130200	1130300	> 0.9				1	6102100	6102500
	1	1130300	1130400	> 0.9				1	6102900	6103300
	1	1130400	1130500	> 0.9				1	6137500	6137700
	1	1130500	1130600	> 0.9				1	6139300	6140200
	1	1130600	1130700	> 0.9				1	6141700	6142000
	1	1130700	1130800	> 0.9				1	6142200	6142600
	1	1131400	1131500	> 0.9				1	6155800	6156100
	1	1131500	1131600	> 0.9				1	6172100	6172300
	1	1131600	1131700	> 0.9				1	6174300	6174900
	1	1131700	1131800	> 0.9				1	6218300	6218500
	1	1131800	1131900	> 0.9				1	6219200	6219900
	1	1131900	1132000	> 0.9				1	6247700	6248100
	1	1133600	1133700	> 0.9				1	6267300	6267800
	1	1133700	1133800	> 0.9				1	6269300	6269500
	1	1133800	1133900	> 0.9				1	6295800	6296100
	1	1133900	1134000	> 0.9				1	6298900	6299200
	1	1134000	1134100	> 0.9				1	6300700	6301200
	1	1134100	1134200	> 0.9				1	6308000	6308800
	1	1134200	1134300	> 0.9				1	6324700	6325100
	1	1134300	1134400	> 0.9				1	6326700	6327000
	1	1134400	1134500	> 0.9				1	6331000	6331400
	1	1134500	1134600	> 0.9				1	6333300	6333700
	1	1134600	1134700	> 0.9				1	6334200	6336100
	1	1134700	1134800	> 0.9				1	6352200	6352500
	1	1134800	1134900	> 0.9				1	6361300	6361600
	1	1157700	1157800	> 0.9				1	6388200	6388600
	1	1157800	1157900	> 0.9				1	6389200	6389400
	1	1157900	1158000	> 0.9				1	6390900	6391100
	1	1171500	1171600	> 0.9				1	6391600	6391900
	1	1171600	1171700	> 0.9				1	6393200	6393400
	1	1171700	1171800	> 0.9				1	6409400	6409800
	1	1172700	1172800	> 0.9				1	6418700	6419100
	1	1172800	1172900	> 0.9				1	6431500	6431700
	1	1172900	1173000	> 0.9				1	6443600	6444000
	1	1173000	1173100	> 0.9				1	6444300	6444600
	1	1174200	1174300	> 0.9				1	6445000	6445400
	1	1174300	1174400	> 0.9				1	6446200	6446900
	1	1174400	1174500	> 0.9				1	6447400	6447600
	1	1188400	1188500	> 0.9				1	6452900	6453200
	1	1188500	1188600	> 0.9				1	6453400	6453800
	1	1197600	1197700	> 0.9				1	6454100	6454400
	1	1197700	1197800	> 0.9				1	6456100	6456600
	1	1224500	1224600	> 0.9				1	6457000	6457500
	1	1224600	1224700	> 0.9				1	6459700	6460500
	1	1224700	1224800	> 0.9				1	6462300	6462800
	1	1224800	1224900	> 0.9				1	6463400	6464000
	1	1230900	1231000	> 0.9				1	6497000	6497300
	1	1231000	1231100	> 0.9				1	6512200	6513700
	1	1233300	1233400	> 0.9				1	6528300	6528700
	1	1233400	1233500	> 0.9				1	6555800	6556000
	1	1233500	1233600	> 0.9				1	6560700	6561200
	1	1235900	1236000	> 0.9				1	6562700	6563700
	1	1236000	1236100	> 0.9				1	6564500	6564900
	1	1236100	1236200	> 0.9				1	6565300	6565600
	1	1236200	1236300	> 0.9				1	6567900	6568200
	1	1236300	1236400	> 0.9				1	6578900	6580100
	1	1236400	1236500	> 0.9				1	6601600	6602200
	1	1236500	1236600	> 0.9				1	6620700	6621400
	1	1236600	1236700	> 0.9				1	6621800	6622100
	1	1240200	1240300	> 0.9				1	6627100	6628000
	1	1240300	1240400	> 0.9				1	6640900	6641200
	1	1240400	1240500	> 0.9				1	6642900	6643100
	1	1248900	1249000	> 0.9				1	6669600	6669800
	1	1249000	1249100	> 0.9				1	6670300	6670600
	1	1249100	1249200	> 0.9				1	6673100	6673800
	1	1249200	1249300	> 0.9				1	6674000	6674400
	1	1274100	1274200	> 0.9				1	6677600	6678100
	1	1274200	1274300	> 0.9				1	6683300	6683900
	1	1305600	1305700	> 0.9				1	6684300	6684600
	1	1307000	1307100	> 0.9				1	6684700	6684900
	1	1307100	1307200	> 0.9				1	6686700	6687800
	1	1307200	1307300	> 0.9				1	6688300	6689000
	1	1308600	1308700	> 0.9				1	6697800	6698000
	1	1308700	1308800	> 0.9				1	6712500	6712700
	1	1308800	1308900	> 0.9				1	6714400	6714600
	1	1308900	1309000	> 0.9				1	6728700	6729000
	1	1312700	1312800	> 0.9				1	6737700	6738100
	1	1312800	1312900	> 0.9				1	6754000	6754700
	1	1312900	1313000	> 0.9				1	6765400	6765500
	1	1313000	1313100	> 0.9				1	6768100	6768400
	1	1313100	1313200	> 0.9				1	6774300	6774700
	1	1313200	1313300	> 0.9				1	6782600	6782900
	1	1337900	1338000	> 0.9				1	6788500	6788900
	1	1338000	1338100	> 0.9				1	6790500	6790700
	1	1355600	1355700	> 0.9				1	6802600	6803300
	1	1355700	1355800	> 0.9				1	6832100	6832300
	1	1364800	1364900	> 0.9				1	6860100	6860400
	1	1422100	1422200	> 0.9				1	6861400	6861800
	1	1422200	1422300	> 0.9				1	6862100	6863300
	1	1422300	1422400	> 0.9				1	6865600	6866000
	1	1423400	1423500	> 0.9				1	6867800	6868300
	1	1423500	1423600	> 0.9				1	6877000	6877100
	1	1423600	1423700	> 0.9				1	6882400	6882600
	1	1423700	1423800	> 0.9				1	6883100	6883400
	1	1423800	1423900	> 0.9				1	6884500	6884800
	1	1425400	1425500	> 0.9				1	6894600	6895000
	1	1425500	1425600	> 0.9				1	6898600	6900000
	1	1425600	1425700	> 0.9				1	6913000	6913400
	1	1426500	1426600	> 0.9				1	6916700	6917000
	1	1426600	1426700	> 0.9				1	6923900	6924100
	1	1426700	1426800	> 0.9				1	6927500	6927700
	1	1430100	1430200	> 0.9				1	6932900	6933000
	1	1430200	1430300	> 0.9				1	6939300	6939800
	1	1430300	1430400	> 0.9				1	6940200	6940400
	1	1432700	1432800	> 0.9				1	6946200	6947100
	1	1432800	1432900	> 0.9				1	6948900	6949100
	1	1432900	1433000	> 0.9				1	6959200	6959700
	1	1433000	1433100	> 0.9				1	6966800	6967000
	1	1433200	1433300	> 0.9				1	6970900	6971400
	1	1433300	1433400	> 0.9				1	7031800	7032300
	1	1433700	1433800	> 0.9				1	7033000	7033200
	1	1433800	1433900	> 0.9				1	7038000	7038800
	1	1434000	1434100	> 0.9				1	7039600	7040300
	1	1434100	1434200	> 0.9				1	7040500	7041100
	1	1434200	1434300	> 0.9				1	7041300	7041800
	1	1434300	1434400	> 0.9				1	7070000	7070100
	1	1434400	1434500	> 0.9				1	7086500	7087300
	1	1434500	1434600	> 0.9				1	7089100	7089300
	1	1434600	1434700	> 0.9				1	7089800	7090300
	1	1434700	1434800	> 0.9				1	7090500	7090800
	1	1434800	1434900	> 0.9				1	7093500	7093600
	1	1469000	1469100	> 0.9				1	7105900	7106100
	1	1469100	1469200	> 0.9				1	7139900	7140300
	1	1469200	1469300	> 0.9				1	7140900	7141200
	1	1469300	1469400	> 0.9				1	7141400	7142100
	1	1478600	1478700	> 0.9				1	7149800	7150100
	1	1478700	1478800	> 0.9				1	7156300	7156400
	1	1478800	1478900	> 0.9				1	7160400	7161000
	1	1478900	1479000	> 0.9				1	7163600	7163700
	1	1479000	1479100	> 0.9				1	7176400	7176900
	1	1479100	1479200	> 0.9				1	7179400	7179600
	1	1503800	1503900	> 0.9				1	7216800	7217100
	1	1503900	1504000	> 0.9				1	7235900	7236400
	1	1504000	1504100	> 0.9				1	7238500	7238700
	1	1504100	1504200	> 0.9				1	7239000	7239400
	1	1504500	1504600	> 0.9				1	7242500	7242800
	1	1504600	1504700	> 0.9				1	7248200	7248900
	1	1504700	1504800	> 0.9				1	7250400	7251200
	1	1504800	1504900	> 0.9				1	7267300	7268100
	1	1518600	1518700	> 0.9				1	7270300	7270800
	1	1518700	1518800	> 0.9				1	7311000	7311100
	1	1548500	1548600	> 0.9				1	7312000	7312600
	1	1548600	1548700	> 0.9				1	7321200	7321400
	1	1548700	1548800	> 0.9				1	7322700	7323000
	1	1549700	1549800	> 0.9				1	7324300	7324500
	1	1549800	1549900	> 0.9				1	7334300	7334700
	1	1549900	1550000	> 0.9				1	7335300	7335700
	1	1559800	1559900	> 0.9				1	7336700	7337900
	1	1559900	1560000	> 0.9				1	7339400	7339900
	1	1560000	1560100	> 0.9				1	7340400	7341700
	1	1569500	1569600	> 0.9				1	7343900	7344200
	1	1569600	1569700	> 0.9				1	7344500	7345000
	1	1569700	1569800	> 0.9				1	7348300	7349400
	1	1569800	1569900	> 0.9				1	7366000	7366800
	1	1569900	1570000	> 0.9				1	7368400	7369400
	1	1570000	1570100	> 0.9				1	7369700	7371300
	1	1570100	1570200	> 0.9				1	7382300	7382700
	1	1570600	1570700	> 0.9				1	7386500	7386900
	1	1570700	1570800	> 0.9				1	7388400	7389300
	1	1570800	1570900	> 0.9				1	7391500	7392100
	1	1572200	1572300	> 0.9				1	7393700	7393900
	1	1572300	1572400	> 0.9				1	7396800	7397300
	1	1572400	1572500	> 0.9				1	7397700	7398000
	1	1587700	1587800	> 0.9				1	7400800	7401600
	1	1587800	1587900	> 0.9				1	7456600	7456900
	1	1587900	1588000	> 0.9				1	7470200	7470900
	1	1588000	1588100	> 0.9				1	7488700	7489100
	1	1588100	1588200	> 0.9				1	7491100	7491600
	1	1588200	1588300	> 0.9				1	7492900	7493500
	1	1606700	1606800	> 0.9				1	7494000	7494400
	1	1606800	1606900	> 0.9				1	7496400	7496800
	1	1611600	1611700	> 0.9				1	7506500	7506600
	1	1647200	1647300	> 0.9				1	7508200	7508700
	1	1647300	1647400	> 0.9				1	7515100	7515300
	1	1647400	1647500	> 0.9				1	7533200	7533700
	1	1659500	1659600	> 0.9				1	7538600	7538700
	1	1659600	1659700	> 0.9				1	7540000	7540300
	1	1659700	1659800	> 0.9				1	7565800	7566200
	1	1659800	1659900	> 0.9				1	7570200	7571200
	1	1659900	1660000	> 0.9				1	7588400	7588600
	1	1660000	1660100	> 0.9				1	7605600	7605800
	1	1660300	1660400	> 0.9				1	7610200	7610500
	1	1660400	1660500	> 0.9				1	7612500	7613100
	1	1660800	1660900	> 0.9				1	7641200	7641400
	1	1660900	1661000	> 0.9				1	7659500	7661800
	1	1661000	1661100	> 0.9				1	7663200	7665100
	1	1661100	1661200	> 0.9				1	7680100	7680300
	1	1661200	1661300	> 0.9				1	7692400	7692600
	1	1661300	1661400	> 0.9				1	7694200	7695000
	1	1661400	1661500	> 0.9				1	7695600	7696400
	1	1681700	1681800	> 0.9				1	7699000	7699400
	1	1681800	1681900	> 0.9				1	7699900	7700500
	1	1681900	1682000	> 0.9				1	7700700	7701000
	1	1682000	1682100	> 0.9				1	7703200	7703400
	1	1682100	1682200	> 0.9				1	7706300	7706500
	1	1682200	1682300	> 0.9				1	7732100	7732600
	1	1702700	1702800	> 0.9				1	7739700	7740000
	1	1702800	1702900	> 0.9				1	7782300	7782700
	1	1702900	1703000	> 0.9				1	7788100	7788300
	1	1704800	1704900	> 0.9				1	7789200	7789500
	1	1704900	1705000	> 0.9				1	7800600	7801000
	1	1705000	1705100	> 0.9				1	7812300	7812600
	1	1705100	1705200	> 0.9				1	7821700	7821800
	1	1705200	1705300	> 0.9				1	7830200	7830500
	1	1713300	1713400	> 0.9				1	7832700	7833200
	1	1713400	1713500	> 0.9				1	7834000	7835500
	1	1713500	1713600	> 0.9				1	7847800	7848000
	1	1713600	1713700	> 0.9				1	7872800	7873000
	1	1713700	1713800	> 0.9				1	7873400	7873700
	1	1713800	1713900	> 0.9				1	7884000	7885200
	1	1713900	1714000	> 0.9				1	7886200	7886600
	1	1714000	1714100	> 0.9				1	7887400	7888200
	1	1714100	1714200	> 0.9				1	7888500	7889300
	1	1714200	1714300	> 0.9				1	7890000	7890100
	1	1714300	1714400	> 0.9				1	7896700	7896900
	1	1714400	1714500	> 0.9				1	7897600	7897900
	1	1714800	1714900	> 0.9				1	7898800	7898900
	1	1714900	1715000	> 0.9				1	7900000	7900200
	1	1739200	1739300	> 0.9				1	7904600	7905200
	1	1739300	1739400	> 0.9				1	7906700	7907700
	1	1739400	1739500	> 0.9				1	7909700	7910100
	1	1744500	1744600	> 0.9				1	7910400	7910900
	1	1744600	1744700	> 0.9				1	7911700	7912000
	1	1744700	1744800	> 0.9				1	7920100	7920300
	1	1744800	1744900	> 0.9				1	7930400	7930700
	1	1744900	1745000	> 0.9				1	7931800	7932000
	1	1745000	1745100	> 0.9				1	7932300	7932600
	1	1745100	1745200	> 0.9				1	7938500	7939000
	1	1745500	1745600	> 0.9				1	7954400	7954700
	1	1745600	1745700	> 0.9				1	7958100	7958700
	1	1745700	1745800	> 0.9				1	7974600	7975800
	1	1745800	1745900	> 0.9				1	7978600	7980300
	1	1745900	1746000	> 0.9				1	7991000	7991700
	1	1746000	1746100	> 0.9				1	7992800	7993200
	1	1768600	1768700	> 0.9				1	7993700	7994200
	1	1768700	1768800	> 0.9				1	8005000	8005600
	1	1768800	1768900	> 0.9				1	8005800	8006100
	1	1768900	1769000	> 0.9				1	8009400	8009800
	1	1769000	1769100	> 0.9				1	8010600	8011100
	1	1773400	1773500	> 0.9				1	8016000	8017000
	1	1773500	1773600	> 0.9				1	8026400	8026700
	1	1773600	1773700	> 0.9				1	8027000	8027100
	1	1773700	1773800	> 0.9				1	8037000	8037400
	1	1773800	1773900	> 0.9				1	8039600	8040000
	1	1773900	1774000	> 0.9				1	8059100	8059700
	1	1774000	1774100	> 0.9				1	8060500	8061200
	1	1774400	1774500	> 0.9				1	8061800	8061900
	1	1774500	1774600	> 0.9				1	8075500	8076000
	1	1774600	1774700	> 0.9				1	8076400	8076500
	1	1774700	1774800	> 0.9				1	8097900	8098800
	1	1815400	1815500	> 0.9				1	8102500	8102700
	1	1815500	1815600	> 0.9				1	8105300	8105400
	1	1815600	1815700	> 0.9				1	8114000	8114400
	1	1815700	1815800	> 0.9				1	8138200	8138600
	1	1822500	1822600	> 0.9				1	8141800	8142000
	1	1829700	1829800	> 0.9				1	8145000	8145400
	1	1829800	1829900	> 0.9				1	8153400	8153900
	1	1829900	1830000	> 0.9				1	8154700	8155200
	1	1830000	1830100	> 0.9				1	8155600	8156700
	1	1830100	1830200	> 0.9				1	8159100	8159700
	1	1830200	1830300	> 0.9				1	8166400	8166700
	1	1837500	1837600	> 0.9				1	8167900	8168000
	1	1837600	1837700	> 0.9				1	8169200	8169500
	1	1837700	1837800	> 0.9				1	8175800	8176400
	1	1837800	1837900	> 0.9				1	8176900	8177200
	1	1837900	1838000	> 0.9				1	8177900	8178200
	1	1838000	1838100	> 0.9				1	8181200	8181800
	1	1838100	1838200	> 0.9				1	8183300	8184100
	1	1838200	1838300	> 0.9				1	8188300	8188400
	1	1838300	1838400	> 0.9				1	8191800	8192300
	1	1854900	1855000	> 0.9				1	8193200	8193800
	1	1861800	1861900	> 0.9				1	8194100	8194900
	1	1861900	1862000	> 0.9				1	8232300	8232500
	1	1862000	1862100	> 0.9				1	8271700	8272300
	1	1873800	1873900	> 0.9				1	8298000	8298600
	1	1874000	1874100	> 0.9				1	8305300	8305400
	1	1874100	1874200	> 0.9				1	8307100	8307500
	1	1874200	1874300	> 0.9				1	8309000	8309600
	1	1874300	1874400	> 0.9				1	8311200	8311700
	1	1874400	1874500	> 0.9				1	8321400	8321500
	1	1874500	1874600	> 0.9				1	8332500	8333000
	1	1874600	1874700	> 0.9				1	8336300	8336600
	1	1874700	1874800	> 0.9				1	8338500	8338900
	1	1878600	1878700	> 0.9				1	8352200	8352600
	1	1878700	1878800	> 0.9				1	8383600	8383800
	1	1878800	1878900	> 0.9				1	8384600	8385200
	1	1879100	1879200	> 0.9				1	8429900	8430400
	1	1879200	1879300	> 0.9				1	8430500	8431000
	1	1879300	1879400	> 0.9				1	8432000	8432500
	1	1879400	1879500	> 0.9				1	8440800	8441100
	1	1879500	1879600	> 0.9				1	8487100	8487500
	1	1879600	1879700	> 0.9				1	8493100	8493300
	1	1880000	1880100	> 0.9				1	8525000	8525300
	1	1880100	1880200	> 0.9				1	8532200	8532400
	1	1880200	1880300	> 0.9				1	8532800	8533500
	1	1880600	1880700	> 0.9				1	8537500	8537700
	1	1880700	1880800	> 0.9				1	8540700	8541100
	1	1880800	1880900	> 0.9				1	8541800	8542300
	1	1880900	1881000	> 0.9				1	8544100	8544400
	1	1881000	1881100	> 0.9				1	8547700	8548700
	1	1881100	1881200	> 0.9				1	8556300	8556900
	1	1881200	1881300	> 0.9				1	8558500	8559300
	1	1881300	1881400	> 0.9				1	8560200	8560500
	1	1882500	1882600	> 0.9				1	8563300	8563800
	1	1882600	1882700	> 0.9				1	8596400	8596800
	1	1882700	1882800	> 0.9				1	8598200	8599000
	1	1882800	1882900	> 0.9				1	8653700	8653900
	1	1882900	1883000	> 0.9				1	8654500	8654800
	1	1884500	1884600	> 0.9				1	8689600	8689900
	1	1884600	1884700	> 0.9				1	8692500	8693200
	1	1884700	1884800	> 0.9				1	8694200	8694500
	1	1887900	1888000	> 0.9				1	8697000	8697800
	1	1888000	1888100	> 0.9				1	8709700	8710000
	1	1888100	1888200	> 0.9				1	8713000	8713300
	1	1888200	1888300	> 0.9				1	8719300	8719600
	1	1888300	1888400	> 0.9				1	8727100	8727400
	1	1888400	1888500	> 0.9				1	8727600	8728700
	1	1888500	1888600	> 0.9				1	8734100	8734300
	1	1888600	1888700	> 0.9				1	8839500	8839900
	1	1888700	1888800	> 0.9				1	8843000	8843100
	1	1888800	1888900	> 0.9				1	8848100	8848600
	1	1889000	1889100	> 0.9				1	8848800	8849000
	1	1890200	1890300	> 0.9				1	8852800	8853000
	1	1890300	1890400	> 0.9				1	8853600	8854200
	1	1890400	1890500	> 0.9				1	8860400	8860800
	1	1941700	1941800	> 0.9				1	8863600	8864100
	1	1942700	1942800	> 0.9				1	8884200	8884400
	1	1942800	1942900	> 0.9				1	8909100	8909300
	1	1942900	1943000	> 0.9				1	8909700	8910100
	1	1946600	1946700	> 0.9				1	8910800	8911600
	1	1946700	1946800	> 0.9				1	8912400	8913300
	1	1953500	1953600	> 0.9				1	8918300	8918700
	1	1953600	1953700	> 0.9				1	8921700	8922800
	1	1953700	1953800	> 0.9				1	8924000	8924400
	1	1953800	1953900	> 0.9				1	8926400	8927400
	1	1953900	1954000	> 0.9				1	8928000	8928200
	1	1954000	1954100	> 0.9				1	8933100	8933600
	1	1954100	1954200	> 0.9				1	8935300	8935800
	1	1958300	1958400	> 0.9				1	8937300	8937600
	1	1958400	1958500	> 0.9				1	8937900	8938500
	1	1974300	1974400	> 0.9				1	8940300	8940600
	1	1974400	1974500	> 0.9				1	8944400	8944500
	1	1974500	1974600	> 0.9				1	8947600	8947700
	1	1974600	1974700	> 0.9				1	8958200	8958300
	1	1974700	1974800	> 0.9				1	8958500	8958800
	1	1996400	1996500	> 0.9				1	8958900	8959300
	1	1996500	1996600	> 0.9				1	8961300	8962200
	1	1996600	1996700	> 0.9				1	8975000	8975200
	1	1997100	1997200	> 0.9				1	8975600	8976400
	1	1997200	1997300	> 0.9				1	8978100	8978800
	1	1997300	1997400	> 0.9				1	8979200	8979400
	1	1997400	1997500	> 0.9				1	8982800	8984000
	1	2013300	2013400	> 0.9				1	8984800	8985400
	1	2013400	2013500	> 0.9				1	8985800	8986100
	1	2013500	2013600	> 0.9				1	8987700	8988000
	1	2013600	2013700	> 0.9				1	8990300	8990700
	1	2013700	2013800	> 0.9				1	8995300	8996600
	1	2025000	2025100	> 0.9				1	9043800	9044500
	1	2025100	2025200	> 0.9				1	9061500	9061800
	1	2025200	2025300	> 0.9				1	9066100	9066700
	1	2025300	2025400	> 0.9				1	9068400	9068800
	1	2025400	2025500	> 0.9				1	9069000	9069600
	1	2025500	2025600	> 0.9				1	9092500	9092900
	1	2025600	2025700	> 0.9				1	9132600	9132800
	1	2025700	2025800	> 0.9				1	9143300	9143600
	1	2025800	2025900	> 0.9				1	9174600	9175000
	1	2025900	2026000	> 0.9				1	9178200	9178900
	1	2032100	2032200	> 0.9				1	9184500	9184600
	1	2032200	2032300	> 0.9				1	9187200	9187300
	1	2083000	2083100	> 0.9				1	9202100	9202500
	1	2083100	2083200	> 0.9				1	9240800	9241300
	1	2083200	2083300	> 0.9				1	9251500	9251600
	1	2089600	2089700	> 0.9				1	9253300	9253600
	1	2089700	2089800	> 0.9				1	9257600	9257900
	1	2089800	2089900	> 0.9				1	9258200	9258700
	1	2089900	2090000	> 0.9				1	9259100	9259400
	1	2141000	2141100	> 0.9				1	9261200	9261600
	1	2141100	2141200	> 0.9				1	9263000	9263300
	1	2141200	2141300	> 0.9				1	9273300	9273600
	1	2141300	2141400	> 0.9				1	9275100	9275600
	1	2141400	2141500	> 0.9				1	9286100	9286600
	1	2141500	2141600	> 0.9				1	9304500	9304600
	1	2141600	2141700	> 0.9				1	9325000	9325300
	1	2141700	2141800	> 0.9				1	9325800	9326600
	1	2141800	2141900	> 0.9				1	9327000	9327500
	1	2141900	2142000	> 0.9				1	9327800	9328000
	1	2142000	2142100	> 0.9				1	9328500	9329400
	1	2142100	2142200	> 0.9				1	9330400	9330600
	1	2143100	2143200	> 0.9				1	9338300	9338500
	1	2143200	2143300	> 0.9				1	9339800	9340300
	1	2143300	2143400	> 0.9				1	9340800	9340900
	1	2143400	2143500	> 0.9				1	9345300	9345500
	1	2152300	2152400	> 0.9				1	9350100	9350500
	1	2152400	2152500	> 0.9				1	9353600	9353900
	1	2152500	2152600	> 0.9				1	9354700	9355300
	1	2164100	2164200	> 0.9				1	9357600	9357900
	1	2165200	2165300	> 0.9				1	9392900	9393600
	1	2165300	2165400	> 0.9				1	9408600	9408800
	1	2165400	2165500	> 0.9				1	9409700	9409900
	1	2172300	2172400	> 0.9				1	9411700	9412000
	1	2172400	2172500	> 0.9				1	9420300	9420600
	1	2172500	2172600	> 0.9				1	9425000	9425500
	1	2174800	2174900	> 0.9				1	9446200	9446500
	1	2174900	2175000	> 0.9				1	9448900	9449100
	1	2175000	2175100	> 0.9				1	9452000	9452200
	1	2175100	2175200	> 0.9				1	9454300	9454700
	1	2176100	2176200	> 0.9				1	9455000	9455200
	1	2176200	2176300	> 0.9				1	9460000	9460300
	1	2176300	2176400	> 0.9				1	9460700	9460900
	1	2176400	2176500	> 0.9				1	9481000	9481600
	1	2176500	2176600	> 0.9				1	9485800	9486100
	1	2177400	2177500	> 0.9				1	9486300	9487200
	1	2177500	2177600	> 0.9				1	9492600	9493100
	1	2177600	2177700	> 0.9				1	9495200	9495700
	1	2177700	2177800	> 0.9				1	9499500	9499700
	1	2177800	2177900	> 0.9				1	9501300	9501900
	1	2177900	2178000	> 0.9				1	9504200	9504600
	1	2187800	2187900	> 0.9				1	9507300	9507900
	1	2187900	2188000	> 0.9				1	9531400	9531600
	1	2188000	2188100	> 0.9				1	9532000	9532200
	1	2188100	2188200	> 0.9				1	9617600	9617700
	1	2188200	2188300	> 0.9				1	9627100	9627500
	1	2188300	2188400	> 0.9				1	9635100	9635300
	1	2188400	2188500	> 0.9				1	9648100	9648400
	1	2188500	2188600	> 0.9				1	9649000	9649600
	1	2190600	2190700	> 0.9				1	9649800	9650300
	1	2190700	2190800	> 0.9				1	9661900	9662300
	1	2190800	2190900	> 0.9				1	9668000	9668200
	1	2190900	2191000	> 0.9				1	9696400	9696800
	1	2191000	2191100	> 0.9				1	9725400	9725600
	1	2191100	2191200	> 0.9				1	9730800	9731200
	1	2191200	2191300	> 0.9				1	9732200	9732600
	1	2195600	2195700	> 0.9				1	9739900	9740200
	1	2195700	2195800	> 0.9				1	9748000	9748700
	1	2196600	2196700	> 0.9				1	9762200	9762500
	1	2196700	2196800	> 0.9				1	9777800	9778200
	1	2196800	2196900	> 0.9				1	9810400	9810800
	1	2196900	2197000	> 0.9				1	9825000	9825200
	1	2197300	2197400	> 0.9				1	9827900	9828500
	1	2197400	2197500	> 0.9				1	9829600	9830100
	1	2199700	2199800	> 0.9				1	9831000	9832800
	1	2199800	2199900	> 0.9				1	9845800	9846800
	1	2199900	2200000	> 0.9				1	9849700	9850000
	1	2200000	2200100	> 0.9				1	9864500	9864800
	1	2203800	2203900	> 0.9				1	9867600	9868100
	1	2203900	2204000	> 0.9				1	9879100	9879500
	1	2204000	2204100	> 0.9				1	9880300	9880900
	1	2204100	2204200	> 0.9				1	9884300	9886200
	1	2204200	2204300	> 0.9				1	9887300	9887900
	1	2204300	2204400	> 0.9				1	9913500	9913800
	1	2212400	2212500	> 0.9				1	9917800	9918100
	1	2212500	2212600	> 0.9				1	9935500	9936600
	1	2212600	2212700	> 0.9				1	9938100	9938300
	1	2213200	2213300	> 0.9				1	9938700	9939100
	1	2213300	2213400	> 0.9				1	9939800	9940100
	1	2213400	2213500	> 0.9				1	9949800	9950500
	1	2213500	2213600	> 0.9				1	9950700	9951100
	1	2214000	2214100	> 0.9				1	9951700	9951900
	1	2214100	2214200	> 0.9				1	9952700	9953100
	1	2214200	2214300	> 0.9				1	9953700	9954300
	1	2214300	2214400	> 0.9				1	9956800	9957200
	1	2214400	2214500	> 0.9				1	9960100	9960500
	1	2214500	2214600	> 0.9				1	9963300	9963800
	1	2214600	2214700	> 0.9				1	9966600	9966900
	1	2214700	2214800	> 0.9				1	9971700	9972000
	1	2214800	2214900	> 0.9				1	9975600	9975900
	1	2214900	2215000	> 0.9				1	9979300	9979400
	1	2215000	2215100	> 0.9				1	9989900	9990000
	1	2215100	2215200	> 0.9				1	9991700	9991800
	1	2224300	2224400	> 0.9				1	9996600	9996900
	1	2224400	2224500	> 0.9				1	10000500	10000700
	1	2224500	2224600	> 0.9				1	10001000	10001900
	1	2224600	2224700	> 0.9				1	10014100	10014200
	1	2224700	2224800	> 0.9				1	10046300	10047000
	1	2233200	2233300	> 0.9				1	10050700	10051000
	1	2233300	2233400	> 0.9				1	10053000	10053700
	1	2233400	2233500	> 0.9				1	10073300	10073600
	1	2233500	2233600	> 0.9				1	10076300	10076800
	1	2237600	2237700	> 0.9				1	10077600	10078300
	1	2239900	2240000	> 0.9				1	10143000	10143300
	1	2240000	2240100	> 0.9				1	10143500	10144100
	1	2240100	2240200	> 0.9				1	10145900	10146800
	1	2240200	2240300	> 0.9				1	10147500	10147700
	1	2240300	2240400	> 0.9				1	10166400	10166700
	1	2277500	2277600	> 0.9				1	10180200	10180500
	1	2277600	2277700	> 0.9				1	10185500	10185700
	1	2277700	2277800	> 0.9				1	10195200	10195600
	1	2280500	2280600	> 0.9				1	10203900	10204100
	1	2280600	2280700	> 0.9				1	10219600	10220400
	1	2280700	2280800	> 0.9				1	10236200	10236500
	1	2280800	2280900	> 0.9				1	10242900	10243200
	1	2282800	2282900	> 0.9				1	10247100	10248200
	1	2282900	2283000	> 0.9				1	10249500	10249800
	1	2283000	2283100	> 0.9				1	10251100	10251400
	1	2283100	2283200	> 0.9				1	10261200	10261500
	1	2283200	2283300	> 0.9				1	10261800	10262100
	1	2284200	2284300	> 0.9				1	10287900	10288300
	1	2284300	2284400	> 0.9				1	10289500	10289900
	1	2284400	2284500	> 0.9				1	10294400	10294700
	1	2284500	2284600	> 0.9				1	10302200	10302300
	1	2285100	2285200	> 0.9				1	10305200	10305600
	1	2285200	2285300	> 0.9				1	10320800	10321200
	1	2285300	2285400	> 0.9				1	10343200	10343700
	1	2299800	2299900	> 0.9				1	10353600	10354300
	1	2299900	2300000	> 0.9				1	10355400	10355600
	1	2300000	2300100	> 0.9				1	10363100	10363600
	1	2300100	2300200	> 0.9				1	10364400	10365400
	1	2300200	2300300	> 0.9				1	10368600	10369000
	1	2300300	2300400	> 0.9				1	10370000	10370200
	1	2300400	2300500	> 0.9				1	10374700	10375300
	1	2301000	2301100	> 0.9				1	10400200	10400500
	1	2301100	2301200	> 0.9				1	10462700	10463000
	1	2301200	2301300	> 0.9				1	10476000	10476300
	1	2305000	2305100	> 0.9				1	10489600	10490100
	1	2305100	2305200	> 0.9				1	10491400	10491700
	1	2305200	2305300	> 0.9				1	10504000	10505100
	1	2312000	2312100	> 0.9				1	10520400	10520500
	1	2312100	2312200	> 0.9				1	10521000	10521400
	1	2312200	2312300	> 0.9				1	10521800	10522000
	1	2312300	2312400	> 0.9				1	10537200	10537500
	1	2312900	2313000	> 0.9				1	10542200	10542400
	1	2313000	2313100	> 0.9				1	10574400	10574700
	1	2313100	2313200	> 0.9				1	10575400	10575500
	1	2316300	2316400	> 0.9				1	10580400	10580500
	1	2316400	2316500	> 0.9				1	10581000	10582000
	1	2316500	2316600	> 0.9				1	10586600	10587000
	1	2317500	2317600	> 0.9				1	10596200	10596500
	1	2318000	2318100	> 0.9				1	10621200	10621600
	1	2333200	2333300	> 0.9				1	10622300	10622600
	1	2333300	2333400	> 0.9				1	10648900	10649300
	1	2333400	2333500	> 0.9				1	10676900	10677600
	1	2333500	2333600	> 0.9				1	10679800	10680100
	1	2333600	2333700	> 0.9				1	10684800	10685200
	1	2333700	2333800	> 0.9				1	10685500	10685900
	1	2333800	2333900	> 0.9				1	10690800	10691000
	1	2333900	2334000	> 0.9				1	10691500	10692100
	1	2334000	2334100	> 0.9				1	10692600	10693300
	1	2334100	2334200	> 0.9				1	10695600	10696000
	1	2334200	2334300	> 0.9				1	10702000	10702300
	1	2334300	2334400	> 0.9				1	10707600	10707900
	1	2334400	2334500	> 0.9				1	10708300	10708600
	1	2334500	2334600	> 0.9				1	10713400	10714100
	1	2334700	2334800	> 0.9				1	10715300	10715800
	1	2335600	2335700	> 0.9				1	10721900	10722200
	1	2335700	2335800	> 0.9				1	10737900	10738100
	1	2335800	2335900	> 0.9				1	10757700	10758100
	1	2335900	2336000	> 0.9				1	10802200	10802400
	1	2339400	2339500	> 0.9				1	10806400	10806600
	1	2339500	2339600	> 0.9				1	10814800	10815000
	1	2339600	2339700	> 0.9				1	10827000	10827400
	1	2339700	2339800	> 0.9				1	10854500	10854700
	1	2339800	2339900	> 0.9				1	10860300	10860700
	1	2340600	2340700	> 0.9				1	10887300	10887700
	1	2340700	2340800	> 0.9				1	10892300	10892700
	1	2340800	2340900	> 0.9				1	10897500	10897800
	1	2340900	2341000	> 0.9				1	10900000	10900600
	1	2341000	2341100	> 0.9				1	10942100	10942500
	1	2347300	2347400	> 0.9				1	10949100	10949500
	1	2347400	2347500	> 0.9				1	10953300	10953700
	1	2347500	2347600	> 0.9				1	10954300	10954800
	1	2347600	2347700	> 0.9				1	10956200	10956700
	1	2347700	2347800	> 0.9				1	10957600	10957900
	1	2347800	2347900	> 0.9				1	10958500	10959200
	1	2347900	2348000	> 0.9				1	10959600	10960100
	1	2348000	2348100	> 0.9				1	11013500	11013600
	1	2348100	2348200	> 0.9				1	11061300	11061500
	1	2348200	2348300	> 0.9				1	11069300	11069400
	1	2348300	2348400	> 0.9				1	11071000	11071300
	1	2348400	2348500	> 0.9				1	11072400	11072600
	1	2348500	2348600	> 0.9				1	11084600	11085000
	1	2348600	2348700	> 0.9				1	11110000	11110200
	1	2348700	2348800	> 0.9				1	11136200	11136500
	1	2348800	2348900	> 0.9				1	11190600	11190800
	1	2348900	2349000	> 0.9				1	11196500	11196700
	1	2349000	2349100	> 0.9				1	11196900	11197400
	1	2351500	2351600	> 0.9				1	11197700	11197900
	1	2351600	2351700	> 0.9				1	11200000	11200600
	1	2351700	2351800	> 0.9				1	11200800	11201000
	1	2351800	2351900	> 0.9				1	11204700	11205000
	1	2351900	2352000	> 0.9				1	11210700	11211500
	1	2352000	2352100	> 0.9				1	11216000	11216200
	1	2352100	2352200	> 0.9				1	11219800	11220500
	1	2365500	2365600	> 0.9				1	11222500	11222900
	1	2365600	2365700	> 0.9				1	11226000	11226700
	1	2365700	2365800	> 0.9				1	11227600	11228000
	1	2368400	2368500	> 0.9				1	11231000	11231300
	1	2368500	2368600	> 0.9				1	11249400	11249600
	1	2368600	2368700	> 0.9				1	11265700	11265800
	1	2368700	2368800	> 0.9				1	11293700	11294100
	1	2374600	2374700	> 0.9				1	11295000	11295200
	1	2374700	2374800	> 0.9				1	11297300	11297400
	1	2374800	2374900	> 0.9				1	11333700	11334000
	1	2374900	2375000	> 0.9				1	11374400	11374600
	1	2389200	2389300	> 0.9				1	11444900	11445400
	1	2389300	2389400	> 0.9				1	11463800	11464000
	1	2389400	2389500	> 0.9				1	11464700	11465200
	1	2389500	2389600	> 0.9				1	11465400	11465600
	1	2389800	2389900	> 0.9				1	11528300	11528600
	1	2389900	2390000	> 0.9				1	11531800	11532100
	1	2390000	2390100	> 0.9				1	11545500	11545900
	1	2392500	2392600	> 0.9				1	11549700	11550100
	1	2392600	2392700	> 0.9				1	11568500	11568600
	1	2393500	2393600	> 0.9				1	11571200	11571500
	1	2393600	2393700	> 0.9				1	11572000	11572400
	1	2393700	2393800	> 0.9				1	11573700	11573900
	1	2393800	2393900	> 0.9				1	11575100	11575400
	1	2393900	2394000	> 0.9				1	11598200	11598800
	1	2394000	2394100	> 0.9				1	11601200	11601600
	1	2394100	2394200	> 0.9				1	11604800	11605100
	1	2394400	2394500	> 0.9				1	11605600	11605900
	1	2394500	2394600	> 0.9				1	11611700	11612200
	1	2407400	2407500	> 0.9				1	11619900	11620600
	1	2407500	2407600	> 0.9				1	11621100	11621300
	1	2432000	2432100	> 0.9				1	11621900	11622200
	1	2432100	2432200	> 0.9				1	11622900	11623100
	1	2432200	2432300	> 0.9				1	11625100	11625600
	1	2432300	2432400	> 0.9				1	11630600	11630800
	1	2432400	2432500	> 0.9				1	11681400	11681600
	1	2432500	2432600	> 0.9				1	11691400	11691800
	1	2432600	2432700	> 0.9				1	11693500	11693800
	1	2432700	2432800	> 0.9				1	11729300	11729400
	1	2436800	2436900	> 0.9				1	11755600	11756000
	1	2436900	2437000	> 0.9				1	11762600	11762700
	1	2437000	2437100	> 0.9				1	11763400	11763900
	1	2437100	2437200	> 0.9				1	11765700	11766000
	1	2437200	2437300	> 0.9				1	11767300	11767700
	1	2437300	2437400	> 0.9				1	11770100	11770800
	1	2437400	2437500	> 0.9				1	11771300	11771700
	1	2440000	2440100	> 0.9				1	11774200	11774300
	1	2440100	2440200	> 0.9				1	11800900	11801300
	1	2440200	2440300	> 0.9				1	11807000	11807500
	1	2440300	2440400	> 0.9				1	11808400	11808600
	1	2440400	2440500	> 0.9				1	11809900	11810500
	1	2443000	2443100	> 0.9				1	11816200	11816600
	1	2443100	2443200	> 0.9				1	11821700	11822000
	1	2486500	2486600	> 0.9				1	11822500	11822900
	1	2487800	2487900	> 0.9				1	11827200	11827500
	1	2487900	2488000	> 0.9				1	11828800	11829200
	1	2488000	2488100	> 0.9				1	11829500	11830000
	1	2488700	2488800	> 0.9				1	11830900	11831500
	1	2488800	2488900	> 0.9				1	11832800	11833000
	1	2488900	2489000	> 0.9				1	11873000	11873300
	1	2522600	2522700	> 0.9				1	11923600	11924100
	1	2522700	2522800	> 0.9				1	11925200	11925300
	1	2522800	2522900	> 0.9				1	11927700	11928100
	1	2522900	2523000	> 0.9				1	11928500	11929000
	1	2530200	2530300	> 0.9				1	11930000	11930400
	1	2530300	2530400	> 0.9				1	11930900	11931200
	1	2530400	2530500	> 0.9				1	11973400	11973500
	1	2565000	2565100	> 0.9				1	11978500	11978900
	1	2565100	2565200	> 0.9				1	12004400	12005200
	1	2565200	2565300	> 0.9				1	12005400	12006000
	1	2565300	2565400	> 0.9				1	12050600	12051400
	1	2565400	2565500	> 0.9				1	12054300	12055100
	1	2565500	2565600	> 0.9				1	12056000	12057100
	1	2565600	2565700	> 0.9				1	12059300	12059900
	1	2576600	2576700	> 0.9				1	12061100	12061500
	1	2576700	2576800	> 0.9				1	12064000	12064400
	1	2576800	2576900	> 0.9				1	12091600	12091900
	1	2607700	2607800	> 0.9				1	12123400	12123700
	1	2607800	2607900	> 0.9				1	12138500	12138900
	1	2607900	2608000	> 0.9				1	12167600	12168300
	1	2608000	2608100	> 0.9				1	12177400	12177800
	1	2613300	2613400	> 0.9				1	12180500	12180900
	1	2613400	2613500	> 0.9				1	12184100	12184500
	1	2613500	2613600	> 0.9				1	12188600	12189000
	1	2614300	2614400	> 0.9				1	12228500	12228700
	1	2614400	2614500	> 0.9				1	12239200	12239900
	1	2614500	2614600	> 0.9				1	12342500	12343000
	1	2614600	2614700	> 0.9				1	12355200	12355900
	1	2621400	2621500	> 0.9				1	12358900	12359200
	1	2621500	2621600	> 0.9				1	12359500	12359700
	1	2621600	2621700	> 0.9				1	12458500	12458900
	1	2621700	2621800	> 0.9				1	12472000	12472200
	1	2622300	2622400	> 0.9				1	12472600	12473800
	1	2622400	2622500	> 0.9				1	12474400	12474700
	1	2622500	2622600	> 0.9				1	12550300	12550500
	1	2622600	2622700	> 0.9				1	12584300	12584500
	1	2622700	2622800	> 0.9				1	12851600	12851900
	1	2622800	2622900	> 0.9				1	12866900	12867100
	1	2628500	2628600	> 0.9				1	12916500	12916700
	1	2628600	2628700	> 0.9				1	12984600	12984800
	1	2628700	2628800	> 0.9				1	12986100	12986900
	1	2667100	2667200	> 0.9				1	13028100	13028200
	1	2667200	2667300	> 0.9				1	13029700	13030200
	1	2667300	2667400	> 0.9				1	13031000	13031200
	1	2667400	2667500	> 0.9				1	13039700	13039900
	1	2675800	2675900	> 0.9				1	13071000	13071500
	1	2675900	2676000	> 0.9				1	13074000	13074300
	1	2680500	2680600	> 0.9				1	13075400	13075600
	1	2680600	2680700	> 0.9				1	13079400	13079600
	1	2680700	2680800	> 0.9				1	13115400	13115900
	1	2680800	2680900	> 0.9				1	13116900	13118100
	1	2680900	2681000	> 0.9				1	13120800	13121100
	1	2681000	2681100	> 0.9				1	13126400	13126600
	1	2681100	2681200	> 0.9				1	13129800	13129900
	1	2681200	2681300	> 0.9				1	13140300	13140700
	1	2688500	2688600	> 0.9				1	13141300	13141700
	1	2688600	2688700	> 0.9				1	13203200	13203900
	1	2688700	2688800	> 0.9				1	13279800	13280300
	1	2688800	2688900	> 0.9				1	13322200	13322500
	1	2690500	2690600	> 0.9				1	13453100	13453500
	1	2690600	2690700	> 0.9				1	13458000	13458300
	1	2690700	2690800	> 0.9				1	13533200	13533400
	1	2690800	2690900	> 0.9				1	13543800	13543900
	1	2690900	2691000	> 0.9				1	13559500	13559800
	1	2691000	2691100	> 0.9				1	13836900	13837500
	1	2691100	2691200	> 0.9				1	13837600	13838000
	1	2691200	2691300	> 0.9				1	13947700	13947800
	1	2694400	2694500	> 0.9				1	13949500	13949600
	1	2694500	2694600	> 0.9				1	13999600	14000100
	1	2694600	2694700	> 0.9				1	14149200	14149600
	1	2694700	2694800	> 0.9				1	14150000	14150500
	1	2709900	2710000	> 0.9				1	14158400	14158500
	1	2712100	2712200	> 0.9				1	14161800	14162100
	1	2712200	2712300	> 0.9				1	14165300	14165500
	1	2712300	2712400	> 0.9				1	14305400	14305900
	1	2712400	2712500	> 0.9				1	14307400	14307900
	1	2712500	2712600	> 0.9				1	14439100	14439200
	1	2712600	2712700	> 0.9				1	15084400	15084500
	1	2712700	2712800	> 0.9				1	15499900	15500100
	1	2712800	2712900	> 0.9				1	15571200	15571300
	1	2712900	2713000	> 0.9				1	15607200	15607400
	1	2746700	2746800	> 0.9				1	15607700	15607900
	1	2746800	2746900	> 0.9				1	15880300	15880700
	1	2746900	2747000	> 0.9				1	15922800	15923000
	1	2747000	2747100	> 0.9				1	15976800	15977200
	1	2747900	2748000	> 0.9				1	15979400	15979500
	1	2748000	2748100	> 0.9				1	16137500	16138100
	1	2748100	2748200	> 0.9				1	16263200	16263500
	1	2748200	2748300	> 0.9				1	16263700	16263800
	1	2751200	2751300	> 0.9				1	16560900	16561000
	1	2751300	2751400	> 0.9				1	16616900	16617300
	1	2751400	2751500	> 0.9				1	16657700	16657900
	1	2753500	2753600	> 0.9				1	16705400	16705600
	1	2753900	2754000	> 0.9				1	16728900	16729100
	1	2754000	2754100	> 0.9				1	16766600	16766700
	1	2754100	2754200	> 0.9				1	16771400	16771600
	1	2754200	2754300	> 0.9				1	16800900	16801200
	1	2754300	2754400	> 0.9				1	16837500	16837600
	1	2754400	2754500	> 0.9				1	16838200	16838600
	1	2754500	2754600	> 0.9				1	16839100	16839300
	1	2754600	2754700	> 0.9				1	16851000	16851300
	1	2754700	2754800	> 0.9				1	16877600	16877900
	1	2754800	2754900	> 0.9				1	16900700	16901000
	1	2754900	2755000	> 0.9				1	16931400	16931600
	1	2755000	2755100	> 0.9				1	17013400	17013500
	1	2755100	2755200	> 0.9				1	17013800	17014100
	1	2755200	2755300	> 0.9				1	17062500	17062600
	1	2755300	2755400	> 0.9				1	17076200	17076600
	1	2755400	2755500	> 0.9				1	17097800	17098300
	1	2755500	2755600	> 0.9				1	17168800	17169300
	1	2755600	2755700	> 0.9				1	17187300	17187500
	1	2755700	2755800	> 0.9				1	17189500	17189800
	1	2755800	2755900	> 0.9				1	17191300	17191600
	1	2755900	2756000	> 0.9				1	17192800	17193200
	1	2756000	2756100	> 0.9				1	17218900	17219200
	1	2805000	2805100	> 0.9				1	17219500	17220100
	1	2805100	2805200	> 0.9				1	17223000	17223400
	1	2818100	2818200	> 0.9				1	17235300	17235600
	1	2818200	2818300	> 0.9				1	17241900	17242200
	1	2820400	2820500	> 0.9				1	17245300	17245600
	1	2820500	2820600	> 0.9				1	17266400	17266700
	1	2820800	2820900	> 0.9				1	17285600	17287200
	1	2820900	2821000	> 0.9				1	17288100	17288600
	1	2821000	2821100	> 0.9				1	17290900	17291400
	1	2855900	2856000	> 0.9				1	17295500	17295600
	1	2856000	2856100	> 0.9				1	17385500	17385700
	1	2861900	2862000	> 0.9				1	17438500	17438600
	1	2862000	2862100	> 0.9				1	17443000	17443100
	1	2865400	2865500	> 0.9				1	17632000	17632200
	1	2865500	2865600	> 0.9				1	17686900	17687100
	1	2865600	2865700	> 0.9				1	17699800	17700300
	1	2865700	2865800	> 0.9				1	17702500	17703000
	1	2865800	2865900	> 0.9				1	17712300	17712600
	1	2865900	2866000	> 0.9				1	17763500	17764700
	1	2866400	2866500	> 0.9				1	17811900	17812000
	1	2866500	2866600	> 0.9				1	17816500	17816600
	1	2866900	2867000	> 0.9				1	17834700	17835000
	1	2867000	2867100	> 0.9				1	17855600	17855900
	1	2867100	2867200	> 0.9				1	17863600	17863700
	1	2867200	2867300	> 0.9				1	17873000	17873100
	1	2867300	2867400	> 0.9				1	17892500	17892700
	1	2870700	2870800	> 0.9				1	17918200	17918500
	1	2870800	2870900	> 0.9				1	17920700	17921000
	1	2872500	2872600	> 0.9				1	17921300	17921800
	1	2872600	2872700	> 0.9				1	17945100	17945200
	1	2872700	2872800	> 0.9				1	17983400	17983600
	1	2872800	2872900	> 0.9				1	18028800	18029100
	1	2872900	2873000	> 0.9				1	18030000	18030800
	1	2873000	2873100	> 0.9				1	18047600	18047800
	1	2873100	2873200	> 0.9				1	18110500	18110600
	1	2873200	2873300	> 0.9				1	18111400	18111700
	1	2873300	2873400	> 0.9				1	18112300	18112600
	1	2873400	2873500	> 0.9				1	18124900	18125200
	1	2873500	2873600	> 0.9				1	18125700	18125800
	1	2874200	2874300	> 0.9				1	18126400	18126600
	1	2877400	2877500	> 0.9				1	18131400	18131600
	1	2877500	2877600	> 0.9				1	18132300	18132700
	1	2877600	2877700	> 0.9				1	18137600	18139000
	1	2877700	2877800	> 0.9				1	18175900	18176600
	1	2877800	2877900	> 0.9				1	18182700	18182900
	1	2877900	2878000	> 0.9				1	18197600	18198400
	1	2926600	2926700	> 0.9				1	18201600	18201900
	1	2926700	2926800	> 0.9				1	18212800	18213000
	1	2926800	2926900	> 0.9				1	18215600	18215800
	1	2926900	2927000	> 0.9				1	18229800	18230000
	1	2982500	2982600	> 0.9				1	18305200	18305400
	1	2982600	2982700	> 0.9				1	18306900	18307400
	1	2982700	2982800	> 0.9				1	18322300	18322700
	1	2982800	2982900	> 0.9				1	18323200	18323800
	1	2982900	2983000	> 0.9				1	18328900	18329000
	1	2983000	2983100	> 0.9				1	18342300	18342500
	1	2983100	2983200	> 0.9				1	18357700	18358000
	1	2983200	2983300	> 0.9				1	18364600	18364900
	1	2983300	2983400	> 0.9				1	18366600	18366900
	1	2983600	2983700	> 0.9				1	18398900	18399200
	1	2983700	2983800	> 0.9				1	18405400	18405800
	1	2983800	2983900	> 0.9				1	18406100	18407500
	1	2983900	2984000	> 0.9				1	18411600	18411800
	1	2984000	2984100	> 0.9				1	18429200	18429500
	1	2988200	2988300	> 0.9				1	18431100	18431400
	1	2988300	2988400	> 0.9				1	18431800	18432200
	1	2988400	2988500	> 0.9				1	18432400	18433100
	1	2989500	2989600	> 0.9				1	18451800	18452100
	1	2989600	2989700	> 0.9				1	18454600	18454700
	1	2989700	2989800	> 0.9				1	18456500	18456700
	1	2989800	2989900	> 0.9				1	18470000	18470200
	1	2989900	2990000	> 0.9				1	18521700	18522000
	1	2990000	2990100	> 0.9				1	18541900	18542100
	1	2990100	2990200	> 0.9				1	18543700	18543900
	1	2990200	2990300	> 0.9				1	18581800	18581900
	1	2990300	2990400	> 0.9				1	18624300	18624400
	1	2990400	2990500	> 0.9				1	18624600	18625000
	1	2990500	2990600	> 0.9				1	18627300	18627700
	1	2990600	2990700	> 0.9				1	18680000	18681700
	1	2990700	2990800	> 0.9				1	18690600	18691100
	1	2990800	2990900	> 0.9				1	18691600	18691900
	1	2990900	2991000	> 0.9				1	18728300	18728400
	1	2991000	2991100	> 0.9				1	18740500	18740800
	1	2991100	2991200	> 0.9				1	18741200	18741500
	1	2991200	2991300	> 0.9				1	18771000	18771200
	1	2991300	2991400	> 0.9				1	18886400	18886700
	1	2991400	2991500	> 0.9				1	18927600	18927800
	1	2991500	2991600	> 0.9				1	18932400	18932800
	1	2991600	2991700	> 0.9				1	18942600	18942800
	1	2991700	2991800	> 0.9				1	18946300	18946500
	1	2991800	2991900	> 0.9				1	18951800	18952300
	1	2991900	2992000	> 0.9				1	18953400	18953800
	1	2992000	2992100	> 0.9				1	19014100	19014200
	1	2992100	2992200	> 0.9				1	19052200	19053100
	1	3019300	3019400	> 0.9				1	19101600	19101900
	1	3019400	3019500	> 0.9				1	19105400	19105900
	1	3019500	3019600	> 0.9				1	19124900	19125100
	1	3019600	3019700	> 0.9				1	19154100	19154300
	1	3030700	3030800	> 0.9				1	19161600	19161700
	1	3030800	3030900	> 0.9				1	19162300	19162700
	1	3030900	3031000	> 0.9				1	19163100	19163400
	1	3031000	3031100	> 0.9				1	19163700	19164000
	1	3031100	3031200	> 0.9				1	19170600	19171300
	1	3031200	3031300	> 0.9				1	19173900	19174200
	1	3031300	3031400	> 0.9				1	19174600	19175600
	1	3031400	3031500	> 0.9				1	19198600	19198900
	1	3031500	3031600	> 0.9				1	19212100	19212500
	1	3031600	3031700	> 0.9				1	19225600	19226500
	1	3031700	3031800	> 0.9				1	19242000	19242300
	1	3031800	3031900	> 0.9				1	19299900	19300700
	1	3031900	3032000	> 0.9				1	19302500	19303400
	1	3041800	3041900	> 0.9				1	19304900	19305300
	1	3041900	3042000	> 0.9				1	19307800	19308200
	1	3047400	3047500	> 0.9				1	19383800	19383900
	1	3047500	3047600	> 0.9				1	19415600	19416200
	1	3057100	3057200	> 0.9				1	19427900	19428100
	1	3057200	3057300	> 0.9				1	19428800	19428900
	1	3057300	3057400	> 0.9				1	19431600	19431900
	1	3057400	3057500	> 0.9				1	19432800	19433500
	1	3057500	3057600	> 0.9				1	19470000	19470200
	1	3072000	3072100	> 0.9				1	19472300	19472700
	1	3072100	3072200	> 0.9				1	19473300	19473600
	1	3072200	3072300	> 0.9				1	19492700	19493400
	1	3072300	3072400	> 0.9				1	19496400	19496500
	1	3072400	3072500	> 0.9				1	19519300	19519600
	1	3072500	3072600	> 0.9				1	19578500	19578800
	1	3072600	3072700	> 0.9				1	19578900	19579200
	1	3072700	3072800	> 0.9				1	19580700	19580900
	1	3072800	3072900	> 0.9				1	19581600	19583000
	1	3072900	3073000	> 0.9				1	19635000	19635200
	1	3073000	3073100	> 0.9				1	19640600	19641000
	1	3073100	3073200	> 0.9				1	19641100	19641300
	1	3073200	3073300	> 0.9				1	19649400	19649600
	1	3075500	3075600	> 0.9				1	19650400	19650700
	1	3075600	3075700	> 0.9				1	19657900	19658200
	1	3075700	3075800	> 0.9				1	19663400	19663800
	1	3076400	3076500	> 0.9				1	19673700	19673800
	1	3076500	3076600	> 0.9				1	19674400	19674700
	1	3076600	3076700	> 0.9				1	19683300	19684100
	1	3084200	3084300	> 0.9				1	19698400	19698800
	1	3084300	3084400	> 0.9				1	19699100	19699600
	1	3084400	3084500	> 0.9				1	19740800	19741000
	1	3093200	3093300	> 0.9				1	19744300	19744600
	1	3093300	3093400	> 0.9				1	19747000	19747100
	1	3093400	3093500	> 0.9				1	19763700	19763900
	1	3093500	3093600	> 0.9				1	19781100	19781300
	1	3093600	3093700	> 0.9				1	19782300	19783600
	1	3093700	3093800	> 0.9				1	19819900	19821200
	1	3093800	3093900	> 0.9				1	19824900	19825800
	1	3100600	3100700	> 0.9				1	19830500	19830900
	1	3100700	3100800	> 0.9				1	19843400	19844800
	1	3100800	3100900	> 0.9				1	19846900	19847500
	1	3100900	3101000	> 0.9				1	19847600	19848100
	1	3103000	3103100	> 0.9				1	19848200	19848900
	1	3103100	3103200	> 0.9				1	19849500	19849800
	1	3103200	3103300	> 0.9				1	19853300	19853600
	1	3156500	3156600	> 0.9				1	19883700	19883900
	1	3156600	3156700	> 0.9				1	19889000	19889100
	1	3161800	3161900	> 0.9				1	19889200	19889500
	1	3167800	3167900	> 0.9				1	19890100	19890200
	1	3185200	3185300	> 0.9				1	19893300	19893700
	1	3185300	3185400	> 0.9				1	19912400	19912900
	1	3185400	3185500	> 0.9				1	19913200	19913300
	1	3201300	3201400	> 0.9				1	19916500	19917300
	1	3201400	3201500	> 0.9				1	19917400	19917700
	1	3201500	3201600	> 0.9				1	19935500	19935900
	1	3201600	3201700	> 0.9				1	19969600	19969700
	1	3201700	3201800	> 0.9				1	19974300	19975400
	1	3240100	3240200	> 0.9				1	19975900	19976300
	1	3240200	3240300	> 0.9				1	19985700	19986300
	1	3240300	3240400	> 0.9				1	19987100	19987300
	1	3240400	3240500	> 0.9				1	19991100	19991400
	1	3240500	3240600	> 0.9				1	19993100	19993700
	1	3241600	3241700	> 0.9				1	20010300	20010500
	1	3241700	3241800	> 0.9				1	20046600	20046700
	1	3241800	3241900	> 0.9				1	20056300	20056500
	1	3241900	3242000	> 0.9				1	20060400	20060700
	1	3242000	3242100	> 0.9				1	20095000	20095300
	1	3242100	3242200	> 0.9				1	20096700	20097200
	1	3242700	3242800	> 0.9				1	20100900	20101500
	1	3242800	3242900	> 0.9				1	20106200	20106500
	1	3242900	3243000	> 0.9				1	20137200	20137300
	1	3243000	3243100	> 0.9				1	20137500	20137900
	1	3243800	3243900	> 0.9				1	20165500	20165700
	1	3243900	3244000	> 0.9				1	20176900	20177200
	1	3244000	3244100	> 0.9				1	20177800	20178100
	1	3247700	3247800	> 0.9				1	20186900	20187300
	1	3247800	3247900	> 0.9				1	20199100	20199300
	1	3247900	3248000	> 0.9				1	20204200	20204800
	1	3248000	3248100	> 0.9				1	20206200	20206900
	1	3248100	3248200	> 0.9				1	20209400	20210100
	1	3248900	3249000	> 0.9				1	20230200	20230400
	1	3249000	3249100	> 0.9				1	20234200	20234400
	1	3249100	3249200	> 0.9				1	20239400	20239900
	1	3249200	3249300	> 0.9				1	20281100	20281300
	1	3249300	3249400	> 0.9				1	20415400	20415800
	1	3249400	3249500	> 0.9				1	20430200	20430900
	1	3250000	3250100	> 0.9				1	20431700	20431900
	1	3250100	3250200	> 0.9				1	20432500	20432800
	1	3252100	3252200	> 0.9				1	20448800	20449000
	1	3252200	3252300	> 0.9				1	20450800	20451000
	1	3252300	3252400	> 0.9				1	20510800	20511600
	1	3252400	3252500	> 0.9				1	20565300	20565700
	1	3255800	3255900	> 0.9				1	20565900	20566400
	1	3255900	3256000	> 0.9				1	20588000	20588100
	1	3256000	3256100	> 0.9				1	20593400	20593800
	1	3256600	3256700	> 0.9				1	20597600	20598000
	1	3256700	3256800	> 0.9				1	20599400	20599700
	1	3263600	3263700	> 0.9				1	20648800	20649100
	1	3263700	3263800	> 0.9				1	20651300	20651600
	1	3264500	3264600	> 0.9				1	20668600	20668900
	1	3271900	3272000	> 0.9				1	20669800	20670700
	1	3272000	3272100	> 0.9				1	20671200	20671500
	1	3272400	3272500	> 0.9				1	20706800	20707300
	1	3272500	3272600	> 0.9				1	20761500	20761700
	1	3272600	3272700	> 0.9				1	20779100	20779400
	1	3272700	3272800	> 0.9				1	20785500	20785800
	1	3273400	3273500	> 0.9				1	20807700	20808000
	1	3273500	3273600	> 0.9				1	20812000	20812300
	1	3283900	3284000	> 0.9				1	20812800	20813200
	1	3284000	3284100	> 0.9				1	20813700	20814000
	1	3287100	3287200	> 0.9				1	20814200	20815400
	1	3287200	3287300	> 0.9				1	20816500	20816700
	1	3287300	3287400	> 0.9				1	20818000	20818400
	1	3287400	3287500	> 0.9				1	20860400	20860700
	1	3287500	3287600	> 0.9				1	20873600	20873800
	1	3287600	3287700	> 0.9				1	20910900	20911300
	1	3296100	3296200	> 0.9				1	20929900	20930400
	1	3296200	3296300	> 0.9				1	20948100	20948500
	1	3296300	3296400	> 0.9				1	20949800	20950100
	1	3296400	3296500	> 0.9				1	20951800	20952200
	1	3296500	3296600	> 0.9				1	20956300	20956900
	1	3296600	3296700	> 0.9				1	20962300	20962700
	1	3302200	3302300	> 0.9				1	20979500	20979700
	1	3302300	3302400	> 0.9				1	21007800	21008100
	1	3302400	3302500	> 0.9				1	21016200	21017100
	1	3323900	3324000	> 0.9				1	21020200	21020400
	1	3324000	3324100	> 0.9				1	21024400	21024600
	1	3324100	3324200	> 0.9				1	21030600	21030900
	1	3324200	3324300	> 0.9				1	21036600	21037200
	1	3324300	3324400	> 0.9				1	21037400	21037600
	1	3324400	3324500	> 0.9				1	21038800	21039000
	1	3324500	3324600	> 0.9				1	21043000	21043400
	1	3324600	3324700	> 0.9				1	21044600	21044900
	1	3324700	3324800	> 0.9				1	21048500	21048600
	1	3324800	3324900	> 0.9				1	21051600	21052000
	1	3324900	3325000	> 0.9				1	21056000	21056100
	1	3325000	3325100	> 0.9				1	21057600	21057800
	1	3325100	3325200	> 0.9				1	21058500	21059100
	1	3325200	3325300	> 0.9				1	21059500	21060900
	1	3325300	3325400	> 0.9				1	21063100	21063300
	1	3325400	3325500	> 0.9				1	21063900	21064200
	1	3325500	3325600	> 0.9				1	21088500	21088700
	1	3325600	3325700	> 0.9				1	21092600	21092900
	1	3325700	3325800	> 0.9				1	21133400	21133900
	1	3325800	3325900	> 0.9				1	21159500	21159600
	1	3325900	3326000	> 0.9				1	21167400	21167500
	1	3326000	3326100	> 0.9				1	21199600	21199700
	1	3338000	3338100	> 0.9				1	21205200	21205600
	1	3338100	3338200	> 0.9				1	21206100	21206500
	1	3347900	3348000	> 0.9				1	21206900	21207300
	1	3348000	3348100	> 0.9				1	21227400	21227500
	1	3348100	3348200	> 0.9				1	21228000	21228600
	1	3348200	3348300	> 0.9				1	21232100	21232300
	1	3348300	3348400	> 0.9				1	21233800	21234000
	1	3348400	3348500	> 0.9				1	21237700	21237900
	1	3348500	3348600	> 0.9				1	21240700	21240800
	1	3348600	3348700	> 0.9				1	21241600	21242000
	1	3348700	3348800	> 0.9				1	21336900	21337100
	1	3348800	3348900	> 0.9				1	21364500	21364900
	1	3353400	3353500	> 0.9				1	21426400	21426500
	1	3353500	3353600	> 0.9				1	21440600	21441100
	1	3356400	3356500	> 0.9				1	21442900	21443800
	1	3356500	3356600	> 0.9				1	21444300	21444800
	1	3356600	3356700	> 0.9				1	21468400	21468600
	1	3396800	3396900	> 0.9				1	21507300	21508300
	1	3396900	3397000	> 0.9				1	21513700	21514700
	1	3397000	3397100	> 0.9				1	21518800	21519200
	1	3398300	3398400	> 0.9				1	21531600	21531800
	1	3398400	3398500	> 0.9				1	21539800	21540100
	1	3398500	3398600	> 0.9				1	21553100	21553400
	1	3398600	3398700	> 0.9				1	21601500	21601700
	1	3398700	3398800	> 0.9				1	21611400	21611800
	1	3398800	3398900	> 0.9				1	21645700	21646000
	1	3398900	3399000	> 0.9				1	21646400	21646600
	1	3399000	3399100	> 0.9				1	21655900	21656100
	1	3420300	3420400	> 0.9				1	21660900	21661000
	1	3420400	3420500	> 0.9				1	21699800	21700100
	1	3420500	3420600	> 0.9				1	21706700	21707400
	1	3420600	3420700	> 0.9				1	21717400	21717600
	1	3420700	3420800	> 0.9				1	21724800	21725000
	1	3420800	3420900	> 0.9				1	21732200	21732600
	1	3420900	3421000	> 0.9				1	21745600	21746400
	1	3421000	3421100	> 0.9				1	21911300	21911600
	1	3421100	3421200	> 0.9				1	21915500	21915800
	1	3421200	3421300	> 0.9				1	21923800	21924100
	1	3421300	3421400	> 0.9				1	21970600	21971200
	1	3421400	3421500	> 0.9				1	22033900	22034700
	1	3422600	3422700	> 0.9				1	22057200	22057500
	1	3422700	3422800	> 0.9				1	22094500	22094700
	1	3422800	3422900	> 0.9				1	22096400	22096900
	1	3423700	3423800	> 0.9				1	22097500	22098200
	1	3423800	3423900	> 0.9				1	22099500	22099700
	1	3423900	3424000	> 0.9				1	22100000	22100100
	1	3442300	3442400	> 0.9				1	22184600	22184900
	1	3442400	3442500	> 0.9				1	22185500	22186100
	1	3442500	3442600	> 0.9				1	22187500	22187600
	1	3444600	3444700	> 0.9				1	22198100	22198400
	1	3444700	3444800	> 0.9				1	22225500	22225800
	1	3444800	3444900	> 0.9				1	22269600	22269900
	1	3444900	3445000	> 0.9				1	22319300	22319600
	1	3484200	3484300	> 0.9				1	22321500	22321700
	1	3484300	3484400	> 0.9				1	22322300	22322500
	1	3484400	3484500	> 0.9				1	22330100	22330200
	1	3495700	3495800	> 0.9				1	22382600	22382800
	1	3495800	3495900	> 0.9				1	22387400	22387700
	1	3495900	3496000	> 0.9				1	22388100	22388400
	1	3496000	3496100	> 0.9				1	22420800	22421100
	1	3496100	3496200	> 0.9				1	22421900	22422400
	1	3496200	3496300	> 0.9				1	22423100	22423400
	1	3517100	3517200	> 0.9				1	22442000	22442500
	1	3517200	3517300	> 0.9				1	22444100	22444600
	1	3519000	3519100	> 0.9				1	22447100	22447400
	1	3519100	3519200	> 0.9				1	22449600	22449800
	1	3519200	3519300	> 0.9				1	22512100	22512500
	1	3519300	3519400	> 0.9				1	22515700	22515900
	1	3522400	3522500	> 0.9				1	22519800	22520100
	1	3522500	3522600	> 0.9				1	22564000	22564200
	1	3522800	3522900	> 0.9				1	22590600	22591400
	1	3522900	3523000	> 0.9				1	22596500	22597300
	1	3523000	3523100	> 0.9				1	22598300	22598600
	1	3523100	3523200	> 0.9				1	22602900	22603100
	1	3523200	3523300	> 0.9				1	22627800	22628100
	1	3523300	3523400	> 0.9				1	22636400	22636800
	1	3523500	3523600	> 0.9				1	22641000	22641200
	1	3523600	3523700	> 0.9				1	22645200	22645600
	1	3526000	3526100	> 0.9				1	22649500	22650100
	1	3526100	3526200	> 0.9				1	22677400	22678000
	1	3526200	3526300	> 0.9				1	22736200	22736500
	1	3526300	3526400	> 0.9				1	22757400	22757800
	1	3526400	3526500	> 0.9				1	22759200	22759600
	1	3527400	3527500	> 0.9				1	22760300	22760500
	1	3527500	3527600	> 0.9				1	22761800	22762100
	1	3527600	3527700	> 0.9				1	22762900	22763300
	1	3527700	3527800	> 0.9				1	22768400	22769000
	1	3527800	3527900	> 0.9				1	22799200	22799600
	1	3527900	3528000	> 0.9				1	22799900	22800000
	1	3529400	3529500	> 0.9				1	22800900	22801400
	1	3529500	3529600	> 0.9				1	22801700	22802400
	1	3529600	3529700	> 0.9				1	22822500	22822900
	1	3529700	3529800	> 0.9				1	22828000	22828200
	1	3529800	3529900	> 0.9				1	22829500	22830100
	1	3529900	3530000	> 0.9				1	22833000	22833200
	1	3530000	3530100	> 0.9				1	22867500	22867900
	1	3530100	3530200	> 0.9				1	22868100	22868300
	1	3530200	3530300	> 0.9				1	22877200	22877800
	1	3530300	3530400	> 0.9				1	22878500	22878800
	1	3530400	3530500	> 0.9				1	22879800	22880100
	1	3530500	3530600	> 0.9				1	22880700	22881200
	1	3545500	3545600	> 0.9				1	22881600	22882100
	1	3545600	3545700	> 0.9				1	22884800	22885200
	1	3545700	3545800	> 0.9				1	22887200	22887800
	1	3546600	3546700	> 0.9				1	22889900	22890300
	1	3549000	3549100	> 0.9				1	22926600	22926900
	1	3549100	3549200	> 0.9				1	22936700	22936900
	1	3549200	3549300	> 0.9				1	22977500	22978300
	1	3550600	3550700	> 0.9				1	22979200	22979400
	1	3550700	3550800	> 0.9				1	22979700	22980000
	1	3550800	3550900	> 0.9				1	22984500	22984600
	1	3552800	3552900	> 0.9				1	23015400	23015700
	1	3552900	3553000	> 0.9				1	23016000	23016300
	1	3553000	3553100	> 0.9				1	23019100	23019300
	1	3553100	3553200	> 0.9				1	23020200	23020700
	1	3570700	3570800	> 0.9				1	23021600	23022300
	1	3570800	3570900	> 0.9				1	23022500	23023100
	1	3570900	3571000	> 0.9				1	23023500	23024400
	1	3571000	3571100	> 0.9				1	23024800	23024900
	1	3590500	3590600	> 0.9				1	23039800	23040000
	1	3590600	3590700	> 0.9				1	23069300	23069400
	1	3590700	3590800	> 0.9				1	23069900	23070200
	1	3610400	3610500	> 0.9				1	23072800	23073100
	1	3610500	3610600	> 0.9				1	23075300	23075900
	1	3610600	3610700	> 0.9				1	23076900	23077500
	1	3638300	3638400	> 0.9				1	23081800	23082400
	1	3638400	3638500	> 0.9				1	23083300	23083600
	1	3638500	3638600	> 0.9				1	23089400	23089700
	1	3638600	3638700	> 0.9				1	23100900	23101100
	1	3639600	3639700	> 0.9				1	23102500	23102800
	1	3647700	3647800	> 0.9				1	23105200	23105400
	1	3647800	3647900	> 0.9				1	23110800	23111100
	1	3647900	3648000	> 0.9				1	23112500	23112800
	1	3658500	3658600	> 0.9				1	23123600	23123700
	1	3658600	3658700	> 0.9				1	23124400	23124700
	1	3658700	3658800	> 0.9				1	23125700	23126100
	1	3658800	3658900	> 0.9				1	23126400	23126800
	1	3664000	3664100	> 0.9				1	23133300	23133500
	1	3664100	3664200	> 0.9				1	23134000	23134400
	1	3664200	3664300	> 0.9				1	23150000	23150500
	1	3664300	3664400	> 0.9				1	23166300	23166500
	1	3664400	3664500	> 0.9				1	23172100	23172300
	1	3676000	3676100	> 0.9				1	23172500	23173100
	1	3676100	3676200	> 0.9				1	23200700	23201200
	1	3676200	3676300	> 0.9				1	23219700	23219900
	1	3676400	3676500	> 0.9				1	23262500	23262800
	1	3676500	3676600	> 0.9				1	23286600	23287700
	1	3676600	3676700	> 0.9				1	23314800	23314900
	1	3676700	3676800	> 0.9				1	23320300	23320900
	1	3681500	3681600	> 0.9				1	23321900	23322300
	1	3681600	3681700	> 0.9				1	23335400	23335700
	1	3681700	3681800	> 0.9				1	23344600	23344800
	1	3681800	3681900	> 0.9				1	23352000	23352200
	1	3702100	3702200	> 0.9				1	23371300	23371500
	1	3702200	3702300	> 0.9				1	23394600	23395600
	1	3702300	3702400	> 0.9				1	23396300	23396500
	1	3702400	3702500	> 0.9				1	23397200	23397700
	1	3702500	3702600	> 0.9				1	23402200	23402400
	1	3719400	3719500	> 0.9				1	23412100	23412500
	1	3757100	3757200	> 0.9				1	23515500	23515900
	1	3764600	3764700	> 0.9				1	23516800	23517200
	1	3764700	3764800	> 0.9				1	23520800	23521200
	1	3764800	3764900	> 0.9				1	23542000	23542300
	1	3764900	3765000	> 0.9				1	23543300	23543600
	1	3765800	3765900	> 0.9				1	23544200	23544500
	1	3765900	3766000	> 0.9				1	23555400	23555700
	1	3770300	3770400	> 0.9				1	23597300	23597500
	1	3770400	3770500	> 0.9				1	23610800	23611200
	1	3770500	3770600	> 0.9				1	23612800	23613200
	1	3770600	3770700	> 0.9				1	23618000	23618400
	1	3772800	3772900	> 0.9				1	23629800	23630100
	1	3773400	3773500	> 0.9				1	23633100	23633200
	1	3773500	3773600	> 0.9				1	23637500	23638200
	1	3773600	3773700	> 0.9				1	23650200	23650900
	1	3773700	3773800	> 0.9				1	23685000	23685200
	1	3773800	3773900	> 0.9				1	23688400	23688800
	1	3774400	3774500	> 0.9				1	23691700	23692100
	1	3774500	3774600	> 0.9				1	23692400	23692700
	1	3775200	3775300	> 0.9				1	23694000	23694300
	1	3775300	3775400	> 0.9				1	23695600	23695800
	1	3775400	3775500	> 0.9				1	23695900	23696800
	1	3775500	3775600	> 0.9				1	23706000	23706500
	1	3775600	3775700	> 0.9				1	23706600	23706800
	1	3775700	3775800	> 0.9				1	23716100	23716800
	1	3775800	3775900	> 0.9				1	23760400	23760700
	1	3775900	3776000	> 0.9				1	23769900	23770400
	1	3776000	3776100	> 0.9				1	23773100	23773500
	1	3776100	3776200	> 0.9				1	23787200	23788200
	1	3776200	3776300	> 0.9				1	23801800	23802500
	1	3776300	3776400	> 0.9				1	23807500	23807900
	1	3776400	3776500	> 0.9				1	23812500	23812900
	1	3776500	3776600	> 0.9				1	23890300	23890600
	1	3776600	3776700	> 0.9				1	23893400	23893900
	1	3776700	3776800	> 0.9				1	23894400	23894600
	1	3776800	3776900	> 0.9				1	23895400	23896000
	1	3778800	3778900	> 0.9				1	23897100	23897400
	1	3778900	3779000	> 0.9				1	23898700	23899200
	1	3804000	3804100	> 0.9				1	23902800	23903000
	1	3804100	3804200	> 0.9				1	23905500	23906000
	1	3804200	3804300	> 0.9				1	23908400	23909200
	1	3806700	3806800	> 0.9				1	23912400	23913200
	1	3806800	3806900	> 0.9				1	23923100	23923500
	1	3809000	3809100	> 0.9				1	23941700	23941900
	1	3809100	3809200	> 0.9				1	23942800	23943400
	1	3809200	3809300	> 0.9				1	23952800	23953200
	1	3809500	3809600	> 0.9				1	23958500	23958700
	1	3809600	3809700	> 0.9				1	23963300	23963500
	1	3809700	3809800	> 0.9				1	24002800	24003400
	1	3809800	3809900	> 0.9				1	24005600	24006000
	1	3809900	3810000	> 0.9				1	24006900	24007100
	1	3810000	3810100	> 0.9				1	24011000	24011800
	1	3810100	3810200	> 0.9				1	24028100	24029000
	1	3810200	3810300	> 0.9				1	24029800	24030100
	1	3824600	3824700	> 0.9				1	24033400	24033800
	1	3824700	3824800	> 0.9				1	24034100	24034400
	1	3824800	3824900	> 0.9				1	24035100	24035300
	1	3824900	3825000	> 0.9				1	24043300	24043800
	1	3831200	3831300	> 0.9				1	24049800	24050100
	1	3831300	3831400	> 0.9				1	24056200	24056600
	1	3831400	3831500	> 0.9				1	24060100	24061200
	1	3831500	3831600	> 0.9				1	24097600	24097900
	1	3832300	3832400	> 0.9				1	24112900	24113100
	1	3832400	3832500	> 0.9				1	24134700	24134800
	1	3832500	3832600	> 0.9				1	24135900	24136400
	1	3837400	3837500	> 0.9				1	24139300	24139500
	1	3837500	3837600	> 0.9				1	24149000	24149200
	1	3837600	3837700	> 0.9				1	24168600	24168900
	1	3837700	3837800	> 0.9				1	24169300	24169500
	1	3840900	3841000	> 0.9				1	24252300	24253200
	1	3841000	3841100	> 0.9				1	24263400	24263500
	1	3841100	3841200	> 0.9				1	24292100	24292400
	1	3884200	3884300	> 0.9				1	24329500	24329600
	1	3887900	3888000	> 0.9				1	24335100	24335600
	1	3888000	3888100	> 0.9				1	24339000	24339300
	1	3888100	3888200	> 0.9				1	24349000	24349400
	1	3914500	3914600	> 0.9				1	24354500	24354900
	1	3914600	3914700	> 0.9				1	24387200	24387800
	1	3914700	3914800	> 0.9				1	24388100	24388800
	1	3914800	3914900	> 0.9				1	24394100	24394400
	1	3914900	3915000	> 0.9				1	24396900	24397300
	1	3920200	3920300	> 0.9				1	24398600	24398800
	1	3924500	3924600	> 0.9				1	24404300	24404500
	1	3924600	3924700	> 0.9				1	24441800	24441900
	1	3924700	3924800	> 0.9				1	24443400	24443500
	1	3924800	3924900	> 0.9				1	24443800	24443900
	1	3924900	3925000	> 0.9				1	24484800	24485000
	1	3925000	3925100	> 0.9				1	24486900	24487300
	1	3925100	3925200	> 0.9				1	24487600	24488200
	1	3937400	3937500	> 0.9				1	24489600	24489800
	1	3937500	3937600	> 0.9				1	24502500	24502600
	1	3937600	3937700	> 0.9				1	24503200	24503600
	1	3937700	3937800	> 0.9				1	24515000	24515300
	1	3942800	3942900	> 0.9				1	24515900	24516100
	1	3942900	3943000	> 0.9				1	24518800	24519100
	1	3943000	3943100	> 0.9				1	24523300	24523500
	1	3943100	3943200	> 0.9				1	24537600	24538400
	1	3943200	3943300	> 0.9				1	24542200	24542400
	1	3943300	3943400	> 0.9				1	24552800	24553400
	1	3943400	3943500	> 0.9				1	24600800	24601200
	1	3943500	3943600	> 0.9				1	24620900	24621200
	1	3943600	3943700	> 0.9				1	24621900	24622200
	1	3943700	3943800	> 0.9				1	24624000	24624300
	1	3944100	3944200	> 0.9				1	24625200	24625500
	1	3944200	3944300	> 0.9				1	24626000	24626300
	1	3944300	3944400	> 0.9				1	24630100	24630400
	1	3944400	3944500	> 0.9				1	24631100	24631500
	1	3944900	3945000	> 0.9				1	24634500	24634700
	1	3945000	3945100	> 0.9				1	24636000	24636400
	1	3945100	3945200	> 0.9				1	24636900	24637300
	1	3945200	3945300	> 0.9				1	24644600	24645000
	1	3945300	3945400	> 0.9				1	24648500	24648800
	1	3945400	3945500	> 0.9				1	24650100	24650400
	1	3945500	3945600	> 0.9				1	24652000	24652300
	1	3947100	3947200	> 0.9				1	24653800	24654600
	1	3947200	3947300	> 0.9				1	24658100	24658700
	1	3947300	3947400	> 0.9				1	24660700	24661000
	1	3947400	3947500	> 0.9				1	24675200	24675400
	1	3947500	3947600	> 0.9				1	24676800	24677200
	1	3947600	3947700	> 0.9				1	24680800	24680900
	1	3947700	3947800	> 0.9				1	24689600	24689800
	1	3947800	3947900	> 0.9				1	24692600	24692900
	1	3947900	3948000	> 0.9				1	24732400	24732600
	1	3948000	3948100	> 0.9				1	24743700	24744400
	1	3948100	3948200	> 0.9				1	24749700	24749900
	1	3948200	3948300	> 0.9				1	24760500	24760900
	1	3948300	3948400	> 0.9				1	24766800	24767400
	1	3948400	3948500	> 0.9				1	24769000	24769300
	1	3948500	3948600	> 0.9				1	24805300	24805700
	1	3950900	3951000	> 0.9				1	24831100	24831400
	1	3951000	3951100	> 0.9				1	24846800	24847100
	1	3951100	3951200	> 0.9				1	24847600	24848300
	1	3951200	3951300	> 0.9				1	24883000	24883200
	1	3951300	3951400	> 0.9				1	24883500	24883800
	1	3960200	3960300	> 0.9				1	24898000	24899000
	1	3960300	3960400	> 0.9				1	24901700	24902100
	1	3962100	3962200	> 0.9				1	24904400	24904700
	1	3962200	3962300	> 0.9				1	24914800	24915000
[truncated: 40,404 more rows]

## Sheet: ChIP_WUS_vs_Mock_genes
AT1G01030
AT1G01040
AT1G01060
AT1G01110
AT1G01120
AT1G01130
AT1G01140
AT1G01180
AT1G01230
AT1G01260
AT1G01290
AT1G01300
AT1G01310
AT1G01320
AT1G01340
AT1G01370
AT1G01430
AT1G01440
AT1G01453
AT1G01471
AT1G01480
AT1G01490
AT1G01500
AT1G01540
AT1G01550
AT1G01570
AT1G01580
AT1G01610
AT1G01620
AT1G01650
AT1G01660
AT1G01720
AT1G01725
AT1G01800
AT1G01830
AT1G01950
AT1G01990
AT1G02020
AT1G02030
AT1G02065
AT1G02074
AT1G02170
AT1G02180
AT1G02205
AT1G02210
AT1G02220
AT1G02230
AT1G02350
AT1G02360
AT1G02390
AT1G02400
AT1G02450
AT1G02510
AT1G02610
AT1G02620
AT1G02630
AT1G02640
AT1G02650
AT1G02660
AT1G02670
AT1G02850
AT1G02860
AT1G02880
AT1G02890
AT1G02900
AT1G02930
AT1G03030
AT1G03040
AT1G03060
AT1G03080
AT1G03090
AT1G03170
AT1G03220
AT1G03290
AT1G03300
AT1G03440
AT1G03457
AT1G03470
AT1G03520
AT1G03560
AT1G03590
AT1G03600
AT1G03610
AT1G03630
AT1G03700
AT1G03730
AT1G03740
AT1G03800
AT1G03830
AT1G03860
AT1G03870
AT1G04000
AT1G04050
AT1G04070
AT1G04120
AT1G04130
AT1G04150
AT1G04160
AT1G04240
AT1G04250
AT1G04310
AT1G04370
AT1G04400
AT1G04430
AT1G04501
AT1G04510
AT1G04520
AT1G04530
AT1G04550
AT1G04570
AT1G04680
AT1G04690
AT1G04770
AT1G04810
AT1G04840
AT1G04990
AT1G05000
AT1G05010
AT1G05020
AT1G05100
AT1G05136
AT1G05190
AT1G05200
AT1G05230
AT1G05300
AT1G05310
AT1G05340
AT1G05370
AT1G05410
AT1G05470
AT1G05560
AT1G05570
AT1G05575
AT1G05620
AT1G05675
AT1G05680
AT1G05700
AT1G05710
AT1G05800
AT1G05805
AT1G05850
AT1G05870
AT1G05880
AT1G05960
AT1G06010
AT1G06040
AT1G06070
AT1G06110
AT1G06135
AT1G06148
AT1G06150
AT1G06160
AT1G06170
AT1G06180
AT1G06360
AT1G06380
AT1G06390
AT1G06410
AT1G06475
AT1G06520
AT1G06570
AT1G06620
AT1G06640
AT1G06780
AT1G06800
AT1G06970
AT1G06980
AT1G07000
AT1G07050
AT1G07080
AT1G07090
AT1G07110
AT1G07130
AT1G07135
AT1G07150
AT1G07160
AT1G07180
AT1G07200
AT1G07210
AT1G07240
AT1G07270
AT1G07280
AT1G07420
AT1G07430
AT1G07440
AT1G07480
AT1G07485
AT1G07500
AT1G07520
AT1G07530
AT1G07540
AT1G07570
AT1G07590
AT1G07600
AT1G07610
AT1G07630
AT1G07645
AT1G07650
AT1G07670
AT1G07720
AT1G07725
AT1G07770
AT1G07870
AT1G07890
AT1G07900
AT1G08010
AT1G08030
AT1G08090
AT1G08100
AT1G08180
AT1G08200
AT1G08280
AT1G08290
AT1G08300
AT1G08315
AT1G08320
AT1G08450
AT1G08465
AT1G08490
AT1G08510
AT1G08560
AT1G08570
AT1G08630
AT1G08640
AT1G08650
AT1G08760
AT1G08800
AT1G08810
AT1G08820
AT1G08900
AT1G08910
AT1G08920
AT1G08930
AT1G08940
AT1G09070
AT1G09230
AT1G09240
AT1G09245
AT1G09250
AT1G09350
AT1G09390
AT1G09420
AT1G09440
AT1G09470
AT1G09520
AT1G09530
AT1G09540
AT1G09560
AT1G09570
AT1G09575
AT1G09740
AT1G09770
AT1G09780
AT1G09810
AT1G09850
AT1G09950
AT1G09960
AT1G09970
AT1G09980
AT1G09995
AT1G10000
AT1G10020
AT1G10030
AT1G10060
AT1G10090
AT1G10110
AT1G10150
AT1G10180
AT1G10200
AT1G10220
AT1G10240
AT1G10360
AT1G10370
AT1G10410
AT1G10417
AT1G10470
AT1G10560
AT1G10585
AT1G10640
AT1G10650
AT1G10652
AT1G10657
AT1G10680
AT1G10690
AT1G10700
AT1G10740
AT1G10760
AT1G10840
AT1G10900
AT1G10910
AT1G10930
AT1G10940
AT1G10960
AT1G11000
AT1G11020
AT1G11050
AT1G11090
AT1G11125
AT1G11210
AT1G11230
AT1G11240
AT1G11250
AT1G11260
AT1G11310
AT1G11320
AT1G11330
AT1G11362
AT1G11370
AT1G11380
AT1G11390
AT1G11410
AT1G11572
AT1G11580
AT1G11650
AT1G11660
AT1G11680
AT1G11700
AT1G11710
AT1G11730
AT1G11740
AT1G11790
AT1G11820
AT1G11840
AT1G11940
AT1G11970
AT1G12020
AT1G12060
AT1G12070
AT1G12080
AT1G12090
AT1G12110
AT1G12120
AT1G12190
AT1G12200
AT1G12230
AT1G12240
AT1G12310
AT1G12380
AT1G12420
AT1G12423
AT1G12430
AT1G12440
AT1G12460
AT1G12480
AT1G12500
AT1G12520
AT1G12580
AT1G12610
AT1G12750
AT1G12780
AT1G12830
AT1G12860
AT1G12900
AT1G12950
AT1G12990
AT1G13080
AT1G13090
AT1G13100
AT1G13110
AT1G13195
AT1G13220
AT1G13245
AT1G13250
AT1G13260
AT1G13360
AT1G13380
AT1G13440
AT1G13470
AT1G13605
AT1G13640
AT1G13650
AT1G13700
AT1G13740
AT1G13870
AT1G13930
AT1G13950
AT1G14270
AT1G14280
AT1G14290
AT1G14330
AT1G14340
AT1G14350
AT1G14360
AT1G14370
AT1G14380
AT1G14430
AT1G14440
AT1G14450
AT1G14460
AT1G14520
AT1G14530
AT1G14540
AT1G14570
AT1G14580
AT1G14600
AT1G14620
AT1G14630
AT1G14685
AT1G14690
AT1G14700
AT1G14710
AT1G14720
AT1G14740
AT1G14750
AT1G14780
AT1G14840
AT1G14860
AT1G14870
AT1G14890
AT1G14900
AT1G14910
AT1G14920
AT1G15010
AT1G15020
AT1G15030
AT1G15045
AT1G15060
AT1G15080
AT1G15100
AT1G15110
AT1G15120
AT1G15125
AT1G15165
AT1G15180
AT1G15190
AT1G15220
AT1G15250
AT1G15290
AT1G15340
AT1G15360
AT1G15370
AT1G15380
AT1G15400
AT1G15410
AT1G15415
AT1G15430
AT1G15500
AT1G15550
AT1G15570
AT1G15660
AT1G15670
AT1G15690
AT1G15740
AT1G15750
AT1G15757
AT1G15760
AT1G15800
AT1G15950
AT1G15970
AT1G15990
AT1G16020
AT1G16090
AT1G16130
AT1G16150
AT1G16190
AT1G16260
AT1G16300
AT1G16370
AT1G16500
AT1G16510
AT1G16515
AT1G16610
AT1G16640
AT1G16670
AT1G16730
AT1G16750
AT1G16920
AT1G17090
AT1G17120
AT1G17140
AT1G17145
AT1G17147
AT1G17230
AT1G17290
AT1G17345
AT1G17370
AT1G17380
AT1G17400
AT1G17420
AT1G17500
AT1G17545
AT1G17560
AT1G17620
AT1G17745
AT1G17830
AT1G17840
AT1G17890
AT1G17940
AT1G18070
AT1G18150
AT1G18210
AT1G18220
AT1G18280
AT1G18300
AT1G18330
AT1G18370
AT1G18390
AT1G18400
AT1G18460
AT1G18480
AT1G18560
AT1G18570
AT1G18610
AT1G18650
AT1G18680
AT1G18700
AT1G18710
AT1G18720
AT1G18730
AT1G18740
AT1G18835
AT1G18900
AT1G18970
AT1G19000
AT1G19010
AT1G19020
AT1G19050
AT1G19110
AT1G19180
AT1G19210
AT1G19230
AT1G19290
AT1G19300
AT1G19310
AT1G19330
AT1G19340
AT1G19350
AT1G19380
AT1G19400
AT1G19410
AT1G19440
AT1G19460
AT1G19490
AT1G19540
AT1G19550
AT1G19570
AT1G19610
AT1G19640
AT1G19660
AT1G19770
AT1G19835
AT1G19850
AT1G19860
AT1G19870
AT1G19910
AT1G19920
AT1G19950
AT1G19960
AT1G19980
AT1G20010
AT1G20030
AT1G20050
AT1G20070
AT1G20090
AT1G20100
AT1G20310
AT1G20330
AT1G20340
AT1G20450
AT1G20460
AT1G20510
AT1G20610
AT1G20620
AT1G20630
AT1G20640
AT1G20650
AT1G20670
AT1G20693
AT1G20696
AT1G20780
AT1G20823
AT1G20830
AT1G20840
AT1G20850
AT1G20890
AT1G20900
AT1G20960
AT1G20967
AT1G20980
AT1G21000
AT1G21010
AT1G21050
AT1G21060
AT1G21080
AT1G21100
AT1G21110
AT1G21120
AT1G21130
AT1G21310
AT1G21326
AT1G21380
AT1G21390
AT1G21400
AT1G21440
AT1G21450
AT1G21520
AT1G21580
AT1G21600
AT1G21640
AT1G21660
AT1G21670
AT1G21738
AT1G21830
AT1G21835
AT1G21880
AT1G21900
AT1G21910
AT1G21920
AT1G21975
AT1G21990
AT1G22060
AT1G22067
AT1G22070
AT1G22110
AT1G22130
AT1G22150
AT1G22180
AT1G22190
AT1G22220
AT1G22275
AT1G22280
AT1G22310
AT1G22330
AT1G22340
AT1G22360
AT1G22370
AT1G22400
AT1G22410
AT1G22430
AT1G22460
AT1G22470
AT1G22490
AT1G22520
AT1G22530
AT1G22570
AT1G22600
AT1G22610
AT1G22640
AT1G22651
AT1G22680
AT1G22690
AT1G22760
AT1G22767
AT1G22770
AT1G22810
AT1G22830
AT1G22882
AT1G22890
AT1G22910
AT1G22920
AT1G22990
AT1G23000
AT1G23020
AT1G23030
AT1G23040
AT1G23050
AT1G23070
AT1G23074
AT1G23080
AT1G23090
AT1G23100
AT1G23310
AT1G23380
AT1G23390
AT1G23400
AT1G23440
AT1G23480
AT1G23490
AT1G23550
AT1G23710
AT1G23860
AT1G23870
AT1G23890
AT1G23980
AT1G24095
AT1G24120
AT1G24140
AT1G24145
AT1G24148
AT1G24150
AT1G24160
AT1G24170
AT1G24180
AT1G24190
AT1G24260
AT1G24265
AT1G24400
AT1G24405
AT1G24520
AT1G24530
AT1G24540
AT1G24570
AT1G24577
AT1G24600
AT1G24625
AT1G24650
AT1G25220
AT1G25230
AT1G25250
AT1G25260
AT1G25275
AT1G25280
AT1G25340
AT1G25390
AT1G25400
AT1G25420
AT1G25425
AT1G25440
AT1G25450
AT1G25470
AT1G25480
AT1G25500
AT1G25510
AT1G25520
AT1G25540
AT1G25550
AT1G25560
AT1G25570
AT1G26160
AT1G26190
AT1G26210
AT1G26270
AT1G26400
AT1G26420
AT1G26560
AT1G26580
AT1G26730
AT1G26761
AT1G26762
AT1G26770
AT1G26771
AT1G26790
AT1G26800
AT1G26850
AT1G26916
AT1G26920
AT1G26930
AT1G26940
AT1G26945
AT1G26960
AT1G27045
AT1G27100
AT1G27120
AT1G27130
AT1G27180
AT1G27190
AT1G27200
AT1G27210
AT1G27213
AT1G27290
AT1G27310
AT1G27330
AT1G27340
AT1G27350
AT1G27360
AT1G27370
AT1G27440
AT1G27450
AT1G27670
AT1G27680
AT1G27730
AT1G27752
AT1G27760
AT1G27840
AT1G27910
AT1G27930
AT1G27950
AT1G27970
AT1G28007
AT1G28050
AT1G28130
AT1G28135
AT1G28140
AT1G28190
AT1G28200
AT1G28230
AT1G28240
AT1G28260
AT1G28280
AT1G28281
AT1G28310
AT1G28330
AT1G28335
AT1G28340
AT1G28350
AT1G28360
AT1G28370
AT1G28375
AT1G28380
AT1G28390
AT1G28395
AT1G28410
AT1G28440
AT1G28480
AT1G28580
AT1G28600
AT1G28660
AT1G28670
AT1G28680
AT1G29060
AT1G29090
AT1G29150
AT1G29160
AT1G29170
AT1G29195
AT1G29240
AT1G29280
AT1G29290
AT1G29300
AT1G29310
AT1G29330
AT1G29390
AT1G29395
AT1G29400
AT1G29420
AT1G29440
AT1G29500
AT1G29600
AT1G29630
AT1G29640
AT1G29660
AT1G29670
AT1G29730
AT1G29880
AT1G29920
AT1G29950
AT1G29980
AT1G30016
AT1G30040
AT1G30050
AT1G30110
AT1G30120
AT1G30135
AT1G30250
AT1G30320
AT1G30330
AT1G30360
AT1G30380
AT1G30400
AT1G30440
AT1G30490
AT1G30500
AT1G30530
AT1G30560
AT1G30620
AT1G30640
AT1G30690
AT1G30700
AT1G30720
AT1G30810
AT1G30820
AT1G30825
AT1G31040
AT1G31070
AT1G31120
AT1G31290
AT1G31300
AT1G31310
AT1G31319
AT1G31330
AT1G31340
AT1G31350
AT1G31360
AT1G31420
AT1G31480
AT1G31540
AT1G31550
AT1G31660
AT1G31770
AT1G31880
AT1G31920
AT1G31930
AT1G32050
AT1G32060
AT1G32100
AT1G32150
AT1G32160
AT1G32170
AT1G32200
AT1G32210
AT1G32230
AT1G32240
AT1G32380
AT1G32400
AT1G32410
AT1G32510
AT1G32530
AT1G32540
AT1G32550
AT1G32640
AT1G32650
AT1G32670
AT1G32690
AT1G32700
AT1G32710
AT1G32780
AT1G32900
AT1G32910
AT1G32920
AT1G32928
AT1G33055
AT1G33060
AT1G33110
AT1G33240
AT1G33250
AT1G33260
AT1G33350
AT1G33420
AT1G33560
AT1G33590
AT1G33600
AT1G33610
AT1G33730
AT1G33760
AT1G33990
AT1G34000
AT1G34010
AT1G34210
AT1G34245
AT1G34370
AT1G34420
AT1G35140
AT1G35160
AT1G35230
AT1G35350
AT1G35420
AT1G35430
AT1G35460
AT1G35510
AT1G35516
AT1G35560
AT1G35580
AT1G35670
AT1G35780
AT1G35830
AT1G36050
AT1G36060
AT1G36160
AT1G36622
AT1G37130
AT1G40104
AT1G41830
AT1G42550
AT1G42990
AT1G43160
AT1G43850
AT1G43910
AT1G44030
AT1G44100
AT1G44170
AT1G44350
AT1G44446
AT1G44608
AT1G44760
AT1G44830
AT1G45010
AT1G45145
AT1G45170
AT1G45230
AT1G45616
AT1G45688
AT1G46264
AT1G46768
AT1G47128
AT1G47400
AT1G47510
AT1G47970
AT1G47990
AT1G48010
AT1G48240
AT1G48260
AT1G48280
AT1G48320
AT1G48330
AT1G48360
AT1G48410
AT1G48480
AT1G48490
AT1G48540
AT1G48630
AT1G48745
AT1G48790
AT1G48950
AT1G48953
AT1G48960
AT1G49000
AT1G49005
AT1G49010
AT1G49032
AT1G49130
AT1G49160
AT1G49200
AT1G49210
AT1G49240
AT1G49270
AT1G49450
AT1G49500
AT1G49510
AT1G49560
AT1G49600
AT1G49620
AT1G49720
AT1G49730
AT1G49740
AT1G49750
AT1G49780
AT1G49840
AT1G49850
AT1G49890
AT1G50020
AT1G50040
AT1G50170
AT1G50280
AT1G50290
AT1G50420
AT1G50450
AT1G50570
AT1G50603
AT1G50660
AT1G50954
AT1G51060
AT1G51090
AT1G51140
AT1G51160
AT1G51170
AT1G51300
AT1G51402
AT1G51500
AT1G51510
AT1G51570
AT1G51660
AT1G51680
AT1G51690
AT1G51700
AT1G51760
AT1G51790
AT1G51805
AT1G51823
AT1G51940
AT1G51950
AT1G52100
AT1G52150
AT1G52180
AT1G52190
AT1G52290
AT1G52342
AT1G52343
AT1G52565
AT1G52700
AT1G52720
AT1G52750
AT1G52760
AT1G52770
AT1G52790
AT1G52830
AT1G52855
AT1G52890
AT1G52990
AT1G53000
AT1G53039
AT1G53080
AT1G53090
AT1G53170
AT1G53180
AT1G53210
AT1G53230
AT1G53310
AT1G53320
AT1G53380
AT1G53390
AT1G53430
AT1G53500
AT1G53510
AT1G53520
AT1G53560
AT1G53570
AT1G53580
AT1G53700
AT1G53710
AT1G53720
AT1G53830
AT1G53840
AT1G53850
AT1G53910
AT1G53920
AT1G54020
AT1G54080
AT1G54100
AT1G54115
AT1G54120
AT1G54130
AT1G54180
AT1G54200
AT1G54210
AT1G54330
AT1G54700
AT1G54740
AT1G54820
AT1G54990
AT1G55120
AT1G55190
AT1G55205
AT1G55210
AT1G55330
AT1G55340
AT1G55360
AT1G55450
AT1G55610
AT1G55615
AT1G55680
AT1G55690
AT1G55810
AT1G55840
AT1G55920
AT1G55960
AT1G56010
AT1G56020
AT1G56030
AT1G56045
AT1G56090
AT1G56140
AT1G56150
AT1G56160
AT1G56170
AT1G56200
AT1G56210
AT1G56220
AT1G56230
AT1G56233
AT1G56240
AT1G56250
AT1G56260
AT1G56330
AT1G56340
AT1G56500
AT1G56580
AT1G56590
AT1G56600
AT1G56630
AT1G56650
AT1G56660
AT1G56670
AT1G57610
AT1G57680
AT1G57850
AT1G57980
AT1G57990
AT1G58030
AT1G58080
AT1G58100
AT1G58110
AT1G58180
AT1G58200
AT1G58250
AT1G58265
AT1G58340
AT1G58400
AT1G58420
AT1G58440
AT1G58470
AT1G58602
AT1G59640
AT1G59660
AT1G59740
AT1G59870
AT1G59910
AT1G60000
AT1G60010
AT1G60160
AT1G60190
AT1G60440
AT1G60590
AT1G60610
AT1G60790
AT1G60800
AT1G60810
AT1G60900
AT1G60940
AT1G60950
AT1G60960
AT1G60970
AT1G61100
AT1G61110
AT1G61210
AT1G61255
AT1G61260
AT1G61280
AT1G61340
AT1G61353
AT1G61360
AT1G61370
AT1G61380
AT1G61460
AT1G61610
AT1G61660
AT1G61667
AT1G61740
AT1G61810
AT1G61820
AT1G61890
AT1G61900
AT1G61920
AT1G62030
AT1G62050
AT1G62181
AT1G62190
AT1G62200
AT1G62300
AT1G62301
AT1G62310
AT1G62370
AT1G62380
AT1G62400
AT1G62420
AT1G62422
AT1G62430
AT1G62440
AT1G62480
AT1G62500
AT1G62540
AT1G62570
AT1G62580
AT1G62660
AT1G62700
AT1G62810
AT1G62870
AT1G62950
AT1G62960
AT1G62970
AT1G62981
AT1G63000
AT1G63010
AT1G63090
AT1G63100
AT1G63130
AT1G63420
AT1G63430
AT1G63480
AT1G63490
AT1G63500
AT1G63640
AT1G63670
AT1G63680
AT1G63690
AT1G63700
AT1G63710
AT1G63720
AT1G63750
AT1G63830
AT1G63840
AT1G63850
AT1G63860
AT1G63870
AT1G63900
AT1G64040
AT1G64060
AT1G64080
AT1G64130
AT1G64140
AT1G64150
AT1G64380
AT1G64385
AT1G64390
AT1G64405
AT1G64450
AT1G64500
AT1G64520
AT1G64530
AT1G64610
AT1G64620
AT1G64660
AT1G64670
AT1G64680
AT1G64710
AT1G64740
AT1G64760
AT1G64780
AT1G64850
AT1G64900
AT1G64970
AT1G64980
AT1G65000
AT1G65060
AT1G65295
AT1G65320
AT1G65390
AT1G65480
AT1G65486
AT1G65490
AT1G65590
AT1G65610
AT1G65620
AT1G65730
AT1G65820
AT1G65840
AT1G65860
AT1G65870
AT1G65890
AT1G65900
AT1G65910
AT1G65930
AT1G65960
AT1G66080
AT1G66140
AT1G66150
AT1G66160
AT1G66180
AT1G66190
AT1G66200
AT1G66230
AT1G66245
AT1G66250
AT1G66330
AT1G66350
AT1G66480
AT1G66553
AT1G66600
AT1G66720
AT1G66730
AT1G66760
AT1G66820
AT1G66840
AT1G66880
AT1G66890
AT1G66900
AT1G66920
AT1G66940
AT1G66970
AT1G67040
AT1G67050
AT1G67070
AT1G67090
AT1G67100
AT1G67190
AT1G67230
AT1G67265
AT1G67300
AT1G67310
AT1G67330
AT1G67340
AT1G67350
AT1G67360
AT1G67370
AT1G67400
AT1G67420
AT1G67460
AT1G67470
AT1G67480
AT1G67510
AT1G67530
AT1G67560
AT1G67590
AT1G67730
AT1G67740
AT1G67790
AT1G67810
AT1G67850
AT1G67880
AT1G67890
AT1G67900
AT1G67910
AT1G67920
AT1G68020
AT1G68130
AT1G68140
AT1G68190
AT1G68330
AT1G68360
AT1G68390
AT1G68400
AT1G68410
AT1G68430
AT1G68440
AT1G68450
AT1G68470
AT1G68480
AT1G68490
AT1G68500
AT1G68510
AT1G68526
AT1G68530
AT1G68540
AT1G68550
AT1G68552
AT1G68570
AT1G68580
AT1G68585
AT1G68620
AT1G68670
AT1G68680
AT1G68720
AT1G68760
AT1G68780
AT1G68825
AT1G68830
AT1G68840
AT1G68870
AT1G68890
AT1G69010
AT1G69030
AT1G69120
AT1G69150
AT1G69160
AT1G69170
AT1G69260
AT1G69270
AT1G69295
AT1G69310
AT1G69320
AT1G69400
AT1G69410
AT1G69420
AT1G69430
AT1G69440
AT1G69480
AT1G69485
AT1G69490
AT1G69530
AT1G69540
AT1G69570
AT1G69580
AT1G69610
AT1G69690
AT1G69730
AT1G69750
AT1G69760
AT1G69770
AT1G69780
AT1G69790
AT1G69800
AT1G69850
AT1G69870
AT1G69890
AT1G69900
AT1G69910
AT1G69930
AT1G69935
AT1G70000
AT1G70060
AT1G70090
AT1G70100
AT1G70140
AT1G70160
AT1G70170
AT1G70180
AT1G70200
AT1G70209
AT1G70210
AT1G70220
AT1G70230
AT1G70250
AT1G70280
AT1G70290
AT1G70300
AT1G70310
AT1G70330
AT1G70370
AT1G70410
AT1G70420
AT1G70510
AT1G70520
AT1G70530
AT1G70540
AT1G70560
AT1G70580
AT1G70590
AT1G70600
AT1G70690
AT1G70700
AT1G70710
AT1G70730
AT1G70740
AT1G70750
AT1G70780
AT1G70782
AT1G70790
AT1G70900
AT1G70940
AT1G70944
AT1G70985
AT1G70990
AT1G71010
AT1G71020
AT1G71030
AT1G71040
AT1G71050
AT1G71080
AT1G71100
AT1G71110
AT1G71140
AT1G71340
AT1G71500
AT1G71530
AT1G71695
AT1G71697
AT1G71710
AT1G71720
AT1G71820
AT1G71830
AT1G71880
AT1G71900
AT1G71930
AT1G71960
AT1G71970
AT1G72000
AT1G72010
AT1G72030
AT1G72050
AT1G72130
AT1G72140
AT1G72141
AT1G72150
AT1G72180
AT1G72230
AT1G72240
AT1G72280
AT1G72300
AT1G72310
AT1G72416
AT1G72420
AT1G72430
AT1G72450
AT1G72470
AT1G72490
AT1G72500
AT1G72510
AT1G72520
AT1G72570
AT1G72600
AT1G72610
AT1G72750
AT1G72770
AT1G72810
AT1G72820
AT1G72840
AT1G72880
AT1G72920
AT1G72940
AT1G73060
AT1G73066
AT1G73100
AT1G73120
AT1G73210
AT1G73250
AT1G73340
AT1G73360
AT1G73390
AT1G73400
AT1G73470
AT1G73490
AT1G73500
AT1G73510
AT1G73540
AT1G73580
AT1G73590
AT1G73600
AT1G73630
AT1G73660
AT1G73670
AT1G73680
AT1G73690
AT1G73740
AT1G73750
AT1G73760
AT1G73805
AT1G73830
AT1G73840
AT1G73850
AT1G73870
AT1G73880
AT1G73960
AT1G74020
AT1G74030
AT1G74070
AT1G74088
AT1G74120
AT1G74350
AT1G74400
AT1G74430
AT1G74440
AT1G74448
AT1G74500
AT1G74640
AT1G74650
AT1G74670
AT1G74700
AT1G74710
AT1G74720
AT1G74740
AT1G74780
AT1G74790
AT1G74800
AT1G74810
AT1G74910
AT1G74929
AT1G74940
AT1G74950
AT1G74970
AT1G75020
AT1G75030
AT1G75060
AT1G75080
AT1G75100
AT1G75170
AT1G75180
AT1G75190
AT1G75200
AT1G75220
AT1G75240
AT1G75250
AT1G75380
AT1G75388
AT1G75390
AT1G75400
AT1G75410
AT1G75420
AT1G75430
AT1G75440
AT1G75450
AT1G75460
AT1G75490
AT1G75500
AT1G75510
AT1G75530
AT1G75540
AT1G75560
AT1G75580
AT1G75640
AT1G75680
AT1G75690
AT1G75700
AT1G75710
AT1G75730
AT1G75750
AT1G75760
AT1G75790
AT1G75800
AT1G75810
AT1G75820
AT1G75830
AT1G75840
AT1G75880
AT1G76070
AT1G76080
AT1G76100
AT1G76160
AT1G76170
AT1G76180
AT1G76185
AT1G76240
AT1G76350
AT1G76360
AT1G76370
AT1G76380
AT1G76410
AT1G76420
AT1G76470
AT1G76490
AT1G76510
AT1G76520
AT1G76550
AT1G76560
AT1G76580
AT1G76590
AT1G76600
AT1G76610
AT1G76620
AT1G76650
AT1G76670
AT1G76680
AT1G76700
AT1G76870
AT1G76880
AT1G76890
AT1G76900
AT1G76920
AT1G76930
AT1G76970
AT1G76980
AT1G76990
AT1G76994
AT1G77020
AT1G77110
AT1G77145
AT1G77200
AT1G77210
AT1G77250
AT1G77260
AT1G77280
AT1G77290
AT1G77400
AT1G77440
AT1G77450
AT1G77490
AT1G77500
AT1G77580
AT1G77630
AT1G77640
AT1G77682
AT1G77690
AT1G77740
AT1G77750
AT1G77760
AT1G77800
AT1G77890
AT1G77920
AT1G77990
AT1G78000
AT1G78010
AT1G78020
AT1G78040
AT1G78050
AT1G78070
AT1G78080
AT1G78100
AT1G78110
AT1G78130
AT1G78160
AT1G78170
AT1G78220
AT1G78230
AT1G78240
AT1G78260
AT1G78290
AT1G78300
AT1G78310
AT1G78400
AT1G78410
AT1G78420
AT1G78430
AT1G78440
AT1G78460
AT1G78570
AT1G78580
AT1G78590
AT1G78620
AT1G78670
AT1G78680
AT1G78700
AT1G78710
AT1G78790
AT1G78830
AT1G78840
AT1G78850
AT1G78860
AT1G78880
AT1G78895
AT1G79060
AT1G79070
AT1G79110
AT1G79120
AT1G79150
AT1G79160
AT1G79250
AT1G79340
AT1G79370
AT1G79380
AT1G79410
AT1G79420
AT1G79520
AT1G79570
AT1G79590
AT1G79600
AT1G79640
AT1G79650
AT1G79700
AT1G79750
AT1G79840
AT1G79860
AT1G79910
AT1G79970
AT1G80080
AT1G80110
AT1G80120
AT1G80130
AT1G80160
AT1G80180
AT1G80190
AT1G80245
AT1G80280
AT1G80300
AT1G80310
AT1G80380
AT1G80420
AT1G80440
AT1G80450
AT1G80460
AT1G80490
AT1G80500
AT1G80520
AT1G80530
AT1G80570
AT1G80610
AT1G80620
AT1G80630
AT1G80640
AT1G80700
AT1G80810
AT1G80820
AT1G80831
AT1G80840
AT1G80865
AT2G01008
AT2G01140
AT2G01150
AT2G01180
AT2G01280
AT2G01300
AT2G01340
AT2G01420
AT2G01450
AT2G01470
AT2G01500
AT2G01560
AT2G01570
AT2G01610
AT2G01667
AT2G01670
AT2G01680
AT2G01810
AT2G01818
AT2G01820
AT2G01830
AT2G01850
AT2G01905
AT2G01910
AT2G01930
AT2G01960
AT2G01990
AT2G02000
AT2G02010
AT2G02060
AT2G02061
AT2G02070
AT2G02080
AT2G02090
AT2G02100
AT2G02180
AT2G02220
AT2G02230
AT2G02450
AT2G02710
AT2G02800
AT2G02810
AT2G02860
AT2G02950
AT2G02955
AT2G03000
AT2G03020
AT2G03070
AT2G03090
AT2G03240
AT2G03250
AT2G03300
AT2G03340
AT2G03370
AT2G03440
AT2G03550
AT2G03667
AT2G03690
AT2G03730
AT2G03740
AT2G03760
AT2G03800
AT2G03890
AT2G04160
AT2G04515
AT2G04540
AT2G04795
AT2G04842
AT2G04880
AT2G05070
AT2G05100
AT2G05380
AT2G05520
AT2G05760
AT2G05786
AT2G05790
AT2G05810
AT2G05920
AT2G05940
AT2G06050
AT2G06850
AT2G07050
AT2G07180
AT2G07687
AT2G07689
AT2G07798
AT2G07806
AT2G07981
AT2G08986
AT2G10550
AT2G10940
AT2G12462
AT2G13360
AT2G13363
AT2G13610
AT2G13660
AT2G13790
AT2G14080
AT2G14210
AT2G14255
AT2G14390
AT2G14660
AT2G14750
AT2G14890
AT2G14900
AT2G15010
AT2G15020
AT2G15320
AT2G15390
AT2G15530
AT2G15580
AT2G15760
AT2G15790
AT2G15820
AT2G15830
AT2G15890
AT2G15960
AT2G16250
AT2G16280
AT2G16370
AT2G16430
AT2G16440
AT2G16500
AT2G16570
AT2G16640
AT2G16668
AT2G16700
AT2G16720
AT2G16850
AT2G16900
AT2G17040
AT2G17120
AT2G17220
AT2G17230
AT2G17240
AT2G17290
AT2G17300
AT2G17450
AT2G17470
AT2G17480
AT2G17520
AT2G17550
AT2G17556
AT2G17560
AT2G17705
AT2G17710
AT2G17730
AT2G17760
AT2G17780
AT2G17820
AT2G17840
AT2G17870
AT2G17880
AT2G17950
AT2G18010
AT2G18070
AT2G18090
AT2G18162
AT2G18170
AT2G18230
AT2G18260
AT2G18290
AT2G18300
AT2G18320
AT2G18350
AT2G18450
AT2G18490
AT2G18550
AT2G18560
AT2G18630
AT2G18650
AT2G18660
AT2G18670
AT2G18690
AT2G18700
AT2G18721
AT2G18730
AT2G18740
AT2G18750
AT2G18790
AT2G18860
AT2G18876
AT2G18890
AT2G18950
AT2G18960
AT2G18970
AT2G18980
AT2G19090
AT2G19170
AT2G19180
AT2G19450
AT2G19580
AT2G19620
AT2G19650
AT2G19780
AT2G19800
AT2G19810
AT2G19850
[truncated: 4,740 more rows]

## Sheet: ChIP_Mock_vs_WUS_intervals
Peak calling							Reduced intervals
	Chr	Peak start	Peak end	Posterior Probability				Chr	Peak start	Peak end
	1	200	300	>0.9				1	200	300
	1	226300	226400	>0.9				1	226300	226500
	1	226400	226500	>0.9				1	341200	341400
	1	341200	341300	>0.9				1	621600	621700
	1	341300	341400	>0.9				1	728000	728100
	1	621600	621700	>0.9				1	815100	815300
	1	728000	728100	>0.9				1	1028600	1028700
	1	815100	815200	>0.9				1	1197800	1197900
	1	815200	815300	>0.9				1	1279900	1280000
	1	1028600	1028700	>0.9				1	1300900	1301000
	1	1197800	1197900	>0.9				1	1433900	1434000
	1	1279900	1280000	>0.9				1	2024900	2025000
	1	1300900	1301000	>0.9				1	2486200	2486500
	1	1433900	1434000	>0.9				1	2486700	2486900
	1	2024900	2025000	>0.9				1	2499600	2499700
	1	2486200	2486300	>0.9				1	2691400	2691500
	1	2486300	2486400	>0.9				1	3264600	3264700
	1	2486400	2486500	>0.9				1	3394500	3394700
	1	2486700	2486800	>0.9				1	3396700	3396800
	1	2486800	2486900	>0.9				1	3407900	3408000
	1	2499600	2499700	>0.9				1	3455700	3455900
	1	2691400	2691500	>0.9				1	3940100	3940200
	1	3264600	3264700	>0.9				1	4342900	4343100
	1	3394500	3394600	>0.9				1	4532500	4532600
	1	3394600	3394700	>0.9				1	4580500	4580600
	1	3396700	3396800	>0.9				1	4611000	4611100
	1	3407900	3408000	>0.9				1	4778900	4779000
	1	3455700	3455800	>0.9				1	4803000	4803200
	1	3455800	3455900	>0.9				1	4877000	4877100
	1	3940100	3940200	>0.9				1	4905000	4905100
	1	4342900	4343000	>0.9				1	5479600	5479700
	1	4343000	4343100	>0.9				1	5603900	5604000
	1	4532500	4532600	>0.9				1	5644900	5645000
	1	4580500	4580600	>0.9				1	5670800	5671000
	1	4611000	4611100	>0.9				1	5844800	5844900
	1	4778900	4779000	>0.9				1	6444700	6444800
	1	4803000	4803100	>0.9				1	6447000	6447100
	1	4803100	4803200	>0.9				1	6533900	6534000
	1	4877000	4877100	>0.9				1	6602200	6602300
	1	4905000	4905100	>0.9				1	6748900	6749000
	1	5479600	5479700	>0.9				1	6901800	6902000
	1	5603900	5604000	>0.9				1	7041200	7041300
	1	5644900	5645000	>0.9				1	7089500	7089600
	1	5670800	5670900	>0.9				1	7208800	7208900
	1	5670900	5671000	>0.9				1	8320000	8320100
	1	5844800	5844900	>0.9				1	8491600	8491700
	1	6444700	6444800	>0.9				1	8676800	8677100
	1	6447000	6447100	>0.9				1	9937200	9937300
	1	6533900	6534000	>0.9				1	9950600	9950700
	1	6602200	6602300	>0.9				1	10151000	10151200
	1	6748900	6749000	>0.9				1	10175600	10175700
	1	6901800	6901900	>0.9				1	10357700	10357800
	1	6901900	6902000	>0.9				1	10892700	10893000
	1	7041200	7041300	>0.9				1	10975200	10975300
	1	7089500	7089600	>0.9				1	11200600	11200700
	1	7208800	7208900	>0.9				1	11350200	11350400
	1	8320000	8320100	>0.9				1	11692200	11692300
	1	8491600	8491700	>0.9				1	12377700	12377800
	1	8676800	8676900	>0.9				1	12503700	12503800
	1	8676900	8677000	>0.9				1	13560200	13560300
	1	8677000	8677100	>0.9				1	13721200	13721400
	1	9937200	9937300	>0.9				1	14886900	14887000
	1	9950600	9950700	>0.9				1	15082100	15082200
	1	10151000	10151100	>0.9				1	15082900	15083200
	1	10151100	10151200	>0.9				1	15083600	15083800
	1	10175600	10175700	>0.9				1	15084600	15084800
	1	10357700	10357800	>0.9				1	15953200	15953300
	1	10892700	10892800	>0.9				1	16386000	16386300
	1	10892800	10892900	>0.9				1	16495800	16495900
	1	10892900	10893000	>0.9				1	16513300	16513400
	1	10975200	10975300	>0.9				1	16517400	16517600
	1	11200600	11200700	>0.9				1	16523700	16523800
	1	11350200	11350300	>0.9				1	16527000	16527100
	1	11350300	11350400	>0.9				1	16728600	16728700
	1	11692200	11692300	>0.9				1	17014600	17014700
	1	12377700	12377800	>0.9				1	17649500	17649700
	1	12503700	12503800	>0.9				1	18741000	18741100
	1	13560200	13560300	>0.9				1	19427700	19427800
	1	13721200	13721300	>0.9				1	20105600	20105700
	1	13721300	13721400	>0.9				1	20368300	20368400
	1	14886900	14887000	>0.9				1	20479500	20479600
	1	15082100	15082200	>0.9				1	20565800	20565900
	1	15082900	15083000	>0.9				1	20798300	20798400
	1	15083000	15083100	>0.9				1	20814100	20814200
	1	15083100	15083200	>0.9				1	23615500	23615600
	1	15083600	15083700	>0.9				1	24034400	24034500
	1	15083700	15083800	>0.9				1	24290600	24290800
	1	15084600	15084700	>0.9				1	24957600	24957700
	1	15084700	15084800	>0.9				1	25307600	25307700
	1	15953200	15953300	>0.9				1	25699300	25699400
	1	16386000	16386100	>0.9				1	26052900	26053000
	1	16386100	16386200	>0.9				1	26399600	26399700
	1	16386200	16386300	>0.9				1	27034600	27034700
	1	16495800	16495900	>0.9				1	27180100	27180200
	1	16513300	16513400	>0.9				1	27401800	27401900
	1	16517400	16517500	>0.9				1	27523700	27523900
	1	16517500	16517600	>0.9				1	27664000	27664100
	1	16523700	16523800	>0.9				1	28123700	28123800
	1	16527000	16527100	>0.9				1	28125700	28125800
	1	16728600	16728700	>0.9				1	28136300	28136400
	1	17014600	17014700	>0.9				1	28164100	28164200
	1	17649500	17649600	>0.9				1	28461000	28461100
	1	17649600	17649700	>0.9				1	28529100	28529200
	1	18741000	18741100	>0.9				1	28752600	28752700
	1	19427700	19427800	>0.9				1	28875600	28875700
	1	20105600	20105700	>0.9				1	28931800	28931900
	1	20368300	20368400	>0.9				1	29330700	29330800
	1	20479500	20479600	>0.9				1	29744300	29744400
	1	20565800	20565900	>0.9				1	29951200	29951300
	1	20798300	20798400	>0.9				1	30119000	30119100
	1	20814100	20814200	>0.9				1	30142500	30142600
	1	23615500	23615600	>0.9				1	30269600	30269700
	1	24034400	24034500	>0.9				1	30278200	30278300
	1	24290600	24290700	>0.9				1	30303800	30303900
	1	24290700	24290800	>0.9				2	1000	1100
	1	24957600	24957700	>0.9				2	2900	3000
	1	25307600	25307700	>0.9				2	3300	3400
	1	25699300	25699400	>0.9				2	9700	10100
	1	26052900	26053000	>0.9				2	214300	214400
	1	26399600	26399700	>0.9				2	217100	217200
	1	27034600	27034700	>0.9				2	766800	766900
	1	27180100	27180200	>0.9				2	835000	835100
	1	27401800	27401900	>0.9				2	953600	953700
	1	27523700	27523800	>0.9				2	1971500	1971600
	1	27523800	27523900	>0.9				2	2091700	2091800
	1	27664000	27664100	>0.9				2	2483300	2483400
	1	28123700	28123800	>0.9				2	2701500	2701600
	1	28125700	28125800	>0.9				2	2997000	2997100
	1	28136300	28136400	>0.9				2	3082600	3082800
	1	28164100	28164200	>0.9				2	3088000	3088500
	1	28461000	28461100	>0.9				2	3125400	3125500
	1	28529100	28529200	>0.9				2	3225000	3225200
	1	28752600	28752700	>0.9				2	3244700	3244800
	1	28875600	28875700	>0.9				2	3265300	3265400
	1	28931800	28931900	>0.9				2	3266000	3266100
	1	29330700	29330800	>0.9				2	3276100	3276200
	1	29744300	29744400	>0.9				2	3279500	3279600
	1	29951200	29951300	>0.9				2	3280100	3280300
	1	30119000	30119100	>0.9				2	3280500	3280600
	1	30142500	30142600	>0.9				2	3296100	3296200
	1	30269600	30269700	>0.9				2	3313900	3314100
	1	30278200	30278300	>0.9				2	3314200	3314300
	1	30303800	30303900	>0.9				2	3314400	3314600
	2	1000	1100	>0.9				2	3314700	3315000
	2	2900	3000	>0.9				2	3330900	3331000
	2	3300	3400	>0.9				2	3331300	3331400
	2	9700	9800	>0.9				2	3332000	3332100
	2	9800	9900	>0.9				2	3332900	3333100
	2	9900	10000	>0.9				2	3333200	3333300
	2	10000	10100	>0.9				2	3334400	3334500
	2	214300	214400	>0.9				2	3335000	3335100
	2	217100	217200	>0.9				2	3342200	3342300
	2	766800	766900	>0.9				2	3356800	3357100
	2	835000	835100	>0.9				2	3357500	3357600
	2	953600	953700	>0.9				2	3359000	3359100
	2	1971500	1971600	>0.9				2	3364900	3365000
	2	2091700	2091800	>0.9				2	3365500	3365700
	2	2483300	2483400	>0.9				2	3366500	3366600
	2	2701500	2701600	>0.9				2	3367300	3367400
	2	2997000	2997100	>0.9				2	3393900	3394100
	2	3082600	3082700	>0.9				2	3431500	3431600
	2	3082700	3082800	>0.9				2	3433900	3434000
	2	3088000	3088100	>0.9				2	3460400	3460500
	2	3088100	3088200	>0.9				2	3463800	3463900
	2	3088200	3088300	>0.9				2	3464400	3464500
	2	3088300	3088400	>0.9				2	3478300	3478400
	2	3088400	3088500	>0.9				2	3482400	3482500
	2	3125400	3125500	>0.9				2	3486500	3486600
	2	3225000	3225100	>0.9				2	3487500	3487600
	2	3225100	3225200	>0.9				2	3490900	3491200
	2	3244700	3244800	>0.9				2	3535900	3536100
	2	3265300	3265400	>0.9				2	3570900	3571000
	2	3266000	3266100	>0.9				2	3605800	3605900
	2	3276100	3276200	>0.9				2	3607500	3607600
	2	3279500	3279600	>0.9				2	3613200	3613500
	2	3280100	3280200	>0.9				2	3616400	3616500
	2	3280200	3280300	>0.9				2	3616700	3616800
	2	3280500	3280600	>0.9				2	3622400	3622500
	2	3296100	3296200	>0.9				2	3629300	3629400
	2	3313900	3314000	>0.9				2	3755900	3756100
	2	3314000	3314100	>0.9				2	3760500	3760600
	2	3314200	3314300	>0.9				2	3867200	3867300
	2	3314400	3314500	>0.9				2	3983500	3983600
	2	3314500	3314600	>0.9				2	4182000	4182200
	2	3314700	3314800	>0.9				2	4276900	4277000
	2	3314800	3314900	>0.9				2	4809200	4809300
	2	3314900	3315000	>0.9				2	4814100	4814200
	2	3330900	3331000	>0.9				2	4991700	4991800
	2	3331300	3331400	>0.9				2	4999100	4999200
	2	3332000	3332100	>0.9				2	5104500	5104700
	2	3332900	3333000	>0.9				2	5185100	5185200
	2	3333000	3333100	>0.9				2	5305200	5305300
	2	3333200	3333300	>0.9				2	5476600	5476700
	2	3334400	3334500	>0.9				2	5812900	5813000
	2	3335000	3335100	>0.9				2	6111800	6112100
	2	3342200	3342300	>0.9				2	6268400	6268500
	2	3356800	3356900	>0.9				2	6723200	6723300
	2	3356900	3357000	>0.9				2	6774200	6774300
	2	3357000	3357100	>0.9				2	7047200	7047400
	2	3357500	3357600	>0.9				2	7082300	7082400
	2	3359000	3359100	>0.9				2	7119600	7119700
	2	3364900	3365000	>0.9				2	7190900	7191000
	2	3365500	3365600	>0.9				2	7498200	7498300
	2	3365600	3365700	>0.9				2	7501500	7501600
	2	3366500	3366600	>0.9				2	7554100	7554200
	2	3367300	3367400	>0.9				2	7797700	7797800
	2	3393900	3394000	>0.9				2	7888200	7888300
	2	3394000	3394100	>0.9				2	9376000	9376100
	2	3431500	3431600	>0.9				2	9677300	9677400
	2	3433900	3434000	>0.9				2	9843100	9843200
	2	3460400	3460500	>0.9				2	9916400	9916500
	2	3463800	3463900	>0.9				2	10559500	10559600
	2	3464400	3464500	>0.9				2	11105700	11105800
	2	3478300	3478400	>0.9				2	11579100	11579200
	2	3482400	3482500	>0.9				2	11630300	11630800
	2	3486500	3486600	>0.9				2	11700500	11700700
	2	3487500	3487600	>0.9				2	11981100	11981200
	2	3490900	3491000	>0.9				2	12420200	12420300
	2	3491000	3491100	>0.9				2	12884000	12884100
	2	3491100	3491200	>0.9				2	13019900	13020100
	2	3535900	3536000	>0.9				2	13238300	13238400
	2	3536000	3536100	>0.9				2	13980300	13980400
	2	3570900	3571000	>0.9				2	14119300	14119400
	2	3605800	3605900	>0.9				2	14393600	14393700
	2	3607500	3607600	>0.9				2	14514800	14514900
	2	3613200	3613300	>0.9				2	14546600	14546700
	2	3613300	3613400	>0.9				2	14613800	14613900
	2	3613400	3613500	>0.9				2	14685800	14685900
	2	3616400	3616500	>0.9				2	14905800	14905900
	2	3616700	3616800	>0.9				2	15139300	15139400
	2	3622400	3622500	>0.9				2	15166000	15166100
	2	3629300	3629400	>0.9				2	15654500	15654600
	2	3755900	3756000	>0.9				2	15921800	15921900
	2	3756000	3756100	>0.9				2	15948700	15948800
	2	3760500	3760600	>0.9				2	15952800	15953000
	2	3867200	3867300	>0.9				2	16257500	16257600
	2	3983500	3983600	>0.9				2	16516100	16516200
	2	4182000	4182100	>0.9				2	16632000	16632100
	2	4182100	4182200	>0.9				2	16648100	16648200
	2	4276900	4277000	>0.9				2	16933800	16934100
	2	4809200	4809300	>0.9				2	16934200	16934300
	2	4814100	4814200	>0.9				2	17202800	17202900
	2	4991700	4991800	>0.9				2	17232300	17232400
	2	4999100	4999200	>0.9				2	17262400	17262500
	2	5104500	5104600	>0.9				2	17621800	17622000
	2	5104600	5104700	>0.9				2	17708200	17708300
	2	5185100	5185200	>0.9				2	18191800	18191900
	2	5305200	5305300	>0.9				2	18324300	18324400
	2	5476600	5476700	>0.9				2	18362700	18362800
	2	5812900	5813000	>0.9				2	18364000	18364100
	2	6111800	6111900	>0.9				2	18895400	18895600
	2	6111900	6112000	>0.9				2	18908800	18908900
	2	6112000	6112100	>0.9				2	18942500	18942600
	2	6268400	6268500	>0.9				2	18964700	18964800
	2	6723200	6723300	>0.9				2	19068100	19068200
	2	6774200	6774300	>0.9				2	19298400	19298500
	2	7047200	7047300	>0.9				2	19429500	19429600
	2	7047300	7047400	>0.9				2	19568900	19569000
	2	7082300	7082400	>0.9				2	19570600	19570700
	2	7119600	7119700	>0.9				2	19634500	19634600
	2	7190900	7191000	>0.9				2	19641500	19641600
	2	7498200	7498300	>0.9				2	19641700	19641800
	2	7501500	7501600	>0.9				3	371700	371800
	2	7554100	7554200	>0.9				3	403200	403300
	2	7797700	7797800	>0.9				3	525600	525700
	2	7888200	7888300	>0.9				3	830600	830700
	2	9376000	9376100	>0.9				3	1213600	1213700
	2	9677300	9677400	>0.9				3	1340700	1340800
	2	9843100	9843200	>0.9				3	1358000	1358100
	2	9916400	9916500	>0.9				3	1486300	1486400
	2	10559500	10559600	>0.9				3	1558400	1558500
	2	11105700	11105800	>0.9				3	2047900	2048200
	2	11579100	11579200	>0.9				3	2053700	2053800
	2	11630300	11630400	>0.9				3	2157000	2157100
	2	11630400	11630500	>0.9				3	2176000	2176100
	2	11630500	11630600	>0.9				3	2671400	2671600
	2	11630600	11630700	>0.9				3	2731300	2731400
	2	11630700	11630800	>0.9				3	3128200	3128300
	2	11700500	11700600	>0.9				3	3368100	3368200
	2	11700600	11700700	>0.9				3	3460800	3460900
	2	11981100	11981200	>0.9				3	3648700	3648800
	2	12420200	12420300	>0.9				3	3772900	3773100
	2	12884000	12884100	>0.9				3	4747300	4747400
	2	13019900	13020000	>0.9				3	4849800	4850100
	2	13020000	13020100	>0.9				3	5122000	5122100
	2	13238300	13238400	>0.9				3	5122200	5122300
	2	13980300	13980400	>0.9				3	5199200	5199300
	2	14119300	14119400	>0.9				3	5834000	5834100
	2	14393600	14393700	>0.9				3	5840100	5840200
	2	14514800	14514900	>0.9				3	6144000	6144100
	2	14546600	14546700	>0.9				3	6238700	6238800
	2	14613800	14613900	>0.9				3	6350200	6350300
	2	14685800	14685900	>0.9				3	6744000	6744100
	2	14905800	14905900	>0.9				3	7042400	7042500
	2	15139300	15139400	>0.9				3	7667800	7667900
	2	15166000	15166100	>0.9				3	7818300	7818400
	2	15654500	15654600	>0.9				3	7918300	7918500
	2	15921800	15921900	>0.9				3	8414000	8414100
	2	15948700	15948800	>0.9				3	8558700	8558800
	2	15952800	15952900	>0.9				3	8920700	8920800
	2	15952900	15953000	>0.9				3	9383400	9383500
	2	16257500	16257600	>0.9				3	10188100	10188200
	2	16516100	16516200	>0.9				3	10682500	10682600
	2	16632000	16632100	>0.9				3	10925100	10925200
	2	16648100	16648200	>0.9				3	11654000	11654100
	2	16933800	16933900	>0.9				3	12420600	12420700
	2	16933900	16934000	>0.9				3	12584300	12584400
	2	16934000	16934100	>0.9				3	12821200	12821400
	2	16934200	16934300	>0.9				3	12821500	12821600
	2	17202800	17202900	>0.9				3	12934200	12934300
	2	17232300	17232400	>0.9				3	13085400	13085500
	2	17262400	17262500	>0.9				3	13240400	13240500
	2	17621800	17621900	>0.9				3	13448400	13448500
	2	17621900	17622000	>0.9				3	13587000	13587100
	2	17708200	17708300	>0.9				3	13587300	13587400
	2	18191800	18191900	>0.9				3	13589100	13589200
	2	18324300	18324400	>0.9				3	13590300	13590400
	2	18362700	18362800	>0.9				3	13590600	13590700
	2	18364000	18364100	>0.9				3	13590800	13590900
	2	18895400	18895500	>0.9				3	13591000	13591100
	2	18895500	18895600	>0.9				3	13591300	13591400
	2	18908800	18908900	>0.9				3	13591600	13592000
	2	18942500	18942600	>0.9				3	13648700	13648900
	2	18964700	18964800	>0.9				3	13814700	13814900
	2	19068100	19068200	>0.9				3	13838900	13839000
	2	19298400	19298500	>0.9				3	14030900	14031000
	2	19429500	19429600	>0.9				3	14038500	14038600
	2	19568900	19569000	>0.9				3	14121800	14122000
	2	19570600	19570700	>0.9				3	14160500	14160600
	2	19634500	19634600	>0.9				3	14161000	14161200
	2	19641500	19641600	>0.9				3	14195500	14195900
	2	19641700	19641800	>0.9				3	14196600	14196700
	3	371700	371800	>0.9				3	14196800	14197000
	3	403200	403300	>0.9				3	14197500	14197600
	3	525600	525700	>0.9				3	14198100	14198200
	3	830600	830700	>0.9				3	14200000	14200100
	3	1213600	1213700	>0.9				3	14202300	14202400
	3	1340700	1340800	>0.9				3	14202700	14202900
	3	1358000	1358100	>0.9				3	14208200	14208300
	3	1486300	1486400	>0.9				3	14466900	14467100
	3	1558400	1558500	>0.9				3	14805800	14805900
	3	2047900	2048000	>0.9				3	14935800	14935900
	3	2048000	2048100	>0.9				3	14994300	14994400
	3	2048100	2048200	>0.9				3	15383700	15383800
	3	2053700	2053800	>0.9				3	15851000	15851100
	3	2157000	2157100	>0.9				3	15928400	15928600
	3	2176000	2176100	>0.9				3	16858500	16858600
	3	2671400	2671500	>0.9				3	17170300	17170500
	3	2671500	2671600	>0.9				3	18037800	18037900
	3	2731300	2731400	>0.9				3	18160500	18160600
	3	3128200	3128300	>0.9				3	18250000	18250300
	3	3368100	3368200	>0.9				3	18425200	18425300
	3	3460800	3460900	>0.9				3	18514500	18514600
	3	3648700	3648800	>0.9				3	18819100	18819200
	3	3772900	3773000	>0.9				3	18915600	18915700
	3	3773000	3773100	>0.9				3	18929800	18929900
	3	4747300	4747400	>0.9				3	18961300	18961400
	3	4849800	4849900	>0.9				3	19042200	19042400
	3	4849900	4850000	>0.9				3	19378900	19379000
	3	4850000	4850100	>0.9				3	19507700	19507800
	3	5122000	5122100	>0.9				3	19567700	19567800
	3	5122200	5122300	>0.9				3	20553100	20553300
	3	5199200	5199300	>0.9				3	21182600	21182700
	3	5834000	5834100	>0.9				3	21228100	21228200
	3	5840100	5840200	>0.9				3	21715400	21715500
	3	6144000	6144100	>0.9				3	22045400	22045500
	3	6238700	6238800	>0.9				3	22364800	22364900
	3	6350200	6350300	>0.9				3	22601600	22601700
	3	6744000	6744100	>0.9				3	22634700	22634800
	3	7042400	7042500	>0.9				3	22744900	22745000
	3	7667800	7667900	>0.9				3	22883300	22883400
	3	7818300	7818400	>0.9				3	22946200	22946300
	3	7918300	7918400	>0.9				3	23168700	23168800
	3	7918400	7918500	>0.9				3	23274100	23274200
	3	8414000	8414100	>0.9				3	23287200	23287300
	3	8558700	8558800	>0.9				4	900	1000
	3	8920700	8920800	>0.9				4	13500	13600
	3	9383400	9383500	>0.9				4	13700	13800
	3	10188100	10188200	>0.9				4	97600	97700
	3	10682500	10682600	>0.9				4	109800	109900
	3	10925100	10925200	>0.9				4	1079200	1079300
	3	11654000	11654100	>0.9				4	1297200	1297300
	3	12420600	12420700	>0.9				4	1410900	1411000
	3	12584300	12584400	>0.9				4	1421900	1422000
	3	12821200	12821300	>0.9				4	1551700	1551800
	3	12821300	12821400	>0.9				4	1589000	1589100
	3	12821500	12821600	>0.9				4	1779100	1779200
	3	12934200	12934300	>0.9				4	1946900	1947000
	3	13085400	13085500	>0.9				4	2580300	2580400
	3	13240400	13240500	>0.9				4	2595700	2595800
	3	13448400	13448500	>0.9				4	2718900	2719000
	3	13587000	13587100	>0.9				4	2760200	2760300
	3	13587300	13587400	>0.9				4	2898100	2898200
	3	13589100	13589200	>0.9				4	2973600	2973700
	3	13590300	13590400	>0.9				4	3064200	3064300
	3	13590600	13590700	>0.9				4	3319700	3319800
	3	13590800	13590900	>0.9				4	3401100	3401200
	3	13591000	13591100	>0.9				4	3507500	3507600
	3	13591300	13591400	>0.9				4	3651200	3651300
	3	13591600	13591700	>0.9				4	3951000	3951100
	3	13591700	13591800	>0.9				4	3951200	3951400
	3	13591800	13591900	>0.9				4	3953500	3953600
	3	13591900	13592000	>0.9				4	3980000	3980100
	3	13648700	13648800	>0.9				4	3983100	3983200
	3	13648800	13648900	>0.9				4	3987400	3987500
	3	13814700	13814800	>0.9				4	3994500	3994600
	3	13814800	13814900	>0.9				4	4005900	4006000
	3	13838900	13839000	>0.9				4	4301400	4301500
	3	14030900	14031000	>0.9				4	4326300	4326500
	3	14038500	14038600	>0.9				4	4470300	4470400
	3	14121800	14121900	>0.9				4	5683500	5683600
	3	14121900	14122000	>0.9				4	6060700	6060800
	3	14160500	14160600	>0.9				4	6136200	6136300
	3	14161000	14161100	>0.9				4	6891600	6891700
	3	14161100	14161200	>0.9				4	7514900	7515000
	3	14195500	14195600	>0.9				4	7758000	7758100
	3	14195600	14195700	>0.9				4	7815700	7815800
	3	14195700	14195800	>0.9				4	8047200	8047300
	3	14195800	14195900	>0.9				4	8829800	8829900
	3	14196600	14196700	>0.9				4	8870100	8870200
	3	14196800	14196900	>0.9				4	9255500	9255600
	3	14196900	14197000	>0.9				4	9301700	9301900
	3	14197500	14197600	>0.9				4	9699300	9699400
	3	14198100	14198200	>0.9				4	9700100	9700200
	3	14200000	14200100	>0.9				4	9773100	9773200
	3	14202300	14202400	>0.9				4	9994600	9994700
	3	14202700	14202800	>0.9				4	10593400	10593500
	3	14202800	14202900	>0.9				4	10687400	10687500
	3	14208200	14208300	>0.9				4	11099700	11099800
	3	14466900	14467000	>0.9				4	11171900	11172000
	3	14467000	14467100	>0.9				4	11355300	11355400
	3	14805800	14805900	>0.9				4	11650900	11651000
	3	14935800	14935900	>0.9				4	11772000	11772100
	3	14994300	14994400	>0.9				4	12087500	12087600
	3	15383700	15383800	>0.9				4	12521900	12522000
	3	15851000	15851100	>0.9				4	12550600	12550700
	3	15928400	15928500	>0.9				4	13078900	13079000
	3	15928500	15928600	>0.9				4	13096300	13096400
	3	16858500	16858600	>0.9				4	13644800	13644900
	3	17170300	17170400	>0.9				4	13686200	13686300
	3	17170400	17170500	>0.9				4	13717600	13717700
	3	18037800	18037900	>0.9				4	13814800	13814900
	3	18160500	18160600	>0.9				4	13925900	13926000
	3	18250000	18250100	>0.9				4	14276600	14276900
	3	18250100	18250200	>0.9				4	14305000	14305200
	3	18250200	18250300	>0.9				4	14305300	14305400
	3	18425200	18425300	>0.9				4	14370200	14370300
	3	18514500	18514600	>0.9				4	15038200	15038300
	3	18819100	18819200	>0.9				4	15059500	15059600
	3	18915600	18915700	>0.9				4	15120100	15120200
	3	18929800	18929900	>0.9				4	15222000	15222100
	3	18961300	18961400	>0.9				4	15395400	15395500
	3	19042200	19042300	>0.9				4	15487400	15487500
	3	19042300	19042400	>0.9				4	15580900	15581000
	3	19378900	19379000	>0.9				4	16412900	16413000
	3	19507700	19507800	>0.9				4	16424900	16425000
	3	19567700	19567800	>0.9				4	17087000	17087100
	3	20553100	20553200	>0.9				4	17389300	17389400
	3	20553200	20553300	>0.9				4	17671800	17671900
	3	21182600	21182700	>0.9				4	18129300	18129400
	3	21228100	21228200	>0.9				4	18138800	18139000
	3	21715400	21715500	>0.9				4	18320900	18321000
	3	22045400	22045500	>0.9				4	18321300	18321400
	3	22364800	22364900	>0.9				4	18329500	18329600
	3	22601600	22601700	>0.9				4	18394200	18394300
	3	22634700	22634800	>0.9				5	41200	41300
	3	22744900	22745000	>0.9				5	209200	209300
	3	22883300	22883400	>0.9				5	279900	280000
	3	22946200	22946300	>0.9				5	480100	480200
	3	23168700	23168800	>0.9				5	624900	625000
	3	23274100	23274200	>0.9				5	642400	642500
	3	23287200	23287300	>0.9				5	817300	817400
	4	900	1000	>0.9				5	1159000	1159100
	4	13500	13600	>0.9				5	1241500	1241600
	4	13700	13800	>0.9				5	1379500	1379600
	4	97600	97700	>0.9				5	1380100	1380200
	4	109800	109900	>0.9				5	1421600	1421700
	4	1079200	1079300	>0.9				5	1514500	1514600
	4	1297200	1297300	>0.9				5	1579300	1579400
	4	1410900	1411000	>0.9				5	2821400	2821500
	4	1421900	1422000	>0.9				5	2936900	2937000
	4	1551700	1551800	>0.9				5	2975000	2975100
	4	1589000	1589100	>0.9				5	3098300	3098400
	4	1779100	1779200	>0.9				5	3335900	3336000
	4	1946900	1947000	>0.9				5	3514800	3514900
	4	2580300	2580400	>0.9				5	3834000	3834200
	4	2595700	2595800	>0.9				5	3865000	3865100
	4	2718900	2719000	>0.9				5	3990600	3990700
	4	2760200	2760300	>0.9				5	4293200	4293400
	4	2898100	2898200	>0.9				5	4389200	4389300
	4	2973600	2973700	>0.9				5	4556500	4556600
	4	3064200	3064300	>0.9				5	4740000	4740100
	4	3319700	3319800	>0.9				5	5812000	5812100
	4	3401100	3401200	>0.9				5	5882300	5882500
	4	3507500	3507600	>0.9				5	6971800	6971900
	4	3651200	3651300	>0.9				5	7090900	7091000
	4	3951000	3951100	>0.9				5	7613500	7613600
	4	3951200	3951300	>0.9				5	8124900	8125000
	4	3951300	3951400	>0.9				5	8180900	8181000
	4	3953500	3953600	>0.9				5	8445600	8445700
	4	3980000	3980100	>0.9				5	8670100	8670200
	4	3983100	3983200	>0.9				5	8751600	8751700
	4	3987400	3987500	>0.9				5	8777000	8777100
	4	3994500	3994600	>0.9				5	8948000	8948100
	4	4005900	4006000	>0.9				5	9293400	9293500
	4	4301400	4301500	>0.9				5	10260900	10261100
	4	4326300	4326400	>0.9				5	10407100	10407200
	4	4326400	4326500	>0.9				5	10887900	10888000
	4	4470300	4470400	>0.9				5	10888200	10888400
	4	5683500	5683600	>0.9				5	11107600	11107700
	4	6060700	6060800	>0.9				5	11295800	11295900
	4	6136200	6136300	>0.9				5	11392400	11392500
	4	6891600	6891700	>0.9				5	11436500	11436600
	4	7514900	7515000	>0.9				5	11505200	11505300
	4	7758000	7758100	>0.9				5	11656800	11656900
	4	7815700	7815800	>0.9				5	11667500	11667600
	4	8047200	8047300	>0.9				5	11702300	11702400
	4	8829800	8829900	>0.9				5	11703300	11703400
	4	8870100	8870200	>0.9				5	11708600	11708700
	4	9255500	9255600	>0.9				5	11724200	11724300
	4	9301700	9301800	>0.9				5	11726400	11726500
	4	9301800	9301900	>0.9				5	11727500	11727900
	4	9699300	9699400	>0.9				5	11728500	11728800
	4	9700100	9700200	>0.9				5	11728900	11729000
	4	9773100	9773200	>0.9				5	11731700	11732000
	4	9994600	9994700	>0.9				5	11732100	11732200
	4	10593400	10593500	>0.9				5	11732300	11732500
	4	10687400	10687500	>0.9				5	11732600	11732700
	4	11099700	11099800	>0.9				5	11754000	11754100
	4	11171900	11172000	>0.9				5	11960700	11960800
	4	11355300	11355400	>0.9				5	12026600	12026700
	4	11650900	11651000	>0.9				5	12188300	12188500
	4	11772000	11772100	>0.9				5	12221600	12221800
	4	12087500	12087600	>0.9				5	12263500	12263700
	4	12521900	12522000	>0.9				5	12380600	12380700
	4	12550600	12550700	>0.9				5	13087200	13087400
	4	13078900	13079000	>0.9				5	13122500	13122600
	4	13096300	13096400	>0.9				5	13718900	13719000
	4	13644800	13644900	>0.9				5	13747200	13747400
	4	13686200	13686300	>0.9				5	14250100	14250200
	4	13717600	13717700	>0.9				5	14255500	14255600
	4	13814800	13814900	>0.9				5	15132600	15132700
	4	13925900	13926000	>0.9				5	16170100	16170200
	4	14276600	14276700	>0.9				5	16320400	16320500
	4	14276700	14276800	>0.9				5	16646400	16646500
	4	14276800	14276900	>0.9				5	16899500	16899600
	4	14305000	14305100	>0.9				5	17519400	17519500
	4	14305100	14305200	>0.9				5	17581500	17581600
	4	14305300	14305400	>0.9				5	17792400	17792500
	4	14370200	14370300	>0.9				5	18016100	18016200
	4	15038200	15038300	>0.9				5	18093800	18093900
	4	15059500	15059600	>0.9				5	18220100	18220200
	4	15120100	15120200	>0.9				5	19294500	19294600
	4	15222000	15222100	>0.9				5	19784400	19784500
	4	15395400	15395500	>0.9				5	20896500	20896600
	4	15487400	15487500	>0.9				5	21532500	21532600
	4	15580900	15581000	>0.9				5	21877900	21878000
	4	16412900	16413000	>0.9				5	21878100	21878500
	4	16424900	16425000	>0.9				5	22727100	22727200
	4	17087000	17087100	>0.9				5	23043300	23043400
	4	17389300	17389400	>0.9				5	23070200	23070300
	4	17671800	17671900	>0.9				5	23354900	23355000
	4	18129300	18129400	>0.9				5	23375600	23375700
	4	18138800	18138900	>0.9				5	23376800	23376900
	4	18138900	18139000	>0.9				5	23614700	23614800
	4	18320900	18321000	>0.9				5	23722300	23722400
	4	18321300	18321400	>0.9				5	23786900	23787000
	4	18329500	18329600	>0.9				5	24366000	24366100
	4	18394200	18394300	>0.9				5	24446700	24446800
	5	41200	41300	>0.9				5	24620200	24620300
	5	209200	209300	>0.9				5	25294100	25294200
	5	279900	280000	>0.9				5	25493200	25493300
	5	480100	480200	>0.9				5	25727100	25727200
	5	624900	625000	>0.9				5	25763900	25764100
	5	642400	642500	>0.9				5	25814700	25814800
	5	817300	817400	>0.9				5	25979400	25979500
	5	1159000	1159100	>0.9				5	26120400	26120500
	5	1241500	1241600	>0.9				5	26127000	26127100
	5	1379500	1379600	>0.9				5	26605500	26605600
	5	1380100	1380200	>0.9				5	26901500	26901600
	5	1421600	1421700	>0.9
	5	1514500	1514600	>0.9
	5	1579300	1579400	>0.9
	5	2821400	2821500	>0.9
	5	2936900	2937000	>0.9
	5	2975000	2975100	>0.9
	5	3098300	3098400	>0.9
	5	3335900	3336000	>0.9
	5	3514800	3514900	>0.9
	5	3834000	3834100	>0.9
	5	3834100	3834200	>0.9
	5	3865000	3865100	>0.9
	5	3990600	3990700	>0.9
	5	4293200	4293300	>0.9
	5	4293300	4293400	>0.9
	5	4389200	4389300	>0.9
	5	4556500	4556600	>0.9
	5	4740000	4740100	>0.9
	5	5812000	5812100	>0.9
	5	5882300	5882400	>0.9
	5	5882400	5882500	>0.9
	5	6971800	6971900	>0.9
	5	7090900	7091000	>0.9
	5	7613500	7613600	>0.9
	5	8124900	8125000	>0.9
	5	8180900	8181000	>0.9
	5	8445600	8445700	>0.9
	5	8670100	8670200	>0.9
	5	8751600	8751700	>0.9
	5	8777000	8777100	>0.9
	5	8948000	8948100	>0.9
	5	9293400	9293500	>0.9
	5	10260900	10261000	>0.9
	5	10261000	10261100	>0.9
	5	10407100	10407200	>0.9
	5	10887900	10888000	>0.9
	5	10888200	10888300	>0.9
	5	10888300	10888400	>0.9
	5	11107600	11107700	>0.9
	5	11295800	11295900	>0.9
	5	11392400	11392500	>0.9
	5	11436500	11436600	>0.9
	5	11505200	11505300	>0.9
	5	11656800	11656900	>0.9
	5	11667500	11667600	>0.9
	5	11702300	11702400	>0.9
	5	11703300	11703400	>0.9
	5	11708600	11708700	>0.9
	5	11724200	11724300	>0.9
	5	11726400	11726500	>0.9
	5	11727500	11727600	>0.9
	5	11727600	11727700	>0.9
	5	11727700	11727800	>0.9
	5	11727800	11727900	>0.9
	5	11728500	11728600	>0.9
	5	11728600	11728700	>0.9
	5	11728700	11728800	>0.9
	5	11728900	11729000	>0.9
	5	11731700	11731800	>0.9
	5	11731800	11731900	>0.9
	5	11731900	11732000	>0.9
	5	11732100	11732200	>0.9
	5	11732300	11732400	>0.9
	5	11732400	11732500	>0.9
	5	11732600	11732700	>0.9
	5	11754000	11754100	>0.9
	5	11960700	11960800	>0.9
	5	12026600	12026700	>0.9
	5	12188300	12188400	>0.9
	5	12188400	12188500	>0.9
	5	12221600	12221700	>0.9
	5	12221700	12221800	>0.9
	5	12263500	12263600	>0.9
	5	12263600	12263700	>0.9
	5	12380600	12380700	>0.9
	5	13087200	13087300	>0.9
	5	13087300	13087400	>0.9
	5	13122500	13122600	>0.9
	5	13718900	13719000	>0.9
	5	13747200	13747300	>0.9
	5	13747300	13747400	>0.9
	5	14250100	14250200	>0.9
	5	14255500	14255600	>0.9
	5	15132600	15132700	>0.9
	5	16170100	16170200	>0.9
	5	16320400	16320500	>0.9
	5	16646400	16646500	>0.9
	5	16899500	16899600	>0.9
	5	17519400	17519500	>0.9
	5	17581500	17581600	>0.9
	5	17792400	17792500	>0.9
	5	18016100	18016200	>0.9
	5	18093800	18093900	>0.9
	5	18220100	18220200	>0.9
	5	19294500	19294600	>0.9
	5	19784400	19784500	>0.9
	5	20896500	20896600	>0.9
	5	21532500	21532600	>0.9
	5	21877900	21878000	>0.9
	5	21878100	21878200	>0.9
	5	21878200	21878300	>0.9
	5	21878300	21878400	>0.9
	5	21878400	21878500	>0.9
	5	22727100	22727200	>0.9
	5	23043300	23043400	>0.9
	5	23070200	23070300	>0.9
	5	23354900	23355000	>0.9
	5	23375600	23375700	>0.9
	5	23376800	23376900	>0.9
	5	23614700	23614800	>0.9
	5	23722300	23722400	>0.9
	5	23786900	23787000	>0.9
	5	24366000	24366100	>0.9
	5	24446700	24446800	>0.9
	5	24620200	24620300	>0.9
	5	25294100	25294200	>0.9
	5	25493200	25493300	>0.9
	5	25727100	25727200	>0.9
	5	25763900	25764000	>0.9
	5	25764000	25764100	>0.9
	5	25814700	25814800	>0.9
	5	25979400	25979500	>0.9
	5	26120400	26120500	>0.9
	5	26127000	26127100	>0.9
	5	26605500	26605600	>0.9
	5	26901500	26901600	>0.9

## Sheet: ChIP_Mock_vs_WUS_genes
AT1G01620
AT1G01980
AT1G02816
AT1G03060
AT1G03310
AT1G04000
AT1G04430
AT1G04610
AT1G04660
AT1G05010
AT1G06590
AT1G08010
AT1G08050
AT1G08510
AT1G10000
AT1G10350
AT1G10360
AT1G10390
AT1G10490
AT1G11680
AT1G12740
AT1G13250
AT1G13440
AT1G13960
AT1G14020
AT1G14270
AT1G15950
AT1G16390
AT1G16510
AT1G16570
AT1G17100
AT1G18910
AT1G19110
AT1G19485
AT1G19880
AT1G20330
AT1G20450
AT1G20750
AT1G23420
AT1G24480
AT1G28335
AT1G28350
AT1G29070
AT1G29120
AT1G29640
AT1G30700
AT1G30840
AT1G31310
AT1G31710
AT1G32400
AT1G34041
AT1G34300
AT1G40104
AT1G43720
AT1G44030
AT1G45010
AT1G47900
AT1G50603
AT1G52180
AT1G53850
AT1G54540
AT1G54930
AT1G55120
AT1G55650
AT1G55690
AT1G63680
AT1G64670
AT1G66890
AT1G67530
AT1G69295
AT1G70090
AT1G71870
AT1G72210
AT1G72820
AT1G73200
AT1G73590
AT1G74860
AT1G74910
AT1G75000
AT1G75800
AT1G76010
AT1G76610
AT1G76890
AT1G76990
AT1G78000
AT1G79070
AT1G79600
AT1G80070
AT1G80130
AT1G80500
AT1G80530
AT1G80610
AT2G01008
AT2G01023
AT2G01470
AT2G01480
AT2G02730
AT2G03150
AT2G07215
AT2G07505
AT2G07667
AT2G07673
AT2G07678
AT2G07687
AT2G07689
AT2G07692
AT2G07719
AT2G07775
AT2G07787
AT2G07798
AT2G07806
AT2G07981
AT2G08986
AT2G10340
AT2G11910
AT2G14390
AT2G15420
AT2G15530
AT2G16270
AT2G16370
AT2G16430
AT2G16586
AT2G17240
AT2G17250
AT2G17380
AT2G17930
AT2G18140
AT2G22040
AT2G22760
AT2G23120
AT2G23300
AT2G24762
AT2G26070
AT2G27110
AT2G27210
AT2G27350
AT2G28110
AT2G30200
AT2G30570
AT2G31081
AT2G32950
AT2G33320
AT2G34110
AT2G34390
AT2G34510
AT2G34670
AT2G34810
AT2G35460
AT2G36053
AT2G36120
AT2G37280
AT2G38050
AT2G38100
AT2G38110
AT2G38940
AT2G39580
AT2G39850
AT2G39880
AT2G40540
AT2G41250
AT2G41350
AT2G41410
AT2G42300
AT2G42520
AT2G43920
AT2G44380
AT2G44480
AT2G44490
AT2G45910
AT2G45950
AT2G46060
AT2G46170
AT2G46450
AT2G46970
AT2G47330
AT2G47770
AT2G47780
AT2G47980
AT2G48010
AT3G02110
AT3G02180
AT3G02520
AT3G03490
AT3G04500
AT3G04860
AT3G04910
AT3G05220
AT3G06570
AT3G06590
AT3G06840
AT3G06880
AT3G08800
AT3G08960
AT3G10750
AT3G11040
AT3G11580
AT3G11920
AT3G14250
AT3G14450
AT3G15210
AT3G15390
AT3G17120
AT3G17940
AT3G18210
AT3G18490
AT3G19450
AT3G20170
AT3G21760
AT3G22160
AT3G22380
AT3G23460
AT3G23750
AT3G24503
AT3G27510
AT3G28500
AT3G28917
AT3G32280
AT3G33494
AT3G41762
AT3G44220
AT3G45850
AT3G48690
AT3G48990
AT3G49220
AT3G49680
AT3G49940
AT3G50660
AT3G50890
AT3G50930
AT3G51290
AT3G52250
AT3G52600
AT3G52790
AT3G55440
AT3G57240
AT3G57370
AT3G58710
AT3G59680
AT3G60520
AT3G61050
AT3G61150
AT3G61470
AT3G61820
AT3G61962
AT3G62650
AT3G62980
AT4G00005
AT4G00030
AT4G00231
AT4G00240
AT4G02460
AT4G02930
AT4G03200
AT4G03230
AT4G03490
AT4G03566
AT4G05040
AT4G05071
AT4G05320
AT4G05450
AT4G06526
AT4G08878
AT4G09587
AT4G09730
AT4G11330
AT4G12780
AT4G13340
AT4G13450
AT4G13930
AT4G15430
AT4G15530
AT4G16380
AT4G16500
AT4G17340
AT4G17520
AT4G18010
AT4G19640
AT4G20700
AT4G20860
AT4G21340
AT4G21970
AT4G22260
AT4G23060
AT4G24110
AT4G24180
AT4G25640
AT4G25700
AT4G27250
AT4G27340
AT4G27430
AT4G28000
AT4G28940
AT4G29020
AT4G29140
AT4G30890
AT4G30950
AT4G31070
AT4G31360
AT4G31820
AT4G32020
AT4G32272
AT4G34300
AT4G34330
AT4G36900
AT4G37610
AT4G38860
AT4G38890
AT4G39403
AT4G39610
AT5G01110
AT5G01530
AT5G01740
AT5G02310
AT5G02760
AT5G02820
AT5G03360
AT5G04220
AT5G04400
AT5G04770
AT5G04885
AT5G05130
AT5G05340
AT5G08670
AT5G09440
AT5G09580
AT5G09930
AT5G10560
AT5G11900
AT5G11970
AT5G12330
AT5G13390
AT5G13630
AT5G14120
AT5G14700
AT5G17640
AT5G17810
AT5G20610
AT5G20900
AT5G24155
AT5G24660
AT5G25130
AT5G25250
AT5G25630
AT5G26740
AT5G29044
AT5G32590
AT5G32613
AT5G35560
AT5G36210
AT5G36220
AT5G37980
AT5G40405
AT5G41620
AT5G42260
AT5G43610
AT5G43750
AT5G44660
AT5G44800
AT5G45100
AT5G47570
AT5G48800
AT5G51450
AT5G53110
AT5G53890
AT5G56140
AT5G57010
AT5G57660
AT5G57700
AT5G58410
AT5G58720
AT5G58900
AT5G60615
AT5G60770
AT5G61200
AT5G63050
AT5G63690
AT5G64330
AT5G64430
AT5G64570
AT5G65040
AT5G65360
AT5G65380
AT5G66650
AT5G67411

## Sheet: ChIP_Ac_intervals
Peak calling							Reduced intervals
	Chr	Peak start	Peak end	Posterior Probability				Chr	Peak start	Peak end
	1	48000	48500	> 0.9				1	48000	49000
	1	48500	49000	> 0.9				1	50500	51000
	1	50500	51000	> 0.9				1	53500	54000
	1	53500	54000	> 0.9				1	91500	92000
	1	72500	73000	> 0.9				1	96000	96500
	1	73000	73500	> 0.9				1	110000	110500
	1	74000	74500	> 0.9				1	117500	119500
	1	75500	76000	> 0.9				1	142000	142500
	1	76500	77000	> 0.9				1	148500	149000
	1	91500	92000	> 0.9				1	162000	163000
	1	96000	96500	> 0.9				1	163500	164000
	1	110000	110500	> 0.9				1	189500	190000
	1	115000	115500	> 0.9				1	197500	198500
	1	117500	118000	> 0.9				1	202000	202500
	1	118000	118500	> 0.9				1	205500	206000
	1	118500	119000	> 0.9				1	216500	217000
	1	119000	119500	> 0.9				1	229500	230000
	1	142000	142500	> 0.9				1	237000	237500
	1	148500	149000	> 0.9				1	263000	263500
	1	162000	162500	> 0.9				1	267000	268500
	1	162500	163000	> 0.9				1	286000	286500
	1	163500	164000	> 0.9				1	296500	297000
	1	180500	181000	> 0.9				1	299000	300500
	1	185500	186000	> 0.9				1	301500	302000
	1	186000	186500	> 0.9				1	304500	305000
	1	189500	190000	> 0.9				1	305500	306000
	1	197500	198000	> 0.9				1	306500	308000
	1	198000	198500	> 0.9				1	312500	313000
	1	202000	202500	> 0.9				1	316500	317000
	1	205500	206000	> 0.9				1	322000	322500
	1	216500	217000	> 0.9				1	353500	354000
	1	229500	230000	> 0.9				1	392500	394000
	1	237000	237500	> 0.9				1	398500	399500
	1	263000	263500	> 0.9				1	408500	409000
	1	267000	267500	> 0.9				1	436000	436500
	1	267500	268000	> 0.9				1	472000	472500
	1	268000	268500	> 0.9				1	481000	481500
	1	272500	273000	> 0.9				1	568500	569000
	1	286000	286500	> 0.9				1	569500	570000
	1	296500	297000	> 0.9				1	576000	577000
	1	299000	299500	> 0.9				1	580500	581000
	1	299500	300000	> 0.9				1	595000	596000
	1	300000	300500	> 0.9				1	608500	609500
	1	301500	302000	> 0.9				1	615000	615500
	1	304500	305000	> 0.9				1	626500	627000
	1	305500	306000	> 0.9				1	636500	637000
	1	306500	307000	> 0.9				1	646500	647000
	1	307000	307500	> 0.9				1	691500	692500
	1	307500	308000	> 0.9				1	694500	695000
	1	312500	313000	> 0.9				1	726500	727000
	1	316500	317000	> 0.9				1	756500	757000
	1	322000	322500	> 0.9				1	794500	795500
	1	345500	346000	> 0.9				1	798000	798500
	1	346000	346500	> 0.9				1	809500	810000
	1	346500	347000	> 0.9				1	830500	832000
	1	347000	347500	> 0.9				1	843000	844500
	1	347500	348000	> 0.9				1	853500	854000
	1	353500	354000	> 0.9				1	866500	867000
	1	362000	362500	> 0.9				1	899000	899500
	1	363000	363500	> 0.9				1	908000	908500
	1	390000	390500	> 0.9				1	918500	919000
	1	392500	393000	> 0.9				1	943000	943500
	1	393000	393500	> 0.9				1	957000	957500
	1	393500	394000	> 0.9				1	993500	994000
	1	398500	399000	> 0.9				1	1018000	1018500
	1	399000	399500	> 0.9				1	1040500	1041000
	1	403500	404000	> 0.9				1	1073000	1074000
	1	404000	404500	> 0.9				1	1079500	1080000
	1	404500	405000	> 0.9				1	1083500	1084000
	1	408500	409000	> 0.9				1	1113500	1114000
	1	411500	412000	> 0.9				1	1114500	1115000
	1	412000	412500	> 0.9				1	1116500	1117000
	1	436000	436500	> 0.9				1	1125500	1126000
	1	438500	439000	> 0.9				1	1156500	1157000
	1	439500	440000	> 0.9				1	1164000	1164500
	1	465500	466000	> 0.9				1	1165500	1166000
	1	466000	466500	> 0.9				1	1177000	1177500
	1	472000	472500	> 0.9				1	1189500	1190000
	1	477500	478000	> 0.9				1	1202500	1203000
	1	481000	481500	> 0.9				1	1234500	1235500
	1	538000	538500	> 0.9				1	1242500	1243500
	1	538500	539000	> 0.9				1	1256500	1257000
	1	557500	558000	> 0.9				1	1292000	1293000
	1	568500	569000	> 0.9				1	1334500	1335000
	1	569500	570000	> 0.9				1	1342500	1343000
	1	574500	575000	> 0.9				1	1357500	1358000
	1	576000	576500	> 0.9				1	1361500	1362000
	1	576500	577000	> 0.9				1	1390500	1391000
	1	580500	581000	> 0.9				1	1398500	1399500
	1	595000	595500	> 0.9				1	1401000	1401500
	1	595500	596000	> 0.9				1	1411000	1412500
	1	608500	609000	> 0.9				1	1450500	1451000
	1	609000	609500	> 0.9				1	1463000	1463500
	1	615000	615500	> 0.9				1	1473500	1474000
	1	626500	627000	> 0.9				1	1482500	1483500
	1	636500	637000	> 0.9				1	1493000	1494000
	1	646500	647000	> 0.9				1	1510500	1511000
	1	669000	669500	> 0.9				1	1534000	1534500
	1	691500	692000	> 0.9				1	1554500	1555500
	1	692000	692500	> 0.9				1	1563000	1564000
	1	694500	695000	> 0.9				1	1587000	1587500
	1	726500	727000	> 0.9				1	1610000	1611000
	1	746500	747000	> 0.9				1	1620500	1621000
	1	755500	756000	> 0.9				1	1623000	1623500
	1	756500	757000	> 0.9				1	1698000	1699500
	1	787500	788000	> 0.9				1	1721500	1722000
	1	794500	795000	> 0.9				1	1732500	1733000
	1	795000	795500	> 0.9				1	1748500	1749000
	1	798000	798500	> 0.9				1	1771500	1772500
	1	803000	803500	> 0.9				1	1790500	1791000
	1	809500	810000	> 0.9				1	1816000	1817500
	1	830500	831000	> 0.9				1	1821000	1822000
	1	831000	831500	> 0.9				1	1831000	1831500
	1	831500	832000	> 0.9				1	1836000	1837000
	1	843000	843500	> 0.9				1	1847500	1848000
	1	843500	844000	> 0.9				1	1859500	1860500
	1	844000	844500	> 0.9				1	1895500	1896000
	1	847000	847500	> 0.9				1	1900000	1901000
	1	847500	848000	> 0.9				1	1907000	1908000
	1	848500	849000	> 0.9				1	1918000	1919500
	1	853500	854000	> 0.9				1	1951500	1952500
	1	866500	867000	> 0.9				1	1955000	1956000
	1	869000	869500	> 0.9				1	1959000	1959500
	1	869500	870000	> 0.9				1	1961500	1963000
	1	881000	881500	> 0.9				1	2001500	2002500
	1	894000	894500	> 0.9				1	2011500	2013500
	1	894500	895000	> 0.9				1	2015500	2016500
	1	899000	899500	> 0.9				1	2034000	2034500
	1	908000	908500	> 0.9				1	2050000	2051000
	1	918500	919000	> 0.9				1	2051500	2052000
	1	943000	943500	> 0.9				1	2066500	2067500
	1	957000	957500	> 0.9				1	2070500	2071500
	1	993500	994000	> 0.9				1	2087500	2088000
	1	1018000	1018500	> 0.9				1	2090000	2091000
	1	1040500	1041000	> 0.9				1	2108500	2109000
	1	1070000	1070500	> 0.9				1	2109500	2110000
	1	1073000	1073500	> 0.9				1	2114000	2114500
	1	1073500	1074000	> 0.9				1	2151500	2152500
	1	1079500	1080000	> 0.9				1	2153000	2153500
	1	1083500	1084000	> 0.9				1	2174500	2175000
	1	1108000	1108500	> 0.9				1	2225000	2225500
	1	1110000	1110500	> 0.9				1	2226000	2227000
	1	1113500	1114000	> 0.9				1	2238000	2238500
	1	1114500	1115000	> 0.9				1	2262500	2263000
	1	1116500	1117000	> 0.9				1	2277500	2278000
	1	1125500	1126000	> 0.9				1	2287000	2287500
	1	1153000	1153500	> 0.9				1	2304500	2305000
	1	1156500	1157000	> 0.9				1	2310500	2311500
	1	1164000	1164500	> 0.9				1	2326000	2326500
	1	1165500	1166000	> 0.9				1	2338000	2338500
	1	1177000	1177500	> 0.9				1	2369500	2370500
	1	1189500	1190000	> 0.9				1	2379500	2380500
	1	1191000	1191500	> 0.9				1	2387000	2387500
	1	1191500	1192000	> 0.9				1	2396000	2396500
	1	1200500	1201000	> 0.9				1	2408500	2409000
	1	1202500	1203000	> 0.9				1	2430500	2431000
	1	1234500	1235000	> 0.9				1	2434500	2435000
	1	1235000	1235500	> 0.9				1	2443500	2444500
	1	1242500	1243000	> 0.9				1	2462500	2463000
	1	1243000	1243500	> 0.9				1	2469500	2470500
	1	1256500	1257000	> 0.9				1	2475500	2476000
	1	1292000	1292500	> 0.9				1	2490000	2490500
	1	1292500	1293000	> 0.9				1	2492500	2493000
	1	1317000	1317500	> 0.9				1	2510500	2511000
	1	1334500	1335000	> 0.9				1	2535500	2536500
	1	1337500	1338000	> 0.9				1	2538500	2539000
	1	1342500	1343000	> 0.9				1	2582500	2583500
	1	1346500	1347000	> 0.9				1	2589500	2590500
	1	1357500	1358000	> 0.9				1	2608500	2609000
	1	1361500	1362000	> 0.9				1	2623500	2624000
	1	1390500	1391000	> 0.9				1	2642500	2643000
	1	1398500	1399000	> 0.9				1	2650500	2651000
	1	1399000	1399500	> 0.9				1	2653500	2654000
	1	1401000	1401500	> 0.9				1	2671000	2671500
	1	1411000	1411500	> 0.9				1	2687500	2688000
	1	1411500	1412000	> 0.9				1	2704000	2705000
	1	1412000	1412500	> 0.9				1	2707000	2707500
	1	1421000	1421500	> 0.9				1	2710000	2710500
	1	1435500	1436000	> 0.9				1	2720500	2721000
	1	1450500	1451000	> 0.9				1	2721500	2722000
	1	1463000	1463500	> 0.9				1	2750500	2751000
	1	1469500	1470000	> 0.9				1	2752500	2753000
	1	1470500	1471000	> 0.9				1	2759000	2760000
	1	1473500	1474000	> 0.9				1	2763500	2764500
	1	1482500	1483000	> 0.9				1	2771000	2771500
	1	1483000	1483500	> 0.9				1	2809000	2809500
	1	1493000	1493500	> 0.9				1	2815000	2815500
	1	1493500	1494000	> 0.9				1	2847500	2849000
	1	1505500	1506000	> 0.9				1	2856500	2857000
	1	1510500	1511000	> 0.9				1	2867000	2867500
	1	1534000	1534500	> 0.9				1	2885000	2885500
	1	1554500	1555000	> 0.9				1	2891000	2892000
	1	1555000	1555500	> 0.9				1	2899000	2899500
	1	1563000	1563500	> 0.9				1	2904500	2905000
	1	1563500	1564000	> 0.9				1	2941500	2942000
	1	1587000	1587500	> 0.9				1	2967000	2967500
	1	1610000	1610500	> 0.9				1	2971000	2971500
	1	1610500	1611000	> 0.9				1	2975000	2975500
	1	1620500	1621000	> 0.9				1	2982000	2982500
	1	1623000	1623500	> 0.9				1	3137000	3137500
	1	1645500	1646000	> 0.9				1	3146000	3146500
	1	1691500	1692000	> 0.9				1	3154000	3154500
	1	1698000	1698500	> 0.9				1	3165500	3166000
	1	1698500	1699000	> 0.9				1	3173500	3174000
	1	1699000	1699500	> 0.9				1	3189500	3190000
	1	1716500	1717000	> 0.9				1	3240500	3241500
	1	1721500	1722000	> 0.9				1	3270000	3270500
	1	1729500	1730000	> 0.9				1	3271500	3272000
	1	1732500	1733000	> 0.9				1	3278000	3278500
	1	1748500	1749000	> 0.9				1	3279000	3280000
	1	1755500	1756000	> 0.9				1	3305500	3306000
	1	1756000	1756500	> 0.9				1	3349500	3350000
	1	1761500	1762000	> 0.9				1	3357500	3358000
	1	1771500	1772000	> 0.9				1	3364500	3365000
	1	1772000	1772500	> 0.9				1	3365500	3366000
	1	1779500	1780000	> 0.9				1	3367500	3369000
	1	1780000	1780500	> 0.9				1	3383000	3383500
	1	1780500	1781000	> 0.9				1	3384500	3385000
	1	1781000	1781500	> 0.9				1	3387500	3388000
	1	1786500	1787000	> 0.9				1	3389500	3390000
	1	1790500	1791000	> 0.9				1	3394500	3395000
	1	1816000	1816500	> 0.9				1	3403000	3404000
	1	1816500	1817000	> 0.9				1	3419000	3419500
	1	1817000	1817500	> 0.9				1	3436500	3437000
	1	1821000	1821500	> 0.9				1	3470000	3470500
	1	1821500	1822000	> 0.9				1	3472000	3472500
	1	1822500	1823000	> 0.9				1	3484500	3485000
	1	1828500	1829000	> 0.9				1	3486000	3486500
	1	1831000	1831500	> 0.9				1	3513000	3513500
	1	1833000	1833500	> 0.9				1	3524000	3524500
	1	1836000	1836500	> 0.9				1	3550000	3550500
	1	1836500	1837000	> 0.9				1	3554000	3554500
	1	1847500	1848000	> 0.9				1	3555500	3556000
	1	1854500	1855000	> 0.9				1	3570000	3570500
	1	1859500	1860000	> 0.9				1	3608500	3609000
	1	1860000	1860500	> 0.9				1	3612500	3613000
	1	1873500	1874000	> 0.9				1	3613500	3614500
	1	1892000	1892500	> 0.9				1	3662500	3663000
	1	1895500	1896000	> 0.9				1	3664000	3665500
	1	1900000	1900500	> 0.9				1	3684500	3685000
	1	1900500	1901000	> 0.9				1	3701000	3701500
	1	1904000	1904500	> 0.9				1	3702500	3703000
	1	1905000	1905500	> 0.9				1	3790500	3791000
	1	1907000	1907500	> 0.9				1	3812500	3813000
	1	1907500	1908000	> 0.9				1	3822000	3822500
	1	1911000	1911500	> 0.9				1	3917000	3917500
	1	1918000	1918500	> 0.9				1	3920500	3921000
	1	1918500	1919000	> 0.9				1	3931500	3932000
	1	1919000	1919500	> 0.9				1	3948500	3949000
	1	1944500	1945000	> 0.9				1	3987000	3987500
	1	1945500	1946000	> 0.9				1	3990000	3992000
	1	1946000	1946500	> 0.9				1	3996000	3996500
	1	1946500	1947000	> 0.9				1	4009500	4010500
	1	1951500	1952000	> 0.9				1	4013000	4013500
	1	1952000	1952500	> 0.9				1	4014000	4014500
	1	1955000	1955500	> 0.9				1	4072500	4073000
	1	1955500	1956000	> 0.9				1	4145500	4146000
	1	1959000	1959500	> 0.9				1	4156000	4157000
	1	1961500	1962000	> 0.9				1	4158000	4159000
	1	1962000	1962500	> 0.9				1	4172000	4172500
	1	1962500	1963000	> 0.9				1	4182000	4182500
	1	1964000	1964500	> 0.9				1	4184000	4185000
	1	1966000	1966500	> 0.9				1	4186000	4186500
	1	1966500	1967000	> 0.9				1	4199500	4200000
	1	2001500	2002000	> 0.9				1	4216000	4217000
	1	2002000	2002500	> 0.9				1	4220000	4220500
	1	2011500	2012000	> 0.9				1	4251000	4251500
	1	2012000	2012500	> 0.9				1	4261000	4261500
	1	2012500	2013000	> 0.9				1	4274500	4275000
	1	2013000	2013500	> 0.9				1	4294500	4295000
	1	2015500	2016000	> 0.9				1	4334500	4335000
	1	2016000	2016500	> 0.9				1	4340000	4340500
	1	2026000	2026500	> 0.9				1	4348500	4349000
	1	2034000	2034500	> 0.9				1	4352500	4353000
	1	2047000	2047500	> 0.9				1	4360500	4361000
	1	2050000	2050500	> 0.9				1	4370000	4370500
	1	2050500	2051000	> 0.9				1	4372500	4373000
	1	2051500	2052000	> 0.9				1	4374000	4375000
	1	2066500	2067000	> 0.9				1	4381000	4381500
	1	2067000	2067500	> 0.9				1	4405000	4405500
	1	2070500	2071000	> 0.9				1	4437500	4438000
	1	2071000	2071500	> 0.9				1	4452500	4453000
	1	2087500	2088000	> 0.9				1	4465000	4465500
	1	2090000	2090500	> 0.9				1	4500000	4500500
	1	2090500	2091000	> 0.9				1	4501500	4502000
	1	2108500	2109000	> 0.9				1	4515500	4516500
	1	2109500	2110000	> 0.9				1	4548000	4548500
	1	2114000	2114500	> 0.9				1	4570500	4571000
	1	2151500	2152000	> 0.9				1	4575000	4576000
	1	2152000	2152500	> 0.9				1	4593000	4593500
	1	2153000	2153500	> 0.9				1	4613000	4613500
	1	2160000	2160500	> 0.9				1	4624000	4624500
	1	2161000	2161500	> 0.9				1	4646500	4647000
	1	2161500	2162000	> 0.9				1	4693500	4694500
	1	2162500	2163000	> 0.9				1	4703500	4704500
	1	2174500	2175000	> 0.9				1	4710500	4711500
	1	2195000	2195500	> 0.9				1	4724500	4725000
	1	2221500	2222000	> 0.9				1	4740000	4740500
	1	2222000	2222500	> 0.9				1	4747500	4748500
	1	2225000	2225500	> 0.9				1	4754500	4755000
	1	2226000	2226500	> 0.9				1	4759500	4760000
	1	2226500	2227000	> 0.9				1	4762500	4763000
	1	2228500	2229000	> 0.9				1	4795000	4795500
	1	2238000	2238500	> 0.9				1	4807000	4807500
	1	2247500	2248000	> 0.9				1	4820000	4820500
	1	2248000	2248500	> 0.9				1	4836000	4836500
	1	2248500	2249000	> 0.9				1	4850500	4851000
	1	2249000	2249500	> 0.9				1	4862500	4863000
	1	2262500	2263000	> 0.9				1	4898000	4898500
	1	2268000	2268500	> 0.9				1	4947000	4947500
	1	2277500	2278000	> 0.9				1	4968500	4970000
	1	2287000	2287500	> 0.9				1	4971000	4972000
	1	2304500	2305000	> 0.9				1	4975000	4975500
	1	2310500	2311000	> 0.9				1	4981000	4981500
	1	2311000	2311500	> 0.9				1	5000000	5000500
	1	2314500	2315000	> 0.9				1	5025500	5026000
	1	2326000	2326500	> 0.9				1	5054500	5055000
	1	2331500	2332000	> 0.9				1	5090500	5091500
	1	2338000	2338500	> 0.9				1	5142500	5143000
	1	2344500	2345000	> 0.9				1	5164500	5165000
	1	2345000	2345500	> 0.9				1	5165500	5166500
	1	2350000	2350500	> 0.9				1	5168500	5169500
	1	2369500	2370000	> 0.9				1	5178000	5179000
	1	2370000	2370500	> 0.9				1	5182000	5182500
	1	2373500	2374000	> 0.9				1	5188500	5189000
	1	2379500	2380000	> 0.9				1	5211500	5212500
	1	2380000	2380500	> 0.9				1	5230500	5231000
	1	2387000	2387500	> 0.9				1	5243000	5243500
	1	2396000	2396500	> 0.9				1	5244000	5244500
	1	2400000	2400500	> 0.9				1	5256500	5257000
	1	2400500	2401000	> 0.9				1	5274000	5275000
	1	2401500	2402000	> 0.9				1	5284000	5284500
	1	2405000	2405500	> 0.9				1	5294500	5295500
	1	2408500	2409000	> 0.9				1	5309000	5309500
	1	2422000	2422500	> 0.9				1	5315500	5316000
	1	2422500	2423000	> 0.9				1	5364000	5364500
	1	2430500	2431000	> 0.9				1	5403000	5404000
	1	2434500	2435000	> 0.9				1	5411000	5412000
	1	2443500	2444000	> 0.9				1	5419000	5420000
	1	2444000	2444500	> 0.9				1	5426000	5426500
	1	2462500	2463000	> 0.9				1	5428500	5429000
	1	2469500	2470000	> 0.9				1	5435500	5436500
	1	2470000	2470500	> 0.9				1	5444500	5445000
	1	2475500	2476000	> 0.9				1	5446000	5446500
	1	2490000	2490500	> 0.9				1	5447000	5447500
	1	2492500	2493000	> 0.9				1	5449000	5449500
	1	2510500	2511000	> 0.9				1	5469500	5470000
	1	2535500	2536000	> 0.9				1	5511000	5512000
	1	2536000	2536500	> 0.9				1	5512500	5513000
	1	2538500	2539000	> 0.9				1	5514000	5515000
	1	2582500	2583000	> 0.9				1	5525500	5526500
	1	2583000	2583500	> 0.9				1	5532500	5533000
	1	2589500	2590000	> 0.9				1	5546500	5547500
	1	2590000	2590500	> 0.9				1	5561500	5562000
	1	2608500	2609000	> 0.9				1	5570000	5570500
	1	2623500	2624000	> 0.9				1	5591000	5591500
	1	2635500	2636000	> 0.9				1	5592500	5593000
	1	2638500	2639000	> 0.9				1	5623000	5623500
	1	2642500	2643000	> 0.9				1	5710500	5711000
	1	2649500	2650000	> 0.9				1	5714000	5714500
	1	2650500	2651000	> 0.9				1	5723000	5723500
	1	2653500	2654000	> 0.9				1	5763000	5763500
	1	2671000	2671500	> 0.9				1	5764500	5765500
	1	2684000	2684500	> 0.9				1	5772500	5773000
	1	2687500	2688000	> 0.9				1	5788500	5789000
	1	2689000	2689500	> 0.9				1	5794000	5794500
	1	2704000	2704500	> 0.9				1	5837500	5838000
	1	2704500	2705000	> 0.9				1	5857500	5858000
	1	2707000	2707500	> 0.9				1	5867500	5868000
	1	2710000	2710500	> 0.9				1	5869500	5870000
	1	2720500	2721000	> 0.9				1	5885500	5886000
	1	2721500	2722000	> 0.9				1	5921000	5921500
	1	2737000	2737500	> 0.9				1	5925500	5926000
	1	2750500	2751000	> 0.9				1	5954000	5954500
	1	2752500	2753000	> 0.9				1	5956000	5957500
	1	2757500	2758000	> 0.9				1	5979500	5980500
	1	2759000	2759500	> 0.9				1	6008500	6009000
	1	2759500	2760000	> 0.9				1	6034500	6035000
	1	2763500	2764000	> 0.9				1	6039000	6039500
	1	2764000	2764500	> 0.9				1	6060500	6061000
	1	2771000	2771500	> 0.9				1	6087500	6088000
	1	2809000	2809500	> 0.9				1	6097500	6098000
	1	2815000	2815500	> 0.9				1	6099000	6099500
	1	2824500	2825000	> 0.9				1	6123500	6124000
	1	2825500	2826000	> 0.9				1	6149500	6150500
	1	2827000	2827500	> 0.9				1	6153000	6153500
	1	2827500	2828000	> 0.9				1	6164000	6165000
	1	2847500	2848000	> 0.9				1	6168000	6168500
	1	2848000	2848500	> 0.9				1	6178000	6178500
	1	2848500	2849000	> 0.9				1	6204000	6205000
	1	2856500	2857000	> 0.9				1	6205500	6206000
	1	2867000	2867500	> 0.9				1	6222500	6223000
	1	2874000	2874500	> 0.9				1	6224500	6225000
	1	2874500	2875000	> 0.9				1	6249000	6250000
	1	2883000	2883500	> 0.9				1	6261000	6261500
	1	2885000	2885500	> 0.9				1	6262000	6262500
	1	2891000	2891500	> 0.9				1	6263500	6264500
	1	2891500	2892000	> 0.9				1	6266500	6267000
	1	2899000	2899500	> 0.9				1	6271500	6272500
	1	2904500	2905000	> 0.9				1	6299500	6300000
	1	2928000	2928500	> 0.9				1	6300500	6301000
	1	2928500	2929000	> 0.9				1	6311000	6311500
	1	2929000	2929500	> 0.9				1	6312000	6313000
	1	2941500	2942000	> 0.9				1	6338000	6338500
	1	2967000	2967500	> 0.9				1	6353000	6353500
	1	2971000	2971500	> 0.9				1	6361500	6363500
	1	2975000	2975500	> 0.9				1	6367000	6368000
	1	2982000	2982500	> 0.9				1	6376000	6376500
	1	3003500	3004000	> 0.9				1	6378000	6379000
	1	3007500	3008000	> 0.9				1	6386000	6386500
	1	3008500	3009000	> 0.9				1	6430500	6431000
	1	3009000	3009500	> 0.9				1	6435000	6435500
	1	3010000	3010500	> 0.9				1	6446500	6447000
	1	3010500	3011000	> 0.9				1	6450500	6451000
	1	3014500	3015000	> 0.9				1	6463000	6463500
	1	3015000	3015500	> 0.9				1	6474500	6475000
	1	3015500	3016000	> 0.9				1	6525500	6526000
	1	3035500	3036000	> 0.9				1	6561000	6561500
	1	3036000	3036500	> 0.9				1	6568500	6569000
	1	3107000	3107500	> 0.9				1	6584000	6584500
	1	3109500	3110000	> 0.9				1	6595000	6595500
	1	3110000	3110500	> 0.9				1	6602000	6603000
	1	3120500	3121000	> 0.9				1	6611500	6613000
	1	3137000	3137500	> 0.9				1	6625500	6626000
	1	3146000	3146500	> 0.9				1	6627000	6627500
	1	3154000	3154500	> 0.9				1	6628500	6629000
	1	3163000	3163500	> 0.9				1	6650000	6650500
	1	3165500	3166000	> 0.9				1	6672000	6672500
	1	3173500	3174000	> 0.9				1	6679500	6680000
	1	3189500	3190000	> 0.9				1	6688500	6690000
	1	3218500	3219000	> 0.9				1	6697000	6698000
	1	3240500	3241000	> 0.9				1	6747000	6747500
	1	3241000	3241500	> 0.9				1	6753500	6754000
	1	3270000	3270500	> 0.9				1	6764000	6765000
	1	3271500	3272000	> 0.9				1	6765500	6766000
	1	3278000	3278500	> 0.9				1	6771500	6772000
	1	3279000	3279500	> 0.9				1	6772500	6773000
	1	3279500	3280000	> 0.9				1	6784000	6784500
	1	3300500	3301000	> 0.9				1	6798500	6799000
	1	3305500	3306000	> 0.9				1	6805500	6806000
	1	3327500	3328000	> 0.9				1	6806500	6807000
	1	3329000	3329500	> 0.9				1	6810500	6812500
	1	3330500	3331000	> 0.9				1	6822000	6823000
	1	3331000	3331500	> 0.9				1	6829000	6829500
	1	3332000	3332500	> 0.9				1	6839500	6840500
	1	3337500	3338000	> 0.9				1	6872500	6873000
	1	3338000	3338500	> 0.9				1	6922500	6923000
	1	3349500	3350000	> 0.9				1	6932000	6932500
	1	3354000	3354500	> 0.9				1	6943500	6944000
	1	3357500	3358000	> 0.9				1	6969500	6970000
	1	3364500	3365000	> 0.9				1	6985000	6985500
	1	3365500	3366000	> 0.9				1	7042500	7043000
	1	3367500	3368000	> 0.9				1	7043500	7044000
	1	3368000	3368500	> 0.9				1	7103500	7106000
	1	3368500	3369000	> 0.9				1	7107500	7108000
	1	3383000	3383500	> 0.9				1	7109500	7110000
	1	3384500	3385000	> 0.9				1	7167500	7168000
	1	3387500	3388000	> 0.9				1	7219000	7219500
	1	3389500	3390000	> 0.9				1	7232000	7233000
	1	3392000	3392500	> 0.9				1	7233500	7234000
	1	3393000	3393500	> 0.9				1	7239000	7239500
	1	3394500	3395000	> 0.9				1	7269500	7270000
	1	3403000	3403500	> 0.9				1	7337500	7338000
	1	3403500	3404000	> 0.9				1	7434500	7435000
	1	3417000	3417500	> 0.9				1	7442500	7443000
	1	3418000	3418500	> 0.9				1	7445000	7445500
	1	3419000	3419500	> 0.9				1	7446000	7447000
	1	3426000	3426500	> 0.9				1	7450000	7450500
	1	3426500	3427000	> 0.9				1	7478000	7478500
	1	3436500	3437000	> 0.9				1	7490000	7490500
	1	3470000	3470500	> 0.9				1	7497500	7498000
	1	3472000	3472500	> 0.9				1	7502500	7504000
	1	3484500	3485000	> 0.9				1	7512000	7513000
	1	3486000	3486500	> 0.9				1	7575500	7576000
	1	3503000	3503500	> 0.9				1	7614500	7615000
	1	3513000	3513500	> 0.9				1	7619000	7620000
	1	3524000	3524500	> 0.9				1	7654500	7655000
	1	3533500	3534000	> 0.9				1	7657000	7657500
	1	3543500	3544000	> 0.9				1	7755000	7755500
	1	3550000	3550500	> 0.9				1	7826500	7827000
	1	3554000	3554500	> 0.9				1	7829000	7829500
	1	3555500	3556000	> 0.9				1	7846500	7847000
	1	3570000	3570500	> 0.9				1	7865500	7866000
	1	3604000	3604500	> 0.9				1	7901000	7901500
	1	3606000	3606500	> 0.9				1	7920000	7920500
	1	3607000	3607500	> 0.9				1	7953500	7954000
	1	3608500	3609000	> 0.9				1	7983500	7984000
	1	3612500	3613000	> 0.9				1	7994500	7995000
	1	3613500	3614000	> 0.9				1	8003500	8004000
	1	3614000	3614500	> 0.9				1	8028500	8029500
	1	3647500	3648000	> 0.9				1	8032000	8033000
	1	3657000	3657500	> 0.9				1	8066500	8067000
	1	3659000	3659500	> 0.9				1	8069500	8070500
	1	3662500	3663000	> 0.9				1	8073000	8073500
	1	3664000	3664500	> 0.9				1	8082500	8083000
	1	3664500	3665000	> 0.9				1	8089000	8090000
	1	3665000	3665500	> 0.9				1	8117500	8119000
	1	3666000	3666500	> 0.9				1	8119500	8120000
	1	3667000	3667500	> 0.9				1	8139000	8139500
	1	3684500	3685000	> 0.9				1	8144000	8144500
	1	3701000	3701500	> 0.9				1	8148000	8148500
	1	3702500	3703000	> 0.9				1	8188500	8189000
	1	3767000	3767500	> 0.9				1	8198500	8199000
	1	3768000	3768500	> 0.9				1	8200500	8201000
	1	3790500	3791000	> 0.9				1	8206500	8207000
	1	3791500	3792000	> 0.9				1	8242500	8243000
	1	3792500	3793000	> 0.9				1	8244500	8245000
	1	3793000	3793500	> 0.9				1	8273500	8274000
	1	3808000	3808500	> 0.9				1	8279500	8280000
	1	3808500	3809000	> 0.9				1	8297500	8298000
	1	3812500	3813000	> 0.9				1	8302000	8302500
	1	3822000	3822500	> 0.9				1	8314000	8315000
	1	3836000	3836500	> 0.9				1	8338000	8338500
	1	3836500	3837000	> 0.9				1	8349500	8350000
	1	3847500	3848000	> 0.9				1	8386000	8386500
	1	3848500	3849000	> 0.9				1	8432500	8433000
	1	3895500	3896000	> 0.9				1	8434000	8435000
	1	3915000	3915500	> 0.9				1	8436500	8437000
	1	3917000	3917500	> 0.9				1	8440000	8440500
	1	3920500	3921000	> 0.9				1	8441000	8441500
	1	3931500	3932000	> 0.9				1	8479500	8480000
	1	3948500	3949000	> 0.9				1	8485000	8485500
	1	3987000	3987500	> 0.9				1	8507000	8508000
	1	3990000	3990500	> 0.9				1	8521500	8522000
	1	3990500	3991000	> 0.9				1	8524500	8525000
	1	3991000	3991500	> 0.9				1	8526000	8526500
	1	3991500	3992000	> 0.9				1	8536500	8537000
	1	3996000	3996500	> 0.9				1	8574500	8575000
	1	4002000	4002500	> 0.9				1	8666500	8667000
	1	4002500	4003000	> 0.9				1	8680000	8680500
	1	4009500	4010000	> 0.9				1	8687000	8687500
	1	4010000	4010500	> 0.9				1	8702500	8703500
	1	4013000	4013500	> 0.9				1	8714500	8715500
	1	4014000	4014500	> 0.9				1	8742000	8743000
	1	4072500	4073000	> 0.9				1	8757000	8757500
	1	4105500	4106000	> 0.9				1	8842000	8842500
	1	4106000	4106500	> 0.9				1	8866000	8866500
	1	4141000	4141500	> 0.9				1	8867500	8868000
	1	4145500	4146000	> 0.9				1	8879500	8880000
	1	4156000	4156500	> 0.9				1	8893500	8894000
	1	4156500	4157000	> 0.9				1	8898000	8899000
	1	4158000	4158500	> 0.9				1	8914500	8915000
	1	4158500	4159000	> 0.9				1	8916000	8917000
	1	4172000	4172500	> 0.9				1	8917500	8918000
	1	4182000	4182500	> 0.9				1	8939500	8940000
	1	4184000	4184500	> 0.9				1	8951000	8952000
	1	4184500	4185000	> 0.9				1	8969500	8970000
	1	4186000	4186500	> 0.9				1	8973500	8974000
	1	4187000	4187500	> 0.9				1	8976500	8977000
	1	4199500	4200000	> 0.9				1	9004500	9005000
	1	4201500	4202000	> 0.9				1	9020500	9021000
	1	4202500	4203000	> 0.9				1	9030500	9031500
	1	4216000	4216500	> 0.9				1	9042000	9042500
	1	4216500	4217000	> 0.9				1	9046500	9047000
	1	4220000	4220500	> 0.9				1	9049500	9050000
	1	4240500	4241000	> 0.9				1	9054000	9055000
	1	4241000	4241500	> 0.9				1	9142500	9143500
	1	4244500	4245000	> 0.9				1	9144000	9144500
	1	4251000	4251500	> 0.9				1	9152000	9153000
	1	4261000	4261500	> 0.9				1	9158500	9159000
	1	4274500	4275000	> 0.9				1	9170500	9171000
	1	4294500	4295000	> 0.9				1	9179500	9180000
	1	4305500	4306000	> 0.9				1	9194500	9195000
	1	4334500	4335000	> 0.9				1	9250500	9251500
	1	4340000	4340500	> 0.9				1	9296000	9296500
	1	4348500	4349000	> 0.9				1	9314500	9315000
	1	4352500	4353000	> 0.9				1	9320500	9321000
	1	4356500	4357000	> 0.9				1	9343500	9344000
	1	4360500	4361000	> 0.9				1	9393500	9394000
	1	4365000	4365500	> 0.9				1	9395000	9395500
	1	4370000	4370500	> 0.9				1	9397000	9397500
	1	4372500	4373000	> 0.9				1	9408000	9408500
	1	4374000	4374500	> 0.9				1	9410500	9411500
	1	4374500	4375000	> 0.9				1	9423500	9424000
	1	4381000	4381500	> 0.9				1	9437500	9438000
	1	4393500	4394000	> 0.9				1	9441000	9441500
	1	4394000	4394500	> 0.9				1	9484000	9484500
	1	4396500	4397000	> 0.9				1	9485500	9486000
	1	4397000	4397500	> 0.9				1	9502500	9503000
	1	4397500	4398000	> 0.9				1	9531000	9531500
	1	4405000	4405500	> 0.9				1	9557500	9558500
	1	4435000	4435500	> 0.9				1	9559000	9559500
	1	4437500	4438000	> 0.9				1	9567500	9568000
	1	4446500	4447000	> 0.9				1	9615500	9616000
	1	4452500	4453000	> 0.9				1	9637500	9638000
	1	4465000	4465500	> 0.9				1	9639000	9639500
	1	4482500	4483000	> 0.9				1	9641500	9642000
	1	4500000	4500500	> 0.9				1	9648500	9649500
	1	4501500	4502000	> 0.9				1	9669000	9669500
	1	4513500	4514000	> 0.9				1	9696000	9696500
	1	4515500	4516000	> 0.9				1	9764500	9765000
	1	4516000	4516500	> 0.9				1	9779000	9780500
	1	4546500	4547000	> 0.9				1	9796000	9796500
	1	4548000	4548500	> 0.9				1	9852000	9852500
	1	4570500	4571000	> 0.9				1	9863500	9864500
	1	4575000	4575500	> 0.9				1	9956000	9957000
	1	4575500	4576000	> 0.9				1	9958500	9959000
	1	4593000	4593500	> 0.9				1	9980000	9980500
	1	4613000	4613500	> 0.9				1	10024000	10025000
	1	4624000	4624500	> 0.9				1	10035500	10036000
	1	4646500	4647000	> 0.9				1	10043500	10044000
	1	4693500	4694000	> 0.9				1	10052000	10053000
	1	4694000	4694500	> 0.9				1	10070000	10070500
	1	4703500	4704000	> 0.9				1	10080500	10081500
	1	4704000	4704500	> 0.9				1	10103000	10103500
	1	4710500	4711000	> 0.9				1	10135500	10136000
	1	4711000	4711500	> 0.9				1	10192500	10193000
	1	4724500	4725000	> 0.9				1	10224500	10225500
	1	4734000	4734500	> 0.9				1	10260000	10261000
	1	4734500	4735000	> 0.9				1	10265000	10265500
	1	4735000	4735500	> 0.9				1	10289000	10289500
	1	4735500	4736000	> 0.9				1	10290000	10290500
	1	4740000	4740500	> 0.9				1	10292500	10293500
	1	4747500	4748000	> 0.9				1	10300000	10300500
	1	4748000	4748500	> 0.9				1	10387500	10388500
	1	4754500	4755000	> 0.9				1	10398500	10399000
	1	4759500	4760000	> 0.9				1	10422500	10423500
	1	4761500	4762000	> 0.9				1	10430000	10430500
	1	4762500	4763000	> 0.9				1	10431000	10431500
	1	4776500	4777000	> 0.9				1	10444500	10445000
	1	4777000	4777500	> 0.9				1	10448000	10448500
	1	4795000	4795500	> 0.9				1	10462000	10462500
	1	4801500	4802000	> 0.9				1	10472500	10473000
	1	4802500	4803000	> 0.9				1	10491500	10492000
	1	4807000	4807500	> 0.9				1	10501000	10501500
	1	4820000	4820500	> 0.9				1	10502500	10504000
	1	4836000	4836500	> 0.9				1	10513000	10515500
	1	4840000	4840500	> 0.9				1	10619000	10619500
	1	4850500	4851000	> 0.9				1	10638500	10639500
	1	4862500	4863000	> 0.9				1	10651000	10651500
	1	4890500	4891000	> 0.9				1	10687500	10688000
	1	4898000	4898500	> 0.9				1	10720000	10721000
	1	4927500	4928000	> 0.9				1	10775000	10775500
	1	4929500	4930000	> 0.9				1	10806000	10806500
	1	4947000	4947500	> 0.9				1	10821500	10822000
	1	4958500	4959000	> 0.9				1	10856000	10856500
	1	4968500	4969000	> 0.9				1	10859500	10860000
	1	4969000	4969500	> 0.9				1	10876500	10877000
	1	4969500	4970000	> 0.9				1	10893500	10894500
	1	4971000	4971500	> 0.9				1	10943000	10943500
	1	4971500	4972000	> 0.9				1	10953000	10953500
	1	4975000	4975500	> 0.9				1	10961500	10962500
	1	4981000	4981500	> 0.9				1	10993500	10994000
	1	5000000	5000500	> 0.9				1	11000500	11001000
	1	5025500	5026000	> 0.9				1	11039500	11040000
	1	5054500	5055000	> 0.9				1	11057000	11057500
	1	5088500	5089000	> 0.9				1	11115000	11116000
	1	5090500	5091000	> 0.9				1	11120000	11120500
	1	5091000	5091500	> 0.9				1	11133500	11134000
	1	5093000	5093500	> 0.9				1	11140500	11141000
	1	5113500	5114000	> 0.9				1	11157000	11157500
	1	5122500	5123000	> 0.9				1	11160500	11161000
	1	5142500	5143000	> 0.9				1	11166500	11167000
	1	5164500	5165000	> 0.9				1	11217000	11217500
	1	5165500	5166000	> 0.9				1	11221500	11222000
	1	5166000	5166500	> 0.9				1	11228500	11229000
	1	5168500	5169000	> 0.9				1	11275000	11275500
	1	5169000	5169500	> 0.9				1	11299500	11300000
	1	5171000	5171500	> 0.9				1	11332500	11333000
	1	5178000	5178500	> 0.9				1	11344000	11344500
	1	5178500	5179000	> 0.9				1	11396500	11397000
	1	5182000	5182500	> 0.9				1	11419500	11420000
	1	5188500	5189000	> 0.9				1	11477500	11478000
	1	5211500	5212000	> 0.9				1	11536000	11536500
	1	5212000	5212500	> 0.9				1	11538000	11538500
	1	5230500	5231000	> 0.9				1	11539000	11539500
	1	5234000	5234500	> 0.9				1	11568500	11569500
	1	5240500	5241000	> 0.9				1	11595000	11596000
	1	5243000	5243500	> 0.9				1	11650000	11650500
	1	5244000	5244500	> 0.9				1	11677000	11678000
	1	5248500	5249000	> 0.9				1	11684500	11685000
	1	5249000	5249500	> 0.9				1	11690500	11691500
	1	5256500	5257000	> 0.9				1	11694000	11694500
	1	5274000	5274500	> 0.9				1	11739500	11740000
	1	5274500	5275000	> 0.9				1	11762000	11762500
	1	5278500	5279000	> 0.9				1	11798000	11798500
	1	5279000	5279500	> 0.9				1	11875500	11877500
	1	5284000	5284500	> 0.9				1	11928000	11928500
	1	5288000	5288500	> 0.9				1	11950500	11951000
	1	5294500	5295000	> 0.9				1	11969000	11969500
	1	5295000	5295500	> 0.9				1	11985500	11986000
	1	5309000	5309500	> 0.9				1	12027500	12028000
	1	5315500	5316000	> 0.9				1	12058000	12058500
	1	5326500	5327000	> 0.9				1	12074500	12075000
	1	5332500	5333000	> 0.9				1	12100500	12101000
	1	5337500	5338000	> 0.9				1	12102500	12103000
	1	5364000	5364500	> 0.9				1	12119000	12119500
	1	5399500	5400000	> 0.9				1	12144500	12145000
	1	5400000	5400500	> 0.9				1	12169000	12170000
	1	5400500	5401000	> 0.9				1	12189500	12190000
	1	5401000	5401500	> 0.9				1	12204000	12204500
	1	5403000	5403500	> 0.9				1	12237000	12237500
	1	5403500	5404000	> 0.9				1	12238000	12238500
	1	5404500	5405000	> 0.9				1	12244500	12245000
	1	5411000	5411500	> 0.9				1	12367000	12367500
	1	5411500	5412000	> 0.9				1	12370000	12371000
	1	5419000	5419500	> 0.9				1	12417000	12417500
	1	5419500	5420000	> 0.9				1	12418500	12419000
	1	5426000	5426500	> 0.9				1	12420000	12420500
	1	5428500	5429000	> 0.9				1	12421000	12421500
	1	5435500	5436000	> 0.9				1	12453000	12453500
	1	5436000	5436500	> 0.9				1	12485500	12486000
	1	5442500	5443000	> 0.9				1	12534500	12535000
	1	5444500	5445000	> 0.9				1	12545500	12546000
	1	5446000	5446500	> 0.9				1	12604000	12604500
	1	5447000	5447500	> 0.9				1	12840000	12840500
	1	5449000	5449500	> 0.9				1	12841500	12842000
	1	5469500	5470000	> 0.9				1	12852000	12853000
	1	5498000	5498500	> 0.9				1	12897000	12897500
	1	5511000	5511500	> 0.9				1	12912500	12913000
	1	5511500	5512000	> 0.9				1	12965500	12966000
	1	5512500	5513000	> 0.9				1	12978000	12979000
	1	5514000	5514500	> 0.9				1	13026500	13027500
	1	5514500	5515000	> 0.9				1	13035500	13036000
	1	5525500	5526000	> 0.9				1	13156500	13157000
	1	5526000	5526500	> 0.9				1	13163500	13164000
	1	5532500	5533000	> 0.9				1	13209000	13209500
	1	5546500	5547000	> 0.9				1	13223500	13224000
	1	5547000	5547500	> 0.9				1	13229500	13230000
	1	5557000	5557500	> 0.9				1	13702000	13702500
	1	5561500	5562000	> 0.9				1	13703000	13703500
	1	5570000	5570500	> 0.9				1	13898500	13899000
	1	5591000	5591500	> 0.9				1	14150500	14151500
	1	5592500	5593000	> 0.9				1	14158000	14159500
	1	5623000	5623500	> 0.9				1	14160000	14161500
	1	5710500	5711000	> 0.9				1	14165000	14166500
	1	5712000	5712500	> 0.9				1	16115000	16115500
	1	5714000	5714500	> 0.9				1	16129000	16129500
	1	5723000	5723500	> 0.9				1	16131500	16132000
	1	5744000	5744500	> 0.9				1	16310500	16311000
	1	5744500	5745000	> 0.9				1	16399000	16400000
	1	5763000	5763500	> 0.9				1	16642500	16643000
	1	5764500	5765000	> 0.9				1	16688500	16689000
	1	5765000	5765500	> 0.9				1	16755500	16756000
	1	5772500	5773000	> 0.9				1	16888000	16888500
	1	5774500	5775000	> 0.9				1	16894500	16895000
	1	5775000	5775500	> 0.9				1	16895500	16896000
	1	5786000	5786500	> 0.9				1	16907500	16908000
	1	5787000	5787500	> 0.9				1	16926000	16927500
	1	5788500	5789000	> 0.9				1	17089000	17089500
	1	5794000	5794500	> 0.9				1	17124000	17124500
	1	5837500	5838000	> 0.9				1	17164000	17165000
	1	5840000	5840500	> 0.9				1	17170500	17171500
	1	5845000	5845500	> 0.9				1	17253000	17253500
	1	5845500	5846000	> 0.9				1	17278500	17279000
	1	5857500	5858000	> 0.9				1	17283000	17283500
	1	5867500	5868000	> 0.9				1	17284000	17285500
	1	5869500	5870000	> 0.9				1	17327000	17327500
	1	5883500	5884000	> 0.9				1	17343000	17343500
	1	5885500	5886000	> 0.9				1	17374000	17374500
	1	5888000	5888500	> 0.9				1	17375500	17376000
	1	5898000	5898500	> 0.9				1	17380000	17380500
	1	5900000	5900500	> 0.9				1	17396000	17396500
	1	5919000	5919500	> 0.9				1	17457000	17458000
	1	5921000	5921500	> 0.9				1	17464000	17464500
	1	5925500	5926000	> 0.9				1	17483500	17484000
	1	5935500	5936000	> 0.9				1	17558500	17559000
	1	5954000	5954500	> 0.9				1	17569500	17570000
	1	5956000	5956500	> 0.9				1	17612000	17612500
	1	5956500	5957000	> 0.9				1	17613500	17614000
	1	5957000	5957500	> 0.9				1	17683000	17683500
	1	5979500	5980000	> 0.9				1	17767000	17767500
	1	5980000	5980500	> 0.9				1	17772000	17773000
	1	6008500	6009000	> 0.9				1	17811000	17811500
	1	6028500	6029000	> 0.9				1	17835500	17836000
	1	6034500	6035000	> 0.9				1	17868500	17869000
	1	6039000	6039500	> 0.9				1	17878500	17879500
	1	6060500	6061000	> 0.9				1	17881000	17881500
	1	6062000	6062500	> 0.9				1	17909500	17910000
	1	6087500	6088000	> 0.9				1	17911500	17912000
	1	6097500	6098000	> 0.9				1	17919000	17919500
	1	6099000	6099500	> 0.9				1	17926000	17927500
	1	6107500	6108000	> 0.9				1	17940000	17941000
	1	6108000	6108500	> 0.9				1	17944000	17945000
	1	6109000	6109500	> 0.9				1	17957000	17957500
	1	6123500	6124000	> 0.9				1	17968000	17968500
	1	6149500	6150000	> 0.9				1	17975500	17976500
	1	6150000	6150500	> 0.9				1	18038000	18038500
	1	6153000	6153500	> 0.9				1	18039000	18039500
	1	6164000	6164500	> 0.9				1	18040000	18040500
	1	6164500	6165000	> 0.9				1	18047000	18047500
	1	6168000	6168500	> 0.9				1	18107000	18107500
	1	6178000	6178500	> 0.9				1	18117000	18117500
	1	6204000	6204500	> 0.9				1	18184000	18184500
	1	6204500	6205000	> 0.9				1	18186000	18186500
	1	6205500	6206000	> 0.9				1	18191500	18192000
	1	6222500	6223000	> 0.9				1	18265500	18266000
	1	6224500	6225000	> 0.9				1	18306500	18307000
	1	6246000	6246500	> 0.9				1	18321000	18322500
	1	6249000	6249500	> 0.9				1	18326500	18327000
	1	6249500	6250000	> 0.9				1	18353500	18354000
	1	6261000	6261500	> 0.9				1	18357000	18358000
	1	6262000	6262500	> 0.9				1	18362500	18363000
	1	6263500	6264000	> 0.9				1	18375000	18375500
	1	6264000	6264500	> 0.9				1	18379000	18379500
	1	6266500	6267000	> 0.9				1	18416500	18417000
	1	6269000	6269500	> 0.9				1	18461500	18462000
	1	6271500	6272000	> 0.9				1	18474000	18474500
	1	6272000	6272500	> 0.9				1	18475000	18475500
	1	6281500	6282000	> 0.9				1	18504000	18504500
	1	6282500	6283000	> 0.9				1	18514000	18514500
	1	6293500	6294000	> 0.9				1	18562000	18563000
	1	6294000	6294500	> 0.9				1	18616000	18617000
	1	6299500	6300000	> 0.9				1	18621000	18621500
	1	6300500	6301000	> 0.9				1	18639000	18640000
	1	6311000	6311500	> 0.9				1	18689000	18689500
	1	6312000	6312500	> 0.9				1	18694000	18694500
	1	6312500	6313000	> 0.9				1	18757500	18758000
	1	6338000	6338500	> 0.9				1	18772500	18773500
	1	6346000	6346500	> 0.9				1	18807500	18810000
	1	6353000	6353500	> 0.9				1	18839000	18839500
	1	6361500	6362000	> 0.9				1	18866500	18867000
	1	6362000	6362500	> 0.9				1	18868000	18868500
	1	6362500	6363000	> 0.9				1	18901000	18901500
	1	6363000	6363500	> 0.9				1	18933000	18933500
	1	6367000	6367500	> 0.9				1	18934500	18935000
	1	6367500	6368000	> 0.9				1	19029000	19029500
	1	6376000	6376500	> 0.9				1	19037000	19037500
	1	6378000	6378500	> 0.9				1	19050000	19051500
	1	6378500	6379000	> 0.9				1	19058000	19058500
	1	6386000	6386500	> 0.9				1	19069000	19069500
	1	6397000	6397500	> 0.9				1	19152500	19153000
	1	6398000	6398500	> 0.9				1	19154000	19155000
	1	6398500	6399000	> 0.9				1	19155500	19156000
	1	6399000	6399500	> 0.9				1	19161000	19161500
	1	6411500	6412000	> 0.9				1	19215000	19215500
	1	6421000	6421500	> 0.9				1	19242500	19243000
	1	6430500	6431000	> 0.9				1	19261000	19261500
	1	6432500	6433000	> 0.9				1	19334000	19335000
	1	6433000	6433500	> 0.9				1	19335500	19336000
	1	6435000	6435500	> 0.9				1	19351000	19351500
	1	6438000	6438500	> 0.9				1	19369000	19370500
	1	6446500	6447000	> 0.9				1	19441500	19442000
	1	6450500	6451000	> 0.9				1	19485000	19485500
	1	6463000	6463500	> 0.9				1	19494000	19494500
	1	6474500	6475000	> 0.9				1	19504500	19505000
	1	6525500	6526000	> 0.9				1	19522000	19522500
	1	6561000	6561500	> 0.9				1	19528000	19528500
	1	6566500	6567000	> 0.9				1	19571500	19572500
	1	6568500	6569000	> 0.9				1	19573500	19574000
	1	6584000	6584500	> 0.9				1	19608000	19608500
	1	6595000	6595500	> 0.9				1	19641500	19642000
	1	6602000	6602500	> 0.9				1	19645000	19646000
	1	6602500	6603000	> 0.9				1	19658500	19659000
	1	6611500	6612000	> 0.9				1	19660000	19660500
	1	6612000	6612500	> 0.9				1	19687000	19687500
	1	6612500	6613000	> 0.9				1	19688500	19689000
	1	6619000	6619500	> 0.9				1	19690000	19690500
	1	6620000	6620500	> 0.9				1	19711000	19712000
	1	6623500	6624000	> 0.9				1	19745500	19747000
	1	6625500	6626000	> 0.9				1	19776000	19776500
	1	6627000	6627500	> 0.9				1	19816000	19816500
	1	6628500	6629000	> 0.9				1	19821500	19822000
	1	6631000	6631500	> 0.9				1	19844500	19845500
	1	6631500	6632000	> 0.9				1	19855000	19855500
	1	6632500	6633000	> 0.9				1	19856000	19856500
	1	6650000	6650500	> 0.9				1	19872000	19872500
	1	6672000	6672500	> 0.9				1	19892500	19893500
	1	6679500	6680000	> 0.9				1	19902500	19903000
	1	6688500	6689000	> 0.9				1	19904000	19905000
	1	6689000	6689500	> 0.9				1	19913500	19914000
	1	6689500	6690000	> 0.9				1	19990500	19991000
	1	6697000	6697500	> 0.9				1	20010500	20011000
	1	6697500	6698000	> 0.9				1	20027500	20028000
	1	6726500	6727000	> 0.9				1	20030000	20030500
	1	6734000	6734500	> 0.9				1	20078500	20079000
	1	6747000	6747500	> 0.9				1	20101500	20102000
	1	6753500	6754000	> 0.9				1	20104000	20104500
	1	6762000	6762500	> 0.9				1	20135000	20135500
	1	6764000	6764500	> 0.9				1	20156000	20156500
	1	6764500	6765000	> 0.9				1	20158000	20159500
	1	6765500	6766000	> 0.9				1	20167500	20168000
	1	6771500	6772000	> 0.9				1	20176000	20176500
	1	6772500	6773000	> 0.9				1	20185000	20185500
	1	6784000	6784500	> 0.9				1	20186000	20187000
	1	6798500	6799000	> 0.9				1	20193000	20193500
	1	6805500	6806000	> 0.9				1	20211000	20211500
	1	6806500	6807000	> 0.9				1	20212500	20213000
	1	6810500	6811000	> 0.9				1	20215000	20216000
	1	6811000	6811500	> 0.9				1	20219000	20219500
	1	6811500	6812000	> 0.9				1	20224500	20225000
	1	6812000	6812500	> 0.9				1	20225500	20226000
	1	6822000	6822500	> 0.9				1	20241000	20241500
	1	6822500	6823000	> 0.9				1	20273500	20274000
	1	6823500	6824000	> 0.9				1	20277000	20278000
	1	6824000	6824500	> 0.9				1	20300500	20301000
	1	6824500	6825000	> 0.9				1	20302500	20303500
	1	6826000	6826500	> 0.9				1	20308500	20309000
	1	6829000	6829500	> 0.9				1	20357000	20357500
	1	6839500	6840000	> 0.9				1	20361000	20361500
	1	6840000	6840500	> 0.9				1	20396500	20397000
	1	6872500	6873000	> 0.9				1	20406000	20406500
	1	6914000	6914500	> 0.9				1	20407000	20407500
	1	6922500	6923000	> 0.9				1	20554000	20554500
	1	6932000	6932500	> 0.9				1	20574500	20575000
	1	6943500	6944000	> 0.9				1	20578000	20579000
	1	6969500	6970000	> 0.9				1	20587000	20587500
	1	6971500	6972000	> 0.9				1	20588000	20589000
	1	6985000	6985500	> 0.9				1	20590500	20591000
	1	7042500	7043000	> 0.9				1	20617500	20618500
	1	7043500	7044000	> 0.9				1	20630000	20631000
	1	7091500	7092000	> 0.9				1	20664000	20664500
	1	7103500	7104000	> 0.9				1	20682500	20683000
	1	7104000	7104500	> 0.9				1	20692500	20693000
	1	7104500	7105000	> 0.9				1	20693500	20694000
	1	7105000	7105500	> 0.9				1	20708000	20709000
	1	7105500	7106000	> 0.9				1	20713500	20714000
	1	7107500	7108000	> 0.9				1	20720500	20721000
	1	7109500	7110000	> 0.9				1	20771000	20771500
	1	7145000	7145500	> 0.9				1	20803000	20803500
	1	7145500	7146000	> 0.9				1	20804000	20804500
	1	7146500	7147000	> 0.9				1	20841000	20841500
	1	7147000	7147500	> 0.9				1	20870000	20870500
	1	7167500	7168000	> 0.9				1	20877000	20877500
	1	7177000	7177500	> 0.9				1	20901000	20901500
	1	7219000	7219500	> 0.9				1	20927500	20928500
	1	7232000	7232500	> 0.9				1	20952500	20953000
	1	7232500	7233000	> 0.9				1	20963500	20964000
	1	7233500	7234000	> 0.9				1	20966500	20967000
	1	7239000	7239500	> 0.9				1	21000000	21000500
	1	7269500	7270000	> 0.9				1	21013000	21014000
	1	7325500	7326000	> 0.9				1	21031000	21032000
	1	7326000	7326500	> 0.9				1	21043500	21044500
	1	7337500	7338000	> 0.9				1	21065500	21066000
	1	7374500	7375000	> 0.9				1	21088000	21088500
	1	7375000	7375500	> 0.9				1	21143000	21144000
	1	7377000	7377500	> 0.9				1	21192000	21193000
	1	7421000	7421500	> 0.9				1	21207500	21208000
	1	7434500	7435000	> 0.9				1	21212000	21212500
	1	7442500	7443000	> 0.9				1	21215000	21215500
	1	7445000	7445500	> 0.9				1	21310500	21311500
	1	7446000	7446500	> 0.9				1	21342500	21343000
	1	7446500	7447000	> 0.9				1	21364000	21364500
	1	7450000	7450500	> 0.9				1	21371000	21371500
	1	7478000	7478500	> 0.9				1	21378500	21379000
	1	7484500	7485000	> 0.9				1	21393500	21394000
	1	7485000	7485500	> 0.9				1	21441500	21442000
	1	7486000	7486500	> 0.9				1	21459000	21459500
	1	7486500	7487000	> 0.9				1	21501000	21502000
	1	7487500	7488000	> 0.9				1	21530500	21531500
	1	7490000	7490500	> 0.9				1	21540500	21542500
	1	7497500	7498000	> 0.9				1	21546000	21546500
	1	7502500	7503000	> 0.9				1	21716500	21717000
	1	7503000	7503500	> 0.9				1	21727000	21727500
	1	7503500	7504000	> 0.9				1	21762500	21763000
	1	7512000	7512500	> 0.9				1	21861000	21862000
	1	7512500	7513000	> 0.9				1	21882000	21882500
	1	7521000	7521500	> 0.9				1	21884000	21884500
	1	7573500	7574000	> 0.9				1	21885000	21885500
	1	7574000	7574500	> 0.9				1	21925500	21926000
	1	7575500	7576000	> 0.9				1	21943500	21945500
	1	7611000	7611500	> 0.9				1	21951500	21952000
	1	7612000	7612500	> 0.9				1	22011000	22011500
	1	7614500	7615000	> 0.9				1	22029000	22030000
	1	7619000	7619500	> 0.9				1	22043500	22044000
	1	7619500	7620000	> 0.9				1	22051000	22051500
	1	7647500	7648000	> 0.9				1	22073500	22074000
	1	7654500	7655000	> 0.9				1	22093500	22094000
	1	7657000	7657500	> 0.9				1	22094500	22095000
	1	7696500	7697000	> 0.9				1	22186500	22187000
	1	7705500	7706000	> 0.9				1	22190500	22191000
	1	7735000	7735500	> 0.9				1	22199000	22200000
	1	7735500	7736000	> 0.9				1	22204500	22205500
	1	7755000	7755500	> 0.9				1	22208000	22208500
	1	7826500	7827000	> 0.9				1	22213500	22214500
	1	7829000	7829500	> 0.9				1	22248500	22249500
	1	7836500	7837000	> 0.9				1	22262000	22262500
	1	7846500	7847000	> 0.9				1	22279000	22279500
	1	7865500	7866000	> 0.9				1	22289500	22290500
	1	7874500	7875000	> 0.9				1	22307000	22309000
	1	7880500	7881000	> 0.9				1	22326500	22327000
	1	7881000	7881500	> 0.9				1	22331000	22331500
	1	7895000	7895500	> 0.9				1	22382000	22382500
	1	7901000	7901500	> 0.9				1	22424000	22424500
	1	7920000	7920500	> 0.9				1	22446500	22447000
	1	7925000	7925500	> 0.9				1	22463000	22463500
	1	7926000	7926500	> 0.9				1	22487500	22488000
	1	7953500	7954000	> 0.9				1	22490500	22491000
	1	7956500	7957000	> 0.9				1	22571000	22571500
	1	7982500	7983000	> 0.9				1	22572500	22574500
	1	7983500	7984000	> 0.9				1	22603000	22603500
	1	7988500	7989000	> 0.9				1	22634500	22635000
	1	7994500	7995000	> 0.9				1	22637500	22638500
	1	8003500	8004000	> 0.9				1	22646000	22646500
	1	8014000	8014500	> 0.9				1	22657500	22658000
	1	8022500	8023000	> 0.9				1	22662500	22663000
	1	8028500	8029000	> 0.9				1	22665000	22665500
	1	8029000	8029500	> 0.9				1	22772000	22772500
	1	8032000	8032500	> 0.9				1	22785000	22785500
	1	8032500	8033000	> 0.9				1	22797000	22797500
	1	8047000	8047500	> 0.9				1	22813500	22814000
	1	8049500	8050000	> 0.9				1	22815000	22815500
	1	8050000	8050500	> 0.9				1	22870000	22871000
	1	8064000	8064500	> 0.9				1	22898000	22898500
	1	8066500	8067000	> 0.9				1	22902500	22903000
	1	8069500	8070000	> 0.9				1	22904500	22905000
	1	8070000	8070500	> 0.9				1	22905500	22906000
	1	8073000	8073500	> 0.9				1	22933000	22933500
	1	8079500	8080000	> 0.9				1	22971000	22971500
	1	8082500	8083000	> 0.9				1	22976500	22977000
	1	8089000	8089500	> 0.9				1	23048500	23049500
	1	8089500	8090000	> 0.9				1	23084000	23085500
	1	8100500	8101000	> 0.9				1	23086500	23087000
	1	8117500	8118000	> 0.9				1	23099500	23100000
	1	8118000	8118500	> 0.9				1	23105500	23107000
	1	8118500	8119000	> 0.9				1	23109000	23109500
	1	8119500	8120000	> 0.9				1	23180500	23181000
	1	8129000	8129500	> 0.9				1	23186000	23186500
	1	8129500	8130000	> 0.9				1	23200000	23200500
	1	8130000	8130500	> 0.9				1	23224500	23225000
	1	8131500	8132000	> 0.9				1	23231000	23231500
	1	8132500	8133000	> 0.9				1	23268000	23268500
	1	8139000	8139500	> 0.9				1	23273500	23274500
	1	8144000	8144500	> 0.9				1	23292000	23292500
	1	8148000	8148500	> 0.9				1	23293000	23293500
	1	8188500	8189000	> 0.9				1	23297000	23298000
	1	8198500	8199000	> 0.9				1	23323500	23324000
	1	8200500	8201000	> 0.9				1	23337500	23338000
	1	8206500	8207000	> 0.9				1	23367500	23368000
	1	8220000	8220500	> 0.9				1	23376500	23377000
	1	8242500	8243000	> 0.9				1	23387000	23387500
	1	8244500	8245000	> 0.9				1	23392500	23393000
	1	8273500	8274000	> 0.9				1	23396500	23397000
	1	8279500	8280000	> 0.9				1	23410000	23410500
	1	8281500	8282000	> 0.9				1	23425500	23426500
	1	8297500	8298000	> 0.9				1	23458000	23458500
	1	8302000	8302500	> 0.9				1	23473000	23473500
	1	8314000	8314500	> 0.9				1	23493500	23494000
	1	8314500	8315000	> 0.9				1	23500500	23501000
	1	8334500	8335000	> 0.9				1	23512500	23513000
	1	8336000	8336500	> 0.9				1	23536500	23537000
	1	8338000	8338500	> 0.9				1	23538500	23539000
	1	8349500	8350000	> 0.9				1	23569500	23570000
	1	8386000	8386500	> 0.9				1	23606500	23607000
	1	8427500	8428000	> 0.9				1	23636500	23637000
	1	8428500	8429000	> 0.9				1	23730000	23731000
	1	8432500	8433000	> 0.9				1	23739500	23740500
	1	8434000	8434500	> 0.9				1	23759500	23760500
	1	8434500	8435000	> 0.9				1	23770500	23771000
	1	8436500	8437000	> 0.9				1	23774000	23774500
	1	8440000	8440500	> 0.9				1	23782500	23783000
	1	8441000	8441500	> 0.9				1	23785500	23786000
	1	8479500	8480000	> 0.9				1	23823000	23823500
	1	8485000	8485500	> 0.9				1	23824500	23827000
	1	8507000	8507500	> 0.9				1	23830000	23830500
	1	8507500	8508000	> 0.9				1	23831000	23831500
	1	8521500	8522000	> 0.9				1	23855000	23855500
	1	8524500	8525000	> 0.9				1	23916000	23917000
	1	8526000	8526500	> 0.9				1	23978500	23979000
	1	8536500	8537000	> 0.9				1	23986500	23987000
	1	8557500	8558000	> 0.9				1	23996000	23996500
	1	8561500	8562000	> 0.9				1	24025500	24026000
	1	8563000	8563500	> 0.9				1	24029500	24030500
	1	8569500	8570000	> 0.9				1	24047000	24047500
	1	8574500	8575000	> 0.9				1	24058000	24058500
	1	8601000	8601500	> 0.9				1	24061000	24062500
	1	8603000	8603500	> 0.9				1	24095000	24095500
	1	8613000	8613500	> 0.9				1	24107500	24108000
	1	8614000	8614500	> 0.9				1	24123500	24124000
	1	8635500	8636000	> 0.9				1	24127500	24128000
	1	8640000	8640500	> 0.9				1	24135000	24135500
	1	8640500	8641000	> 0.9				1	24157000	24157500
	1	8662000	8662500	> 0.9				1	24176000	24176500
	1	8666500	8667000	> 0.9				1	24215000	24215500
	1	8680000	8680500	> 0.9				1	24216000	24216500
	1	8687000	8687500	> 0.9				1	24229500	24230000
	1	8702500	8703000	> 0.9				1	24236000	24236500
	1	8703000	8703500	> 0.9				1	24253500	24254000
	1	8714500	8715000	> 0.9				1	24291500	24292000
	1	8715000	8715500	> 0.9				1	24306000	24306500
	1	8742000	8742500	> 0.9				1	24347500	24348000
	1	8742500	8743000	> 0.9				1	24359500	24360500
	1	8757000	8757500	> 0.9				1	24392500	24393000
	1	8762500	8763000	> 0.9				1	24432000	24432500
	1	8838500	8839000	> 0.9				1	24459000	24459500
	1	8842000	8842500	> 0.9				1	24502000	24502500
	1	8866000	8866500	> 0.9				1	24503500	24504000
	1	8867500	8868000	> 0.9				1	24505000	24505500
	1	8879500	8880000	> 0.9				1	24539000	24540000
	1	8893500	8894000	> 0.9				1	24633500	24634000
	1	8898000	8898500	> 0.9				1	24639000	24639500
	1	8898500	8899000	> 0.9				1	24655500	24656000
	1	8906000	8906500	> 0.9				1	24731500	24732000
	1	8907500	8908000	> 0.9				1	24740000	24740500
	1	8908000	8908500	> 0.9				1	24752000	24752500
	1	8911500	8912000	> 0.9				1	24812000	24812500
	1	8912000	8912500	> 0.9				1	24829000	24830000
	1	8914500	8915000	> 0.9				1	24839000	24839500
	1	8916000	8916500	> 0.9				1	24850000	24850500
	1	8916500	8917000	> 0.9				1	24893000	24893500
	1	8917500	8918000	> 0.9				1	24895000	24895500
	1	8939500	8940000	> 0.9				1	24902000	24902500
	1	8951000	8951500	> 0.9				1	24930000	24930500
	1	8951500	8952000	> 0.9				1	24950000	24950500
	1	8959500	8960000	> 0.9				1	24953000	24953500
	1	8969500	8970000	> 0.9				1	24954000	24955000
	1	8973500	8974000	> 0.9				1	24997000	24998000
	1	8976500	8977000	> 0.9				1	25001500	25002000
	1	8992500	8993000	> 0.9				1	25020500	25021000
	1	8993000	8993500	> 0.9				1	25037000	25037500
	1	9004500	9005000	> 0.9				1	25038000	25038500
	1	9020500	9021000	> 0.9				1	25042000	25042500
	1	9030500	9031000	> 0.9				1	25214000	25214500
	1	9031000	9031500	> 0.9				1	25230000	25231500
	1	9039000	9039500	> 0.9				1	25237000	25238000
	1	9039500	9040000	> 0.9				1	25238500	25239000
	1	9042000	9042500	> 0.9				1	25241500	25242500
	1	9046500	9047000	> 0.9				1	25252500	25253000
	1	9049500	9050000	> 0.9				1	25273000	25273500
	1	9054000	9054500	> 0.9				1	25297500	25298000
	1	9054500	9055000	> 0.9				1	25302500	25303500
	1	9142500	9143000	> 0.9				1	25307500	25308000
	1	9143000	9143500	> 0.9				1	25315500	25317000
	1	9144000	9144500	> 0.9				1	25323000	25323500
	1	9152000	9152500	> 0.9				1	25325500	25326000
	1	9152500	9153000	> 0.9				1	25328500	25329000
	1	9158500	9159000	> 0.9				1	25340500	25341000
	1	9170500	9171000	> 0.9				1	25375000	25375500
	1	9171500	9172000	> 0.9				1	25387000	25387500
	1	9172000	9172500	> 0.9				1	25402000	25402500
	1	9179500	9180000	> 0.9				1	25408500	25409000
	1	9194500	9195000	> 0.9				1	25423000	25423500
	1	9214500	9215000	> 0.9				1	25430000	25430500
	1	9215000	9215500	> 0.9				1	25432000	25433000
	1	9246500	9247000	> 0.9				1	25434000	25434500
	1	9250500	9251000	> 0.9				1	25445500	25446000
	1	9251000	9251500	> 0.9				1	25459000	25460000
	1	9296000	9296500	> 0.9				1	25467000	25468000
	1	9314500	9315000	> 0.9				1	25478000	25479000
	1	9320500	9321000	> 0.9				1	25479500	25480500
	1	9343500	9344000	> 0.9				1	25491000	25492000
	1	9393500	9394000	> 0.9				1	25516000	25517000
	1	9395000	9395500	> 0.9				1	25526500	25527000
	1	9397000	9397500	> 0.9				1	25563500	25564000
	1	9405000	9405500	> 0.9				1	25579500	25580000
	1	9405500	9406000	> 0.9				1	25599000	25599500
	1	9408000	9408500	> 0.9				1	25650500	25651000
	1	9410500	9411000	> 0.9				1	25651500	25652500
	1	9411000	9411500	> 0.9				1	25662000	25662500
	1	9421500	9422000	> 0.9				1	25734500	25735000
	1	9422000	9422500	> 0.9				1	25769500	25770000
	1	9423500	9424000	> 0.9				1	25771500	25772000
	1	9437500	9438000	> 0.9				1	25778000	25779500
	1	9441000	9441500	> 0.9				1	25783500	25784000
	1	9456000	9456500	> 0.9				1	25789000	25790000
	1	9457000	9457500	> 0.9				1	25804500	25805500
	1	9457500	9458000	> 0.9				1	25865500	25866000
	1	9478500	9479000	> 0.9				1	25910500	25911000
	1	9479000	9479500	> 0.9				1	25915000	25916000
	1	9479500	9480000	> 0.9				1	25933000	25933500
	1	9480000	9480500	> 0.9				1	25942000	25943000
	1	9484000	9484500	> 0.9				1	25948500	25949000
	1	9485500	9486000	> 0.9				1	25961500	25962000
	1	9497500	9498000	> 0.9				1	25964500	25965000
	1	9502500	9503000	> 0.9				1	25969500	25970000
	1	9531000	9531500	> 0.9				1	25979000	25979500
	1	9557500	9558000	> 0.9				1	26025500	26026000
	1	9558000	9558500	> 0.9				1	26049000	26049500
	1	9559000	9559500	> 0.9				1	26050500	26051000
	1	9567500	9568000	> 0.9				1	26064000	26064500
	1	9615500	9616000	> 0.9				1	26080000	26081000
	1	9637500	9638000	> 0.9				1	26103000	26103500
	1	9639000	9639500	> 0.9				1	26111500	26113500
	1	9641500	9642000	> 0.9				1	26119000	26119500
	1	9648500	9649000	> 0.9				1	26152000	26153500
	1	9649000	9649500	> 0.9				1	26187500	26188000
	1	9650500	9651000	> 0.9				1	26190000	26190500
	1	9669000	9669500	> 0.9				1	26217000	26217500
	1	9696000	9696500	> 0.9				1	26232000	26232500
	1	9745000	9745500	> 0.9				1	26234500	26235000
	1	9746500	9747000	> 0.9				1	26259000	26259500
	1	9764500	9765000	> 0.9				1	26292500	26293000
	1	9779000	9779500	> 0.9				1	26327000	26327500
	1	9779500	9780000	> 0.9				1	26330500	26331500
	1	9780000	9780500	> 0.9				1	26338000	26338500
	1	9796000	9796500	> 0.9				1	26340500	26341000
	1	9852000	9852500	> 0.9				1	26349000	26350500
	1	9863500	9864000	> 0.9				1	26357000	26358000
	1	9864000	9864500	> 0.9				1	26401000	26401500
	1	9956000	9956500	> 0.9				1	26424000	26424500
	1	9956500	9957000	> 0.9				1	26466000	26466500
	1	9958500	9959000	> 0.9				1	26486000	26486500
	1	9965000	9965500	> 0.9				1	26505000	26506500
	1	9980000	9980500	> 0.9				1	26513000	26513500
	1	10012500	10013000	> 0.9				1	26514000	26515000
	1	10013500	10014000	> 0.9				1	26535500	26536500
	1	10014000	10014500	> 0.9				1	26540500	26541000
	1	10024000	10024500	> 0.9				1	26556000	26556500
	1	10024500	10025000	> 0.9				1	26613000	26613500
	1	10035500	10036000	> 0.9				1	26614000	26614500
	1	10043500	10044000	> 0.9				1	26619000	26619500
	1	10052000	10052500	> 0.9				1	26621000	26621500
	1	10052500	10053000	> 0.9				1	26622500	26623000
	1	10054500	10055000	> 0.9				1	26651500	26652500
	1	10070000	10070500	> 0.9				1	26654500	26655000
	1	10078000	10078500	> 0.9				1	26655500	26656000
	1	10079000	10079500	> 0.9				1	26687500	26688000
	1	10080500	10081000	> 0.9				1	26713500	26714000
	1	10081000	10081500	> 0.9				1	26732500	26733000
	1	10103000	10103500	> 0.9				1	26743500	26744000
	1	10110000	10110500	> 0.9				1	26811000	26811500
	1	10135500	10136000	> 0.9				1	26814500	26815000
	1	10192500	10193000	> 0.9				1	26823000	26823500
	1	10193500	10194000	> 0.9				1	26829000	26829500
	1	10194500	10195000	> 0.9				1	26885500	26886000
	1	10224500	10225000	> 0.9				1	26886500	26887000
	1	10225000	10225500	> 0.9				1	26887500	26889000
	1	10252500	10253000	> 0.9				1	26901000	26901500
	1	10260000	10260500	> 0.9				1	26917000	26917500
	1	10260500	10261000	> 0.9				1	26920500	26921000
	1	10265000	10265500	> 0.9				1	26933500	26934000
	1	10289000	10289500	> 0.9				1	26938500	26939000
	1	10290000	10290500	> 0.9				1	26967000	26967500
	1	10292500	10293000	> 0.9				1	26971000	26972000
	1	10293000	10293500	> 0.9				1	26976000	26977000
	1	10300000	10300500	> 0.9				1	26989500	26990000
	1	10387500	10388000	> 0.9				1	26995500	26996500
	1	10388000	10388500	> 0.9				1	27018500	27019000
	1	10398500	10399000	> 0.9				1	27079000	27079500
	1	10422500	10423000	> 0.9				1	27109500	27112000
	1	10423000	10423500	> 0.9				1	27112500	27114000
	1	10430000	10430500	> 0.9				1	27125500	27126000
	1	10431000	10431500	> 0.9				1	27132000	27133000
	1	10444500	10445000	> 0.9				1	27140000	27140500
	1	10447000	10447500	> 0.9				1	27166500	27167000
	1	10448000	10448500	> 0.9				1	27180000	27180500
	1	10462000	10462500	> 0.9				1	27209500	27210500
	1	10472500	10473000	> 0.9				1	27214000	27214500
	1	10491500	10492000	> 0.9				1	27218500	27219000
	1	10501000	10501500	> 0.9				1	27219500	27220000
	1	10502500	10503000	> 0.9				1	27245000	27245500
	1	10503000	10503500	> 0.9				1	27255500	27256500
	1	10503500	10504000	> 0.9				1	27265000	27265500
	1	10513000	10513500	> 0.9				1	27284500	27285000
	1	10513500	10514000	> 0.9				1	27303500	27304000
	1	10514000	10514500	> 0.9				1	27305500	27306000
	1	10514500	10515000	> 0.9				1	27357500	27358000
	1	10515000	10515500	> 0.9				1	27372500	27374000
	1	10548000	10548500	> 0.9				1	27380000	27380500
	1	10619000	10619500	> 0.9				1	27381500	27382000
	1	10628000	10628500	> 0.9				1	27395500	27396000
	1	10638500	10639000	> 0.9				1	27425500	27426000
	1	10639000	10639500	> 0.9				1	27442000	27442500
	1	10651000	10651500	> 0.9				1	27443000	27443500
	1	10655500	10656000	> 0.9				1	27456000	27456500
	1	10656000	10656500	> 0.9				1	27462000	27462500
	1	10672000	10672500	> 0.9				1	27473500	27474500
	1	10673000	10673500	> 0.9				1	27496500	27497000
	1	10673500	10674000	> 0.9				1	27505500	27506500
	1	10674000	10674500	> 0.9				1	27512500	27513000
	1	10687500	10688000	> 0.9				1	27526000	27526500
	1	10716500	10717000	> 0.9				1	27534500	27535000
	1	10720000	10720500	> 0.9				1	27552000	27552500
	1	10720500	10721000	> 0.9				1	27598500	27599000
	1	10775000	10775500	> 0.9				1	27624000	27624500
	1	10798000	10798500	> 0.9				1	27629000	27631000
	1	10806000	10806500	> 0.9				1	27662000	27662500
	1	10812000	10812500	> 0.9				1	27670500	27671500
	1	10819000	10819500	> 0.9				1	27672000	27673000
	1	10821500	10822000	> 0.9				1	27688500	27689000
	1	10824500	10825000	> 0.9				1	27693500	27694000
	1	10825500	10826000	> 0.9				1	27734500	27735000
	1	10839000	10839500	> 0.9				1	27737000	27738500
	1	10856000	10856500	> 0.9				1	27745000	27745500
	1	10859500	10860000	> 0.9				1	27747500	27748000
	1	10876500	10877000	> 0.9				1	27752500	27753000
	1	10893500	10894000	> 0.9				1	27779000	27780000
	1	10894000	10894500	> 0.9				1	27782500	27783000
	1	10902000	10902500	> 0.9				1	27789500	27790500
	1	10909000	10909500	> 0.9				1	27797000	27797500
	1	10943000	10943500	> 0.9				1	27840000	27840500
	1	10953000	10953500	> 0.9				1	27842000	27843000
	1	10961500	10962000	> 0.9				1	27850500	27851000
	1	10962000	10962500	> 0.9				1	27863000	27863500
	1	10967000	10967500	> 0.9				1	27864500	27865500
	1	10993500	10994000	> 0.9				1	27873000	27873500
	1	11000500	11001000	> 0.9				1	27903500	27904000
	1	11039500	11040000	> 0.9				1	27909500	27910500
	1	11057000	11057500	> 0.9				1	27920500	27921000
	1	11115000	11115500	> 0.9				1	27945500	27947000
	1	11115500	11116000	> 0.9				1	27959500	27960500
	1	11120000	11120500	> 0.9				1	27965000	27965500
	1	11133500	11134000	> 0.9				1	27966500	27967500
	1	11140500	11141000	> 0.9				1	27968500	27969000
	1	11144000	11144500	> 0.9				1	27983000	27983500
	1	11157000	11157500	> 0.9				1	27984000	27985000
	1	11160500	11161000	> 0.9				1	27991000	27991500
	1	11166500	11167000	> 0.9				1	28007000	28007500
	1	11189500	11190000	> 0.9				1	28011500	28012500
	1	11191000	11191500	> 0.9				1	28026500	28027500
	1	11215000	11215500	> 0.9				1	28065500	28066500
	1	11217000	11217500	> 0.9				1	28078500	28079000
	1	11221500	11222000	> 0.9				1	28123000	28123500
	1	11228500	11229000	> 0.9				1	28142500	28144000
	1	11248000	11248500	> 0.9				1	28158500	28159000
	1	11250000	11250500	> 0.9				1	28172500	28173000
	1	11275000	11275500	> 0.9				1	28174500	28175000
	1	11299500	11300000	> 0.9				1	28193000	28193500
	1	11326500	11327000	> 0.9				1	28197000	28197500
	1	11332500	11333000	> 0.9				1	28201500	28202000
	1	11344000	11344500	> 0.9				1	28203500	28204000
	1	11392000	11392500	> 0.9				1	28234500	28235500
	1	11396500	11397000	> 0.9				1	28255500	28257500
	1	11413500	11414000	> 0.9				1	28262000	28262500
	1	11414000	11414500	> 0.9				1	28267500	28269000
	1	11419500	11420000	> 0.9				1	28307500	28308000
	1	11477500	11478000	> 0.9				1	28335500	28336500
	1	11536000	11536500	> 0.9				1	28338500	28339000
	1	11538000	11538500	> 0.9				1	28348000	28348500
	1	11539000	11539500	> 0.9				1	28408000	28409000
	1	11543000	11543500	> 0.9				1	28416500	28417000
	1	11555500	11556000	> 0.9				1	28450000	28450500
	1	11556000	11556500	> 0.9				1	28459500	28460000
	1	11557500	11558000	> 0.9				1	28461500	28462500
	1	11568500	11569000	> 0.9				1	28516500	28517000
	1	11569000	11569500	> 0.9				1	28530500	28531000
	1	11575500	11576000	> 0.9				1	28535500	28536000
	1	11595000	11595500	> 0.9				1	28543000	28544000
	1	11595500	11596000	> 0.9				1	28554000	28554500
	1	11603000	11603500	> 0.9				1	28563000	28563500
	1	11614000	11614500	> 0.9				1	28571500	28572500
	1	11650000	11650500	> 0.9				1	28584000	28584500
	1	11665000	11665500	> 0.9				1	28585000	28585500
	1	11677000	11677500	> 0.9				1	28590500	28591000
	1	11677500	11678000	> 0.9				1	28593000	28594000
	1	11678500	11679000	> 0.9				1	28610000	28610500
	1	11679000	11679500	> 0.9				1	28635500	28637000
	1	11679500	11680000	> 0.9				1	28640500	28641500
	1	11680000	11680500	> 0.9				1	28643000	28643500
	1	11684500	11685000	> 0.9				1	28679000	28679500
	1	11690500	11691000	> 0.9				1	28683000	28683500
	1	11691000	11691500	> 0.9				1	28697500	28698000
	1	11694000	11694500	> 0.9				1	28728000	28729000
	1	11739500	11740000	> 0.9				1	28738000	28738500
	1	11758000	11758500	> 0.9				1	28739500	28740000
	1	11762000	11762500	> 0.9				1	28747000	28747500
	1	11798000	11798500	> 0.9				1	28751000	28751500
	1	11799000	11799500	> 0.9				1	28765000	28765500
	1	11804500	11805000	> 0.9				1	28777500	28778000
	1	11805000	11805500	> 0.9				1	28780500	28781000
	1	11875500	11876000	> 0.9				1	28808000	28808500
	1	11876000	11876500	> 0.9				1	28812500	28813000
	1	11876500	11877000	> 0.9				1	28815000	28815500
	1	11877000	11877500	> 0.9				1	28850500	28851000
	1	11881500	11882000	> 0.9				1	28873000	28873500
	1	11928000	11928500	> 0.9				1	28882000	28882500
	1	11937000	11937500	> 0.9				1	28892500	28893000
	1	11950500	11951000	> 0.9				1	28895500	28896000
	1	11969000	11969500	> 0.9				1	28903000	28904500
	1	11975500	11976000	> 0.9				1	28908500	28909500
	1	11978000	11978500	> 0.9				1	28921500	28922500
	1	11985500	11986000	> 0.9				1	28924000	28925000
	1	12025000	12025500	> 0.9				1	28934000	28934500
	1	12027500	12028000	> 0.9				1	28942000	28942500
	1	12047000	12047500	> 0.9				1	28950000	28950500
	1	12058000	12058500	> 0.9				1	28981500	28982500
	1	12074500	12075000	> 0.9				1	28986500	28987500
	1	12092000	12092500	> 0.9				1	28998500	28999500
	1	12093500	12094000	> 0.9				1	29000500	29001000
	1	12100500	12101000	> 0.9				1	29004500	29005000
	1	12102500	12103000	> 0.9				1	29034000	29034500
	1	12119000	12119500	> 0.9				1	29038500	29039000
	1	12123000	12123500	> 0.9				1	29051500	29052000
	1	12144500	12145000	> 0.9				1	29093500	29094000
	1	12169000	12169500	> 0.9				1	29116000	29116500
	1	12169500	12170000	> 0.9				1	29117500	29118500
	1	12178500	12179000	> 0.9				1	29127000	29127500
	1	12189500	12190000	> 0.9				1	29142500	29143500
	1	12204000	12204500	> 0.9				1	29174500	29175000
	1	12237000	12237500	> 0.9				1	29180000	29180500
	1	12238000	12238500	> 0.9				1	29187000	29187500
	1	12244500	12245000	> 0.9				1	29238000	29239500
	1	12253500	12254000	> 0.9				1	29268500	29269500
	1	12265000	12265500	> 0.9				1	29273000	29273500
	1	12367000	12367500	> 0.9				1	29292000	29292500
	1	12370000	12370500	> 0.9				1	29304500	29305500
	1	12370500	12371000	> 0.9				1	29333500	29334000
	1	12417000	12417500	> 0.9				1	29338500	29339000
	1	12418500	12419000	> 0.9				1	29347500	29348000
	1	12420000	12420500	> 0.9				1	29356000	29356500
	1	12421000	12421500	> 0.9				1	29357000	29357500
	1	12437500	12438000	> 0.9				1	29360000	29361000
	1	12453000	12453500	> 0.9				1	29388000	29389000
	1	12485500	12486000	> 0.9				1	29405000	29405500
	1	12504000	12504500	> 0.9				1	29409500	29410500
	1	12516500	12517000	> 0.9				1	29415500	29417000
	1	12534500	12535000	> 0.9				1	29436000	29436500
	1	12545500	12546000	> 0.9				1	29447000	29447500
	1	12585000	12585500	> 0.9				1	29451000	29451500
	1	12604000	12604500	> 0.9				1	29452000	29453500
	1	12650500	12651000	> 0.9				1	29486500	29487000
	1	12751000	12751500	> 0.9				1	29491500	29492000
	1	12840000	12840500	> 0.9				1	29499000	29499500
	1	12841500	12842000	> 0.9				1	29504500	29506000
	1	12850500	12851000	> 0.9				1	29517500	29519000
	1	12852000	12852500	> 0.9				1	29551500	29552000
	1	12852500	12853000	> 0.9				1	29552500	29553000
	1	12897000	12897500	> 0.9				1	29571000	29572000
	1	12912500	12913000	> 0.9				1	29573500	29575500
	1	12965500	12966000	> 0.9				1	29581500	29582000
	1	12978000	12978500	> 0.9				1	29586500	29587000
	1	12978500	12979000	> 0.9				1	29594000	29594500
	1	13026500	13027000	> 0.9				1	29601000	29601500
	1	13027000	13027500	> 0.9				1	29605500	29606000
	1	13035500	13036000	> 0.9				1	29626000	29626500
	1	13156500	13157000	> 0.9				1	29630000	29630500
	1	13163500	13164000	> 0.9				1	29632000	29632500
	1	13209000	13209500	> 0.9				1	29635000	29635500
	1	13223500	13224000	> 0.9				1	29672000	29672500
	1	13229500	13230000	> 0.9				1	29736000	29736500
	1	13364000	13364500	> 0.9				1	29738000	29738500
	1	13450000	13450500	> 0.9				1	29739500	29740000
	1	13472500	13473000	> 0.9				1	29740500	29741000
	1	13550000	13550500	> 0.9				1	29741500	29742000
	1	13669500	13670000	> 0.9				1	29767000	29768000
	1	13702000	13702500	> 0.9				1	29780500	29781000
	1	13703000	13703500	> 0.9				1	29782000	29783000
	1	13898500	13899000	> 0.9				1	29789000	29789500
	1	14150500	14151000	> 0.9				1	29800500	29801000
	1	14151000	14151500	> 0.9				1	29805500	29806000
	1	14158000	14158500	> 0.9				1	29813000	29813500
	1	14158500	14159000	> 0.9				1	29852500	29853000
	1	14159000	14159500	> 0.9				1	29855000	29855500
	1	14160000	14160500	> 0.9				1	29867000	29867500
	1	14160500	14161000	> 0.9				1	29900500	29901000
	1	14161000	14161500	> 0.9				1	29912500	29914500
	1	14165000	14165500	> 0.9				1	29927000	29927500
	1	14165500	14166000	> 0.9				1	29947000	29947500
	1	14166000	14166500	> 0.9				1	29967000	29968000
	1	15973000	15973500	> 0.9				1	29978000	29978500
	1	15973500	15974000	> 0.9				1	30006000	30006500
	1	15974000	15974500	> 0.9				1	30008500	30009000
	1	15976500	15977000	> 0.9				1	30020500	30021000
	1	16115000	16115500	> 0.9				1	30044500	30045000
	1	16129000	16129500	> 0.9				1	30085000	30085500
	1	16131500	16132000	> 0.9				1	30097000	30097500
	1	16266500	16267000	> 0.9				1	30098000	30098500
	1	16310500	16311000	> 0.9				1	30104000	30104500
	1	16399000	16399500	> 0.9				1	30151000	30151500
	1	16399500	16400000	> 0.9				1	30153500	30154000
	1	16642500	16643000	> 0.9				1	30168000	30168500
	1	16654000	16654500	> 0.9				1	30170000	30171000
	1	16688500	16689000	> 0.9				1	30188500	30189500
	1	16755500	16756000	> 0.9				1	30192000	30192500
	1	16888000	16888500	> 0.9				1	30208000	30209000
	1	16894500	16895000	> 0.9				1	30216000	30216500
	1	16895500	16896000	> 0.9				1	30225000	30225500
	1	16907500	16908000	> 0.9				1	30238000	30238500
	1	16926000	16926500	> 0.9				1	30244000	30245000
	1	16926500	16927000	> 0.9				1	30266500	30267000
	1	16927000	16927500	> 0.9				1	30270500	30271000
	1	16983500	16984000	> 0.9				1	30273500	30274000
	1	17089000	17089500	> 0.9				1	30286000	30286500
	1	17124000	17124500	> 0.9				1	30323000	30323500
	1	17153500	17154000	> 0.9				1	30330000	30330500
	1	17164000	17164500	> 0.9				1	30344500	30345000
	1	17164500	17165000	> 0.9				1	30356500	30357000
	1	17170500	17171000	> 0.9				1	30371000	30371500
	1	17171000	17171500	> 0.9				1	30407500	30408000
	1	17175500	17176000	> 0.9				1	30408500	30409500
	1	17192000	17192500	> 0.9				1	30414500	30415000
	1	17199500	17200000	> 0.9				2	1000	1500
	1	17253000	17253500	> 0.9				2	2500	4500
	1	17278500	17279000	> 0.9				2	5500	6000
	1	17283000	17283500	> 0.9				2	9500	10500
	1	17284000	17284500	> 0.9				2	96500	97000
	1	17284500	17285000	> 0.9				2	115000	115500
	1	17285000	17285500	> 0.9				2	123000	124000
	1	17295500	17296000	> 0.9				2	134000	134500
	1	17319500	17320000	> 0.9				2	137500	138000
	1	17327000	17327500	> 0.9				2	140500	141000
	1	17343000	17343500	> 0.9				2	143000	144000
	1	17374000	17374500	> 0.9				2	147000	147500
	1	17375500	17376000	> 0.9				2	168000	168500
	1	17380000	17380500	> 0.9				2	172000	176000
	1	17396000	17396500	> 0.9				2	182500	183000
	1	17424500	17425000	> 0.9				2	199000	199500
	1	17438000	17438500	> 0.9				2	216500	218500
	1	17457000	17457500	> 0.9				2	221000	222500
	1	17457500	17458000	> 0.9				2	257000	257500
	1	17464000	17464500	> 0.9				2	268500	269000
	1	17483500	17484000	> 0.9				2	297000	297500
	1	17558500	17559000	> 0.9				2	298500	299000
	1	17561500	17562000	> 0.9				2	310000	311500
	1	17562000	17562500	> 0.9				2	323000	323500
	1	17569500	17570000	> 0.9				2	325000	326500
	1	17612000	17612500	> 0.9				2	334500	335000
	1	17613500	17614000	> 0.9				2	348500	349000
	1	17683000	17683500	> 0.9				2	399000	399500
	1	17717500	17718000	> 0.9				2	457000	457500
	1	17757500	17758000	> 0.9				2	458000	458500
	1	17767000	17767500	> 0.9				2	459000	459500
	1	17772000	17772500	> 0.9				2	524500	525000
	1	17772500	17773000	> 0.9				2	549000	549500
	1	17811000	17811500	> 0.9				2	551500	552000
	1	17835500	17836000	> 0.9				2	554500	556000
	1	17868500	17869000	> 0.9				2	556500	557500
	1	17878500	17879000	> 0.9				2	561000	562000
	1	17879000	17879500	> 0.9				2	584000	584500
	1	17881000	17881500	> 0.9				2	629000	630000
	1	17907500	17908000	> 0.9				2	663500	664000
	1	17909500	17910000	> 0.9				2	700500	701000
	1	17911500	17912000	> 0.9				2	724000	725000
	1	17919000	17919500	> 0.9				2	756500	757500
	1	17926000	17926500	> 0.9				2	761000	761500
	1	17926500	17927000	> 0.9				2	769500	770000
	1	17927000	17927500	> 0.9				2	777500	778000
	1	17940000	17940500	> 0.9				2	782500	783000
	1	17940500	17941000	> 0.9				2	803000	803500
	1	17944000	17944500	> 0.9				2	831000	832000
	1	17944500	17945000	> 0.9				2	852000	853000
	1	17957000	17957500	> 0.9				2	874000	874500
	1	17968000	17968500	> 0.9				2	875000	875500
	1	17975500	17976000	> 0.9				2	989000	989500
	1	17976000	17976500	> 0.9				2	994000	994500
	1	18031000	18031500	> 0.9				2	1015500	1017000
	1	18038000	18038500	> 0.9				2	1061000	1061500
	1	18039000	18039500	> 0.9				2	1062000	1062500
	1	18040000	18040500	> 0.9				2	1072500	1073500
	1	18047000	18047500	> 0.9				2	1102500	1103000
	1	18107000	18107500	> 0.9				2	1117500	1118000
	1	18108500	18109000	> 0.9				2	1133000	1133500
	1	18117000	18117500	> 0.9				2	1139000	1139500
	1	18184000	18184500	> 0.9				2	1148000	1148500
	1	18186000	18186500	> 0.9				2	1149500	1150000
	1	18191500	18192000	> 0.9				2	1166000	1167000
	1	18265500	18266000	> 0.9				2	1182000	1182500
	1	18306500	18307000	> 0.9				2	1254500	1255000
	1	18318000	18318500	> 0.9				2	1256000	1256500
	1	18321000	18321500	> 0.9				2	1284000	1284500
	1	18321500	18322000	> 0.9				2	1374500	1375000
	1	18322000	18322500	> 0.9				2	1377500	1379000
	1	18326500	18327000	> 0.9				2	1382500	1383000
	1	18329500	18330000	> 0.9				2	1450000	1450500
	1	18330000	18330500	> 0.9				2	1454500	1455000
	1	18343000	18343500	> 0.9				2	1514500	1515000
	1	18353500	18354000	> 0.9				2	1516000	1516500
	1	18357000	18357500	> 0.9				2	1534000	1535000
	1	18357500	18358000	> 0.9				2	1576500	1577500
	1	18362500	18363000	> 0.9				2	1583500	1584000
	1	18375000	18375500	> 0.9				2	1619500	1620000
	1	18379000	18379500	> 0.9				2	1657000	1658000
	1	18416500	18417000	> 0.9				2	1659000	1659500
	1	18461500	18462000	> 0.9				2	1680000	1680500
	1	18464000	18464500	> 0.9				2	1705000	1705500
	1	18465000	18465500	> 0.9				2	1719000	1719500
	1	18474000	18474500	> 0.9				2	1726000	1726500
	1	18475000	18475500	> 0.9				2	1861500	1862000
	1	18504000	18504500	> 0.9				2	1895500	1896000
	1	18512000	18512500	> 0.9				2	1924500	1926000
	1	18514000	18514500	> 0.9				2	1961000	1961500
	1	18562000	18562500	> 0.9				2	1964500	1968500
	1	18562500	18563000	> 0.9				2	2016000	2016500
	1	18597500	18598000	> 0.9				2	2067000	2067500
	1	18616000	18616500	> 0.9				2	2068500	2069000
	1	18616500	18617000	> 0.9				2	2170500	2172000
	1	18621000	18621500	> 0.9				2	2181500	2182000
	1	18639000	18639500	> 0.9				2	2200000	2200500
	1	18639500	18640000	> 0.9				2	2216000	2217500
	1	18689000	18689500	> 0.9				2	2229500	2231000
	1	18694000	18694500	> 0.9				2	2282500	2283000
	1	18727000	18727500	> 0.9				2	2323000	2323500
	1	18757500	18758000	> 0.9				2	2326000	2327000
	1	18772500	18773000	> 0.9				2	2327500	2329000
	1	18773000	18773500	> 0.9				2	2334000	2334500
	1	18782000	18782500	> 0.9				2	2361500	2362000
	1	18782500	18783000	> 0.9				2	2434000	2434500
	1	18787500	18788000	> 0.9				2	2586000	2586500
	1	18795500	18796000	> 0.9				2	2612500	2613000
	1	18807500	18808000	> 0.9				2	2895000	2896000
	1	18808000	18808500	> 0.9				2	3781000	3782000
	1	18808500	18809000	> 0.9				2	4305500	4306000
	1	18809000	18809500	> 0.9				2	4478000	4478500
	1	18809500	18810000	> 0.9				2	4806500	4807500
	1	18839000	18839500	> 0.9				2	5508000	5508500
	1	18866500	18867000	> 0.9				2	5511500	5512500
	1	18868000	18868500	> 0.9				2	5549000	5549500
	1	18870500	18871000	> 0.9				2	5587500	5588000
	1	18901000	18901500	> 0.9				2	5698500	5699000
	1	18933000	18933500	> 0.9				2	5742000	5742500
	1	18934500	18935000	> 0.9				2	5864000	5865000
	1	19029000	19029500	> 0.9				2	5865500	5866000
	1	19037000	19037500	> 0.9				2	5907000	5907500
	1	19050000	19050500	> 0.9				2	5909000	5909500
	1	19050500	19051000	> 0.9				2	5913000	5914500
	1	19051000	19051500	> 0.9				2	5927000	5927500
	1	19058000	19058500	> 0.9				2	5935000	5935500
	1	19069000	19069500	> 0.9				2	6014000	6014500
	1	19074500	19075000	> 0.9				2	6025000	6026000
	1	19075500	19076000	> 0.9				2	6154500	6155000
	1	19100000	19100500	> 0.9				2	6168000	6168500
	1	19104000	19104500	> 0.9				2	6302500	6304000
	1	19133000	19133500	> 0.9				2	6369000	6369500
	1	19141000	19141500	> 0.9				2	6393500	6394000
	1	19152500	19153000	> 0.9				2	6511500	6512500
	1	19154000	19154500	> 0.9				2	6519500	6520000
	1	19154500	19155000	> 0.9				2	6537500	6538000
	1	19155500	19156000	> 0.9				2	6542500	6543000
	1	19157500	19158000	> 0.9				2	6564000	6564500
	1	19161000	19161500	> 0.9				2	6672000	6672500
	1	19181500	19182000	> 0.9				2	6673000	6673500
	1	19182000	19182500	> 0.9				2	6733500	6734000
	1	19200000	19200500	> 0.9				2	6760000	6762500
	1	19200500	19201000	> 0.9				2	6789000	6789500
	1	19215000	19215500	> 0.9				2	6797000	6798500
	1	19241500	19242000	> 0.9				2	6849500	6850500
	1	19242500	19243000	> 0.9				2	6898000	6898500
	1	19261000	19261500	> 0.9				2	6905500	6906500
	1	19334000	19334500	> 0.9				2	6918000	6918500
	1	19334500	19335000	> 0.9				2	6927000	6928000
	1	19335500	19336000	> 0.9				2	6950000	6950500
	1	19351000	19351500	> 0.9				2	6952000	6952500
	1	19369000	19369500	> 0.9				2	6982500	6983500
	1	19369500	19370000	> 0.9				2	7041500	7042000
	1	19370000	19370500	> 0.9				2	7053500	7054500
	1	19441500	19442000	> 0.9				2	7076000	7076500
	1	19443000	19443500	> 0.9				2	7082000	7082500
	1	19459500	19460000	> 0.9				2	7084000	7084500
	1	19460500	19461000	> 0.9				2	7100500	7101000
	1	19485000	19485500	> 0.9				2	7103500	7104000
	1	19494000	19494500	> 0.9				2	7152000	7153000
	1	19499500	19500000	> 0.9				2	7160000	7161000
	1	19504500	19505000	> 0.9				2	7198500	7199000
	1	19522000	19522500	> 0.9				2	7214000	7214500
	1	19528000	19528500	> 0.9				2	7215000	7215500
	1	19565500	19566000	> 0.9				2	7228500	7229000
	1	19566000	19566500	> 0.9				2	7248500	7249000
	1	19571500	19572000	> 0.9				2	7283000	7283500
	1	19572000	19572500	> 0.9				2	7313000	7313500
	1	19573500	19574000	> 0.9				2	7314000	7314500
	1	19603500	19604000	> 0.9				2	7338500	7339500
	1	19608000	19608500	> 0.9				2	7365500	7366000
	1	19641500	19642000	> 0.9				2	7462000	7462500
	1	19645000	19645500	> 0.9				2	7463000	7463500
	1	19645500	19646000	> 0.9				2	7479500	7481000
	1	19658500	19659000	> 0.9				2	7505000	7505500
	1	19660000	19660500	> 0.9				2	7516000	7517000
	1	19687000	19687500	> 0.9				2	7532000	7532500
	1	19688500	19689000	> 0.9				2	7534500	7536000
	1	19690000	19690500	> 0.9				2	7545000	7546000
	1	19711000	19711500	> 0.9				2	7546500	7547500
	1	19711500	19712000	> 0.9				2	7554000	7554500
	1	19740500	19741000	> 0.9				2	7571000	7572000
	1	19745500	19746000	> 0.9				2	7574000	7574500
	1	19746000	19746500	> 0.9				2	7576500	7577500
	1	19746500	19747000	> 0.9				2	7587500	7588000
	1	19776000	19776500	> 0.9				2	7598000	7598500
	1	19816000	19816500	> 0.9				2	7604500	7605000
	1	19821500	19822000	> 0.9				2	7615500	7616000
	1	19844500	19845000	> 0.9				2	7635000	7635500
	1	19845000	19845500	> 0.9				2	7637500	7638000
	1	19851000	19851500	> 0.9				2	7642500	7645000
	1	19855000	19855500	> 0.9				2	7665500	7666000
	1	19856000	19856500	> 0.9				2	7672000	7672500
	1	19872000	19872500	> 0.9				2	7684000	7685000
	1	19880500	19881000	> 0.9				2	7689000	7689500
	1	19882000	19882500	> 0.9				2	7692500	7693000
	1	19892500	19893000	> 0.9				2	7733500	7734000
	1	19893000	19893500	> 0.9				2	7756500	7758000
	1	19902500	19903000	> 0.9				2	7759000	7760000
	1	19904000	19904500	> 0.9				2	7760500	7761000
	1	19904500	19905000	> 0.9				2	7801500	7802500
	1	19913500	19914000	> 0.9				2	7809000	7811000
	1	19955500	19956000	> 0.9				2	7820000	7822000
	1	19963000	19963500	> 0.9				2	7837000	7837500
	1	19990500	19991000	> 0.9				2	7838000	7838500
	1	19996500	19997000	> 0.9				2	7843000	7843500
	1	20010500	20011000	> 0.9				2	7858500	7859000
	1	20027500	20028000	> 0.9				2	7872000	7873000
	1	20030000	20030500	> 0.9				2	7908000	7908500
	1	20049000	20049500	> 0.9				2	7936000	7937000
	1	20056000	20056500	> 0.9				2	7943000	7943500
	1	20068000	20068500	> 0.9				2	7957000	7957500
	1	20069500	20070000	> 0.9				2	8003500	8004000
	1	20070500	20071000	> 0.9				2	8004500	8005000
	1	20078500	20079000	> 0.9				2	8012500	8013000
	1	20101500	20102000	> 0.9				2	8035000	8035500
	1	20104000	20104500	> 0.9				2	8094500	8095000
	1	20135000	20135500	> 0.9				2	8112000	8112500
	1	20156000	20156500	> 0.9				2	8114000	8114500
	1	20158000	20158500	> 0.9				2	8121500	8123000
	1	20158500	20159000	> 0.9				2	8124000	8124500
	1	20159000	20159500	> 0.9				2	8125500	8126000
	1	20167500	20168000	> 0.9				2	8129000	8129500
	1	20176000	20176500	> 0.9				2	8159000	8159500
	1	20181500	20182000	> 0.9				2	8184500	8185000
	1	20185000	20185500	> 0.9				2	8197000	8198000
	1	20186000	20186500	> 0.9				2	8239000	8239500
	1	20186500	20187000	> 0.9				2	8266000	8266500
	1	20190500	20191000	> 0.9				2	8287000	8288500
	1	20193000	20193500	> 0.9				2	8310500	8311000
	1	20211000	20211500	> 0.9				2	8338000	8338500
	1	20212500	20213000	> 0.9				2	8339000	8339500
	1	20215000	20215500	> 0.9				2	8353000	8353500
	1	20215500	20216000	> 0.9				2	8361500	8362000
	1	20219000	20219500	> 0.9				2	8364500	8365000
	1	20224500	20225000	> 0.9				2	8370000	8370500
	1	20225500	20226000	> 0.9				2	8436000	8436500
	1	20241000	20241500	> 0.9				2	8461000	8461500
	1	20273500	20274000	> 0.9				2	8474000	8474500
	1	20277000	20277500	> 0.9				2	8501500	8502000
	1	20277500	20278000	> 0.9				2	8503500	8504000
	1	20286000	20286500	> 0.9				2	8505000	8506000
	1	20287500	20288000	> 0.9				2	8517500	8518500
	1	20300500	20301000	> 0.9				2	8522500	8523500
	1	20302500	20303000	> 0.9				2	8528500	8529000
	1	20303000	20303500	> 0.9				2	8531000	8532500
	1	20308500	20309000	> 0.9				2	8550500	8551500
	1	20357000	20357500	> 0.9				2	8585500	8586000
	1	20361000	20361500	> 0.9				2	8628000	8628500
	1	20396500	20397000	> 0.9				2	8644000	8645000
	1	20406000	20406500	> 0.9				2	8646000	8646500
	1	20407000	20407500	> 0.9				2	8652000	8653500
	1	20434500	20435000	> 0.9				2	8657500	8658000
	1	20554000	20554500	> 0.9				2	8698000	8698500
	1	20574500	20575000	> 0.9				2	8707500	8708000
	1	20578000	20578500	> 0.9				2	8735500	8736000
	1	20578500	20579000	> 0.9				2	8750500	8751500
	1	20587000	20587500	> 0.9				2	8756000	8757000
	1	20588000	20588500	> 0.9				2	8767000	8768500
	1	20588500	20589000	> 0.9				2	8786000	8787000
	1	20590500	20591000	> 0.9				2	8787500	8788000
	1	20617500	20618000	> 0.9				2	8807000	8807500
	1	20618000	20618500	> 0.9				2	8831500	8832500
	1	20630000	20630500	> 0.9				2	8846500	8847000
	1	20630500	20631000	> 0.9				2	8868000	8868500
	1	20664000	20664500	> 0.9				2	8892000	8892500
	1	20682500	20683000	> 0.9				2	8893000	8893500
	1	20692500	20693000	> 0.9				2	8912000	8912500
	1	20693500	20694000	> 0.9				2	8932500	8933000
	1	20708000	20708500	> 0.9				2	8935000	8935500
	1	20708500	20709000	> 0.9				2	8941500	8942500
	1	20713500	20714000	> 0.9				2	8945000	8946500
	1	20720500	20721000	> 0.9				2	8968500	8969000
	1	20732500	20733000	> 0.9				2	8976000	8976500
	1	20733000	20733500	> 0.9				2	8986500	8987000
	1	20764000	20764500	> 0.9				2	9007500	9008500
	1	20764500	20765000	> 0.9				2	9010000	9010500
	1	20771000	20771500	> 0.9				2	9015000	9015500
	1	20782000	20782500	> 0.9				2	9016500	9017500
	1	20783000	20783500	> 0.9				2	9019500	9020500
	1	20803000	20803500	> 0.9				2	9044000	9044500
	1	20804000	20804500	> 0.9				2	9045000	9046000
	1	20841000	20841500	> 0.9				2	9050500	9051000
	1	20870000	20870500	> 0.9				2	9052500	9053000
	1	20873500	20874000	> 0.9				2	9054000	9054500
	1	20877000	20877500	> 0.9				2	9074500	9075000
	1	20901000	20901500	> 0.9				2	9076500	9077000
	1	20927500	20928000	> 0.9				2	9079000	9079500
	1	20928000	20928500	> 0.9				2	9105000	9106000
	1	20952500	20953000	> 0.9				2	9138500	9140000
	1	20963500	20964000	> 0.9				2	9150000	9150500
	1	20966500	20967000	> 0.9				2	9198500	9199000
	1	20967500	20968000	> 0.9				2	9227500	9228500
	1	20968500	20969000	> 0.9				2	9236500	9237000
	1	21000000	21000500	> 0.9				2	9240000	9240500
	1	21013000	21013500	> 0.9				2	9250500	9251500
	1	21013500	21014000	> 0.9				2	9273000	9273500
	1	21031000	21031500	> 0.9				2	9348500	9349000
	1	21031500	21032000	> 0.9				2	9350000	9351000
	1	21043500	21044000	> 0.9				2	9366000	9367000
	1	21044000	21044500	> 0.9				2	9387500	9388000
	1	21065500	21066000	> 0.9				2	9390000	9390500
	1	21079000	21079500	> 0.9				2	9406000	9407000
	1	21088000	21088500	> 0.9				2	9414000	9414500
	1	21123500	21124000	> 0.9				2	9443500	9444000
	1	21143000	21143500	> 0.9				2	9450000	9450500
	1	21143500	21144000	> 0.9				2	9453000	9453500
	1	21178500	21179000	> 0.9				2	9490500	9491000
	1	21182500	21183000	> 0.9				2	9503500	9504000
	1	21183500	21184000	> 0.9				2	9509000	9510000
	1	21192000	21192500	> 0.9				2	9524000	9524500
	1	21192500	21193000	> 0.9				2	9541500	9542000
	1	21207500	21208000	> 0.9				2	9562000	9563000
	1	21212000	21212500	> 0.9				2	9563500	9565500
	1	21215000	21215500	> 0.9				2	9572000	9572500
	1	21238500	21239000	> 0.9				2	9587000	9587500
	1	21239000	21239500	> 0.9				2	9593000	9593500
	1	21310500	21311000	> 0.9				2	9626000	9627000
	1	21311000	21311500	> 0.9				2	9651000	9651500
	1	21342500	21343000	> 0.9				2	9657500	9658500
	1	21364000	21364500	> 0.9				2	9678500	9679500
	1	21371000	21371500	> 0.9				2	9690000	9691000
	1	21378500	21379000	> 0.9				2	9691500	9692000
	1	21393500	21394000	> 0.9				2	9729500	9730000
	1	21430000	21430500	> 0.9				2	9733000	9733500
	1	21441500	21442000	> 0.9				2	9736000	9736500
	1	21444000	21444500	> 0.9				2	9743000	9744500
	1	21459000	21459500	> 0.9				2	9752500	9753000
	1	21468000	21468500	> 0.9				2	9755500	9756000
	1	21499000	21499500	> 0.9				2	9813000	9814000
	1	21501000	21501500	> 0.9				2	9818500	9819000
	1	21501500	21502000	> 0.9				2	9842000	9843000
	1	21507000	21507500	> 0.9				2	9858000	9858500
	1	21530500	21531000	> 0.9				2	9949000	9949500
	1	21531000	21531500	> 0.9				2	9954500	9955000
	1	21540500	21541000	> 0.9				2	9992500	9993000
	1	21541000	21541500	> 0.9				2	10028000	10030000
	1	21541500	21542000	> 0.9				2	10060000	10060500
	1	21542000	21542500	> 0.9				2	10072000	10073000
	1	21546000	21546500	> 0.9				2	10102000	10102500
	1	21579500	21580000	> 0.9				2	10112000	10112500
	1	21666000	21666500	> 0.9				2	10120500	10121000
	1	21666500	21667000	> 0.9				2	10125500	10126000
	1	21698500	21699000	> 0.9				2	10135500	10136500
	1	21701000	21701500	> 0.9				2	10142000	10143000
	1	21703500	21704000	> 0.9				2	10166000	10166500
	1	21716500	21717000	> 0.9				2	10170500	10171000
	1	21727000	21727500	> 0.9				2	10201000	10201500
	1	21742000	21742500	> 0.9				2	10216500	10217000
	1	21762500	21763000	> 0.9				2	10221000	10221500
	1	21861000	21861500	> 0.9				2	10224500	10226000
	1	21861500	21862000	> 0.9				2	10229500	10231000
	1	21882000	21882500	> 0.9				2	10243000	10244000
	1	21884000	21884500	> 0.9				2	10245000	10246000
	1	21885000	21885500	> 0.9				2	10253500	10254500
	1	21891500	21892000	> 0.9				2	10258000	10258500
	1	21893000	21893500	> 0.9				2	10263500	10264000
	1	21925500	21926000	> 0.9				2	10328500	10329500
	1	21943500	21944000	> 0.9				2	10342500	10343500
	1	21944000	21944500	> 0.9				2	10365500	10366000
	1	21944500	21945000	> 0.9				2	10375500	10376000
	1	21945000	21945500	> 0.9				2	10381500	10382500
	1	21951500	21952000	> 0.9				2	10383000	10383500
	1	22011000	22011500	> 0.9				2	10384000	10384500
	1	22029000	22029500	> 0.9				2	10401500	10402500
	1	22029500	22030000	> 0.9				2	10423500	10425000
	1	22031500	22032000	> 0.9				2	10437500	10439000
	1	22032000	22032500	> 0.9				2	10449000	10449500
	1	22035000	22035500	> 0.9				2	10453000	10454500
	1	22043500	22044000	> 0.9				2	10458500	10459000
	1	22051000	22051500	> 0.9				2	10476500	10477000
	1	22073500	22074000	> 0.9				2	10477500	10479500
	1	22093500	22094000	> 0.9				2	10490000	10490500
	1	22094500	22095000	> 0.9				2	10491000	10491500
	1	22096000	22096500	> 0.9				2	10493000	10493500
	1	22148500	22149000	> 0.9				2	10496500	10497500
	1	22186500	22187000	> 0.9				2	10578000	10578500
	1	22190500	22191000	> 0.9				2	10625500	10626000
	1	22199000	22199500	> 0.9				2	10672000	10672500
	1	22199500	22200000	> 0.9				2	10733500	10735000
	1	22204500	22205000	> 0.9				2	10740000	10740500
	1	22205000	22205500	> 0.9				2	10786000	10786500
	1	22208000	22208500	> 0.9				2	10801000	10801500
	1	22213500	22214000	> 0.9				2	10828000	10829500
	1	22214000	22214500	> 0.9				2	10830500	10831000
	1	22248500	22249000	> 0.9				2	10841000	10841500
	1	22249000	22249500	> 0.9				2	10852000	10852500
	1	22262000	22262500	> 0.9				2	10859000	10859500
	1	22279000	22279500	> 0.9				2	10863500	10864000
	1	22289500	22290000	> 0.9				2	10886000	10886500
	1	22290000	22290500	> 0.9				2	10901000	10902500
	1	22297000	22297500	> 0.9				2	10933500	10934500
	1	22307000	22307500	> 0.9				2	10972500	10973000
	1	22307500	22308000	> 0.9				2	11008000	11010000
	1	22308000	22308500	> 0.9				2	11020000	11020500
	1	22308500	22309000	> 0.9				2	11021000	11021500
	1	22310500	22311000	> 0.9				2	11042500	11043000
	1	22326500	22327000	> 0.9				2	11068000	11068500
	1	22331000	22331500	> 0.9				2	11071000	11072500
	1	22382000	22382500	> 0.9				2	11074000	11075000
	1	22388500	22389000	> 0.9				2	11082000	11082500
	1	22424000	22424500	> 0.9				2	11095000	11095500
	1	22446500	22447000	> 0.9				2	11104000	11104500
	1	22463000	22463500	> 0.9				2	11112500	11113500
	1	22481500	22482000	> 0.9				2	11121000	11121500
	1	22487500	22488000	> 0.9				2	11127500	11128000
	1	22490500	22491000	> 0.9				2	11133500	11134000
	1	22571000	22571500	> 0.9				2	11138500	11139500
	1	22572500	22573000	> 0.9				2	11140500	11141000
	1	22573000	22573500	> 0.9				2	11165000	11166000
	1	22573500	22574000	> 0.9				2	11177000	11177500
	1	22574000	22574500	> 0.9				2	11187500	11188000
	1	22603000	22603500	> 0.9				2	11197500	11198000
	1	22634500	22635000	> 0.9				2	11199000	11199500
	1	22637500	22638000	> 0.9				2	11213000	11213500
	1	22638000	22638500	> 0.9				2	11222500	11223500
	1	22646000	22646500	> 0.9				2	11226500	11227500
	1	22650000	22650500	> 0.9				2	11245500	11246000
	1	22650500	22651000	> 0.9				2	11248500	11249000
	1	22657500	22658000	> 0.9				2	11270500	11271000
	1	22662500	22663000	> 0.9				2	11293000	11293500
	1	22665000	22665500	> 0.9				2	11339000	11339500
	1	22677500	22678000	> 0.9				2	11340000	11340500
	1	22678000	22678500	> 0.9				2	11345000	11345500
	1	22678500	22679000	> 0.9				2	11375500	11376500
	1	22679000	22679500	> 0.9				2	11380500	11381000
	1	22700500	22701000	> 0.9				2	11383000	11383500
	1	22748000	22748500	> 0.9				2	11447500	11448000
	1	22772000	22772500	> 0.9				2	11488500	11489500
	1	22785000	22785500	> 0.9				2	11506500	11507000
	1	22793500	22794000	> 0.9				2	11539500	11540000
	1	22797000	22797500	> 0.9				2	11547500	11548000
	1	22813500	22814000	> 0.9				2	11550000	11550500
	1	22815000	22815500	> 0.9				2	11567500	11568000
	1	22870000	22870500	> 0.9				2	11569000	11569500
	1	22870500	22871000	> 0.9				2	11579500	11581000
	1	22898000	22898500	> 0.9				2	11616500	11617500
	1	22902500	22903000	> 0.9				2	11630000	11630500
	1	22904500	22905000	> 0.9				2	11652500	11653500
	1	22905500	22906000	> 0.9				2	11671500	11672000
	1	22908000	22908500	> 0.9				2	11686500	11687000
	1	22909000	22909500	> 0.9				2	11692000	11692500
	1	22911000	22911500	> 0.9				2	11702000	11702500
	1	22933000	22933500	> 0.9				2	11720500	11722500
	1	22971000	22971500	> 0.9				2	11724500	11725000
	1	22976500	22977000	> 0.9				2	11728500	11729000
	1	23048500	23049000	> 0.9				2	11730000	11730500
	1	23049000	23049500	> 0.9				2	11738000	11738500
	1	23084000	23084500	> 0.9				2	11739000	11739500
	1	23084500	23085000	> 0.9				2	11753500	11755000
	1	23085000	23085500	> 0.9				2	11782000	11783000
	1	23086500	23087000	> 0.9				2	11816500	11818000
	1	23099500	23100000	> 0.9				2	11824500	11825000
	1	23105500	23106000	> 0.9				2	11857500	11858000
	1	23106000	23106500	> 0.9				2	11860500	11861500
	1	23106500	23107000	> 0.9				2	11863000	11863500
	1	23109000	23109500	> 0.9				2	11868000	11868500
	1	23180500	23181000	> 0.9				2	11885000	11885500
	1	23186000	23186500	> 0.9				2	11959000	11959500
	1	23192500	23193000	> 0.9				2	11982000	11982500
	1	23200000	23200500	> 0.9				2	11986500	11987000
	1	23206000	23206500	> 0.9				2	12034500	12035000
	1	23208500	23209000	> 0.9				2	12045500	12046000
	1	23209500	23210000	> 0.9				2	12095500	12097500
	1	23224500	23225000	> 0.9				2	12114500	12115500
	1	23231000	23231500	> 0.9				2	12141500	12143000
	1	23250500	23251000	> 0.9				2	12148000	12149000
	1	23268000	23268500	> 0.9				2	12158000	12158500
	1	23273500	23274000	> 0.9				2	12164500	12165500
	1	23274000	23274500	> 0.9				2	12167000	12167500
	1	23292000	23292500	> 0.9				2	12172500	12173000
	1	23293000	23293500	> 0.9				2	12210000	12210500
	1	23295000	23295500	> 0.9				2	12223000	12223500
	1	23297000	23297500	> 0.9				2	12251500	12253000
	1	23297500	23298000	> 0.9				2	12255000	12255500
	1	23323500	23324000	> 0.9				2	12326500	12327000
	1	23337500	23338000	> 0.9				2	12329500	12330000
	1	23343500	23344000	> 0.9				2	12355000	12355500
	1	23367500	23368000	> 0.9				2	12358500	12359500
	1	23376500	23377000	> 0.9				2	12367000	12368000
	1	23387000	23387500	> 0.9				2	12378500	12379000
	1	23392500	23393000	> 0.9				2	12426500	12427000
	1	23396500	23397000	> 0.9				2	12430000	12430500
	1	23410000	23410500	> 0.9				2	12439500	12440500
	1	23425500	23426000	> 0.9				2	12456000	12456500
	1	23426000	23426500	> 0.9				2	12485000	12485500
	1	23451500	23452000	> 0.9				2	12488000	12488500
	1	23458000	23458500	> 0.9				2	12502000	12502500
	1	23466000	23466500	> 0.9				2	12547500	12548000
	1	23473000	23473500	> 0.9				2	12548500	12549000
	1	23493500	23494000	> 0.9				2	12596000	12596500
	1	23500500	23501000	> 0.9				2	12597000	12597500
	1	23506000	23506500	> 0.9				2	12620000	12620500
	1	23507000	23507500	> 0.9				2	12631500	12633500
	1	23512500	23513000	> 0.9				2	12647000	12647500
	1	23536500	23537000	> 0.9				2	12651500	12652500
	1	23538500	23539000	> 0.9				2	12673000	12674000
	1	23569500	23570000	> 0.9				2	12684000	12685000
	1	23585000	23585500	> 0.9				2	12702000	12702500
	1	23606500	23607000	> 0.9				2	12705000	12705500
	1	23619000	23619500	> 0.9				2	12710000	12710500
	1	23636500	23637000	> 0.9				2	12718000	12718500
	1	23675500	23676000	> 0.9				2	12752500	12753000
	1	23730000	23730500	> 0.9				2	12765500	12766000
	1	23730500	23731000	> 0.9				2	12825500	12828500
	1	23732000	23732500	> 0.9				2	12838500	12839000
	1	23732500	23733000	> 0.9				2	12849500	12850000
	1	23739500	23740000	> 0.9				2	12855500	12857500
	1	23740000	23740500	> 0.9				2	12877500	12878000
	1	23759500	23760000	> 0.9				2	12888000	12888500
	1	23760000	23760500	> 0.9				2	12900500	12901000
	1	23770500	23771000	> 0.9				2	12902500	12903000
	1	23774000	23774500	> 0.9				2	12905000	12907000
	1	23782500	23783000	> 0.9				2	12937000	12938500
	1	23785500	23786000	> 0.9				2	12940500	12941500
	1	23823000	23823500	> 0.9				2	12977500	12978000
	1	23824500	23825000	> 0.9				2	12995500	12996000
	1	23825000	23825500	> 0.9				2	13004000	13004500
	1	23825500	23826000	> 0.9				2	13015500	13016000
	1	23826000	23826500	> 0.9				2	13037500	13038000
	1	23826500	23827000	> 0.9				2	13077000	13077500
	1	23830000	23830500	> 0.9				2	13084500	13085000
	1	23831000	23831500	> 0.9				2	13174000	13174500
	1	23833500	23834000	> 0.9				2	13179000	13179500
	1	23855000	23855500	> 0.9				2	13194000	13195000
	1	23901500	23902000	> 0.9				2	13201500	13202000
	1	23916000	23916500	> 0.9				2	13221500	13222000
	1	23916500	23917000	> 0.9				2	13258500	13259000
	1	23942000	23942500	> 0.9				2	13278000	13278500
	1	23954500	23955000	> 0.9				2	13281500	13282000
	1	23955000	23955500	> 0.9				2	13285500	13286000
	1	23978500	23979000	> 0.9				2	13306500	13307000
	1	23986500	23987000	> 0.9				2	13326000	13326500
	1	23988500	23989000	> 0.9				2	13343500	13344000
	1	23996000	23996500	> 0.9				2	13350500	13351500
	1	24001500	24002000	> 0.9				2	13359000	13360000
	1	24007000	24007500	> 0.9				2	13363500	13364500
[truncated: 10,977 more rows]

## Sheet: ChIP_Ac_genes
AT1G01090
AT1G01100
AT1G01110
AT1G01220
AT1G01225
AT1G01260
AT1G01300
AT1G01360
AT1G01390
AT1G01440
AT1G01450
AT1G01510
AT1G01540
AT1G01560
AT1G01570
AT1G01590
AT1G01630
AT1G01650
AT1G01710
AT1G01790
AT1G01820
AT1G01830
AT1G01860
AT1G01880
AT1G01900
AT1G01920
AT1G01930
AT1G02020
AT1G02110
AT1G02120
AT1G02150
AT1G02230
AT1G02360
AT1G02390
AT1G02650
AT1G02670
AT1G02680
AT1G02730
AT1G02780
AT1G02800
AT1G02840
AT1G02860
AT1G02890
AT1G03000
AT1G03010
AT1G03060
AT1G03150
AT1G03250
AT1G03260
AT1G03290
AT1G03370
AT1G03400
AT1G03440
AT1G03470
AT1G03600
AT1G03630
AT1G03687
AT1G03760
AT1G03800
AT1G03905
AT1G03970
AT1G04030
AT1G04130
AT1G04140
AT1G04150
AT1G04200
AT1G04210
AT1G04230
AT1G04310
AT1G04340
AT1G04350
AT1G04380
AT1G04410
AT1G04440
AT1G04530
AT1G04555
AT1G04580
AT1G04640
AT1G04760
AT1G04780
AT1G04820
AT1G04830
AT1G04910
AT1G04930
AT1G04945
AT1G04970
AT1G05055
AT1G05090
AT1G05120
AT1G05140
AT1G05170
AT1G05210
AT1G05270
AT1G05320
AT1G05350
AT1G05410
AT1G05470
AT1G05490
AT1G05670
AT1G05750
AT1G05790
AT1G05810
AT1G05870
AT1G05910
AT1G05970
AT1G06000
AT1G06050
AT1G06070
AT1G06090
AT1G06130
AT1G06200
AT1G06220
AT1G06230
AT1G06270
AT1G06400
AT1G06410
AT1G06420
AT1G06430
AT1G06530
AT1G06570
AT1G06580
AT1G06645
AT1G06690
AT1G06720
AT1G06730
AT1G06790
AT1G06800
AT1G06870
AT1G06890
AT1G07000
AT1G07010
AT1G07090
AT1G07240
AT1G07250
AT1G07280
AT1G07360
AT1G07420
AT1G07440
AT1G07500
AT1G07520
AT1G07550
AT1G07590
AT1G07670
AT1G07700
AT1G07710
AT1G07725
AT1G07770
AT1G07870
AT1G07880
AT1G07901
AT1G07940
AT1G07970
AT1G07985
AT1G08030
AT1G08060
AT1G08110
AT1G08120
AT1G08220
AT1G08250
AT1G08280
AT1G08320
AT1G08390
AT1G08420
AT1G08450
AT1G08490
AT1G08540
AT1G08550
AT1G08560
AT1G08590
AT1G08640
AT1G08650
AT1G08660
AT1G08680
AT1G08700
AT1G08770
AT1G08800
AT1G08890
AT1G08910
AT1G08920
AT1G08980
AT1G09000
AT1G09010
AT1G09020
AT1G09130
AT1G09190
AT1G09195
AT1G09210
AT1G09230
AT1G09690
AT1G09720
AT1G09730
AT1G09780
AT1G09795
AT1G09815
AT1G09950
AT1G10020
AT1G10040
AT1G10050
AT1G10120
AT1G10210
AT1G10240
AT1G10270
AT1G10280
AT1G10310
AT1G10320
AT1G10330
AT1G10350
AT1G10385
AT1G10410
AT1G10450
AT1G10522
AT1G10530
AT1G10560
AT1G10630
AT1G10650
AT1G10690
AT1G10700
AT1G10740
AT1G10840
AT1G10850
AT1G10950
AT1G10960
AT1G11060
AT1G11090
AT1G11280
AT1G11330
AT1G11360
AT1G11650
AT1G11660
AT1G11670
AT1G11710
AT1G11800
AT1G11810
AT1G11840
AT1G11880
AT1G11900
AT1G12050
AT1G12220
AT1G12240
AT1G12244
AT1G12270
AT1G12290
AT1G12300
AT1G12350
AT1G12380
AT1G12390
AT1G12470
AT1G12490
AT1G12550
AT1G12620
AT1G12730
AT1G12740
AT1G12760
AT1G12770
AT1G12790
AT1G12820
AT1G12830
AT1G12850
AT1G12930
AT1G13000
AT1G13060
AT1G13100
AT1G13190
AT1G13195
AT1G13220
AT1G13280
AT1G13340
AT1G13350
AT1G13390
AT1G13450
AT1G13485
AT1G13580
AT1G13690
AT1G13710
AT1G13730
AT1G13780
AT1G13830
AT1G13870
AT1G13900
AT1G13920
AT1G13940
AT1G13990
AT1G14030
AT1G14070
AT1G14130
AT1G14185
AT1G14230
AT1G14340
AT1G14450
AT1G14520
AT1G14530
AT1G14540
AT1G14560
AT1G14590
AT1G14640
AT1G14690
AT1G14780
AT1G14910
AT1G14970
AT1G14980
AT1G15000
AT1G15030
AT1G15050
AT1G15080
AT1G15140
AT1G15200
AT1G15230
AT1G15240
AT1G15280
AT1G15330
AT1G15360
AT1G15390
AT1G15440
AT1G15470
AT1G15570
AT1G15700
AT1G15740
AT1G15750
AT1G15760
AT1G15772
AT1G15780
AT1G15810
AT1G15820
AT1G15830
AT1G15920
AT1G16060
AT1G16070
AT1G16080
AT1G16130
AT1G16150
AT1G16210
AT1G16260
AT1G16280
AT1G16350
AT1G16470
AT1G16700
AT1G16710
AT1G16720
AT1G16840
AT1G16850
AT1G16870
AT1G16920
AT1G16940
AT1G17070
AT1G17140
AT1G17160
AT1G17170
AT1G17220
AT1G17285
AT1G17290
AT1G17370
AT1G17380
AT1G17420
AT1G17490
AT1G17550
AT1G17580
AT1G17615
AT1G17690
AT1G17720
AT1G17730
AT1G17780
AT1G17860
AT1G17880
AT1G17920
AT1G17930
AT1G17950
AT1G18030
AT1G18080
AT1G18090
AT1G18160
AT1G18190
AT1G18200
AT1G18220
AT1G18300
AT1G18335
AT1G18340
AT1G18410
AT1G18460
AT1G18480
AT1G18490
AT1G18520
AT1G18540
AT1G18560
AT1G18670
AT1G18690
AT1G18710
AT1G18740
AT1G18773
AT1G18890
AT1G19000
AT1G19025
AT1G19080
AT1G19100
AT1G19110
AT1G19140
AT1G19200
AT1G19210
AT1G19220
AT1G19240
AT1G19300
AT1G19320
AT1G19350
AT1G19380
AT1G19485
AT1G19490
AT1G19530
AT1G19540
AT1G19570
AT1G19620
AT1G19650
AT1G19680
AT1G19700
AT1G19720
AT1G19750
AT1G19790
AT1G19840
AT1G19950
AT1G19970
AT1G20020
AT1G20100
AT1G20135
AT1G20340
AT1G20350
AT1G20510
AT1G20520
AT1G20530
AT1G20670
AT1G20780
AT1G20810
AT1G20816
AT1G20823
AT1G20890
AT1G21000
AT1G21240
AT1G21250
AT1G21270
AT1G21350
AT1G21390
AT1G21410
AT1G21440
AT1G21460
AT1G21610
AT1G21680
AT1G21695
AT1G21790
AT1G21810
AT1G22020
AT1G22170
AT1G22180
AT1G22220
AT1G22270
AT1G22380
AT1G22430
AT1G22520
AT1G22590
AT1G22610
AT1G22630
AT1G22700
AT1G22710
AT1G22770
AT1G22790
AT1G22800
AT1G22850
AT1G22870
AT1G22930
AT1G22990
AT1G23000
AT1G23010
AT1G23090
AT1G23120
AT1G23130
AT1G23149
AT1G23220
AT1G23230
AT1G23320
AT1G23330
AT1G23380
AT1G23400
AT1G23490
AT1G23540
AT1G23710
AT1G23870
AT1G23880
AT1G23890
AT1G23900
AT1G23960
AT1G23980
AT1G24050
AT1G24090
AT1G24095
AT1G24100
AT1G24140
AT1G24210
AT1G24460
AT1G24485
AT1G24510
AT1G24560
AT1G24590
AT1G24706
AT1G24735
AT1G25230
AT1G25280
AT1G25290
AT1G25320
AT1G25350
AT1G25370
AT1G25410
AT1G25420
AT1G25450
AT1G25490
AT1G25540
AT1G25550
AT1G25682
AT1G26090
AT1G26120
AT1G26150
AT1G26160
AT1G26170
AT1G26420
AT1G26440
AT1G26460
AT1G26500
AT1G26540
AT1G26560
AT1G26610
AT1G26761
AT1G26830
AT1G26870
AT1G26900
AT1G26940
AT1G27050
AT1G27060
AT1G27070
AT1G27100
AT1G27120
AT1G27170
AT1G27180
AT1G27300
AT1G27310
AT1G27360
AT1G27440
AT1G27510
AT1G27520
AT1G27540
AT1G27650
AT1G27690
AT1G27695
AT1G27700
AT1G27730
AT1G27760
AT1G27840
AT1G28010
AT1G28060
AT1G28090
AT1G28200
AT1G28230
AT1G28370
AT1G28420
AT1G28510
AT1G28540
AT1G28570
AT1G28600
AT1G28650
AT1G28690
AT1G28760
AT1G29041
AT1G29170
AT1G29260
AT1G29330
AT1G29340
AT1G29395
AT1G29400
AT1G29410
AT1G29710
AT1G29720
AT1G29760
AT1G29790
AT1G29830
AT1G29850
AT1G29880
AT1G29910
AT1G29950
AT1G29970
AT1G29980
AT1G30010
AT1G30190
AT1G30230
AT1G30260
AT1G30330
AT1G30370
AT1G30460
AT1G30500
AT1G30550
AT1G30620
AT1G30630
AT1G30660
AT1G30700
AT1G30814
AT1G30825
AT1G30880
AT1G30910
AT1G30960
AT1G31020
AT1G31130
AT1G31150
AT1G31170
AT1G31175
AT1G31220
AT1G31230
AT1G31250
AT1G31335
AT1G31350
AT1G31500
AT1G31550
AT1G31660
AT1G31690
AT1G31800
AT1G31830
AT1G31950
AT1G32070
AT1G32080
AT1G32160
AT1G32190
AT1G32290
AT1G32370
AT1G32380
AT1G32400
AT1G32410
AT1G32470
AT1G32530
AT1G32630
AT1G32790
AT1G32920
AT1G32970
AT1G33050
AT1G33080
AT1G33170
AT1G33250
AT1G33290
AT1G33390
AT1G33410
AT1G33470
AT1G33560
AT1G33610
AT1G33680
AT1G33760
AT1G33780
AT1G34020
AT1G34030
AT1G34110
AT1G34190
AT1G34260
AT1G34350
AT1G34360
AT1G34470
AT1G35140
AT1G35210
AT1G35220
AT1G35330
AT1G35340
AT1G35420
AT1G35440
AT1G35620
AT1G35630
AT1G35680
AT1G35710
AT1G35730
AT1G36390
AT1G36732
AT1G37130
AT1G42970
AT1G42980
AT1G43245
AT1G43560
AT1G43980
AT1G44080
AT1G44740
AT1G44750
AT1G44770
AT1G44820
AT1G45160
AT1G45201
AT1G45230
AT1G45248
AT1G47056
AT1G47128
AT1G47270
AT1G47310
AT1G47380
AT1G47390
AT1G47420
AT1G47550
AT1G47570
AT1G47710
AT1G47750
AT1G47820
AT1G47830
AT1G47960
AT1G48100
AT1G48110
AT1G48240
AT1G48280
AT1G48360
AT1G48380
AT1G48390
AT1G48450
AT1G48460
AT1G48480
AT1G48490
AT1G48520
AT1G48530
AT1G48570
AT1G48600
AT1G48620
AT1G48760
AT1G48770
AT1G48790
AT1G48950
AT1G48970
AT1G49170
AT1G49180
AT1G49190
AT1G49350
AT1G49450
AT1G49500
AT1G49510
AT1G49580
AT1G49600
AT1G49610
AT1G49630
AT1G49660
AT1G49760
AT1G49870
AT1G49900
AT1G49970
AT1G49990
AT1G50120
AT1G50250
AT1G50260
AT1G50320
AT1G50450
AT1G50460
AT1G50640
AT1G50660
AT1G50740
AT1G50840
AT1G50900
AT1G50910
AT1G50980
AT1G51090
AT1G51100
AT1G51330
AT1G51350
AT1G51390
AT1G51405
AT1G51430
AT1G51650
AT1G51660
AT1G51680
AT1G51800
AT1G51830
AT1G51860
AT1G52000
AT1G52040
AT1G52080
AT1G52200
AT1G52320
AT1G52343
AT1G52360
AT1G52410
AT1G52420
AT1G52540
AT1G52550
AT1G52630
AT1G52720
AT1G52740
AT1G52780
AT1G52870
AT1G52880
AT1G52930
AT1G53000
AT1G53060
AT1G53165
AT1G53170
AT1G53210
AT1G53240
AT1G53290
AT1G53320
AT1G53345
AT1G53350
AT1G53380
AT1G53570
AT1G53620
AT1G53645
AT1G53650
AT1G53785
AT1G53840
AT1G53850
AT1G53910
AT1G54000
AT1G54010
AT1G54030
AT1G54080
AT1G54095
AT1G54130
AT1G54150
AT1G54160
AT1G54170
AT1G54210
AT1G54310
AT1G54320
AT1G54380
AT1G54385
AT1G54400
AT1G54500
AT1G54510
AT1G54610
AT1G54650
AT1G55080
AT1G55150
AT1G55160
AT1G55180
AT1G55190
AT1G55200
AT1G55265
AT1G55310
AT1G55350
AT1G55390
AT1G55420
AT1G55460
AT1G55480
AT1G55500
AT1G55590
AT1G55670
AT1G55675
AT1G55750
AT1G55830
AT1G55850
AT1G55880
AT1G55960
AT1G56020
AT1G56050
AT1G56060
AT1G56130
AT1G56145
AT1G56200
AT1G56220
AT1G56260
AT1G56330
AT1G56450
AT1G56560
AT1G56600
AT1G56610
AT1G57540
AT1G57620
AT1G57680
AT1G57700
AT1G57720
AT1G57765
AT1G57990
AT1G58025
AT1G58060
AT1G58150
AT1G58190
AT1G58440
AT1G58470
AT1G58602
AT1G59520
AT1G59560
AT1G59580
AT1G59660
AT1G59722
AT1G59725
AT1G59820
AT1G59850
AT1G59890
AT1G59900
AT1G59970
AT1G60000
AT1G60160
AT1G60190
AT1G60200
AT1G60220
AT1G60230
AT1G60390
AT1G60420
AT1G60470
AT1G60490
AT1G60550
AT1G60600
AT1G60620
AT1G60790
AT1G60900
AT1G60960
AT1G60990
AT1G61050
AT1G61065
AT1G61210
AT1G61215
AT1G61280
AT1G61350
AT1G61360
AT1G61380
AT1G61400
AT1G61420
AT1G61430
AT1G61670
AT1G61690
AT1G61740
AT1G61780
AT1G61790
AT1G61890
AT1G61940
AT1G61960
AT1G61970
AT1G62040
AT1G62150
AT1G62180
AT1G62330
AT1G62390
AT1G62421
AT1G62430
AT1G62600
AT1G62630
AT1G62660
AT1G62710
AT1G62740
AT1G62830
AT1G62850
AT1G62880
AT1G62900
AT1G62970
AT1G62990
AT1G63030
AT1G63050
AT1G63070
AT1G63090
AT1G63120
AT1G63170
AT1G63240
AT1G63290
AT1G63340
AT1G63360
AT1G63410
AT1G63470
AT1G63550
AT1G63660
AT1G63720
AT1G63940
AT1G63970
AT1G64040
AT1G64060
AT1G64070
AT1G64080
AT1G64180
AT1G64190
AT1G64200
AT1G64210
AT1G64280
AT1G64400
AT1G64570
AT1G64580
AT1G64600
AT1G64650
AT1G64660
AT1G64720
AT1G64770
AT1G64780
AT1G64840
AT1G64880
AT1G64940
AT1G64950
AT1G64970
AT1G65030
AT1G65070
AT1G65190
AT1G65230
AT1G65260
AT1G65300
AT1G65390
AT1G65430
AT1G65484
AT1G65510
AT1G65610
AT1G65690
AT1G65760
AT1G65860
AT1G65870
AT1G65930
AT1G66150
AT1G66170
AT1G66200
AT1G66330
AT1G66345
AT1G66360
AT1G66500
AT1G66550
AT1G66580
AT1G66610
AT1G66740
AT1G66750
AT1G66760
AT1G66820
AT1G66880
AT1G66980
AT1G67040
AT1G67060
AT1G67070
AT1G67330
AT1G67340
AT1G67360
AT1G67370
AT1G67410
AT1G67470
AT1G67510
AT1G67520
AT1G67530
AT1G67550
AT1G67560
AT1G67570
AT1G67580
AT1G67620
AT1G67700
AT1G67720
AT1G67750
AT1G67770
AT1G67800
AT1G67820
AT1G67830
AT1G67840
AT1G67860
AT1G67890
AT1G67900
AT1G67940
AT1G67950
AT1G68000
AT1G68070
AT1G68120
AT1G68200
AT1G68250
AT1G68300
AT1G68410
AT1G68450
AT1G68560
AT1G68630
AT1G68640
AT1G68660
AT1G68670
AT1G68690
AT1G68720
AT1G68820
AT1G68910
AT1G68920
AT1G68980
AT1G69010
AT1G69030
AT1G69050
AT1G69060
AT1G69070
AT1G69090
AT1G69220
AT1G69290
AT1G69295
AT1G69330
AT1G69370
AT1G69440
AT1G69460
AT1G69485
AT1G69550
AT1G69610
AT1G69620
AT1G69690
AT1G69740
AT1G69780
AT1G69830
AT1G69900
AT1G69910
AT1G69930
AT1G69960
AT1G69980
AT1G70090
AT1G70170
AT1G70280
AT1G70310
AT1G70340
AT1G70370
AT1G70410
AT1G70420
AT1G70460
AT1G70580
AT1G70590
AT1G70600
AT1G70610
AT1G70690
AT1G70700
AT1G70760
AT1G70840
AT1G70900
AT1G70940
AT1G71080
AT1G71100
AT1G71130
AT1G71160
AT1G71340
AT1G71380
AT1G71410
AT1G71430
AT1G71490
AT1G71520
AT1G71696
AT1G71697
AT1G71710
AT1G71760
AT1G71780
AT1G71830
AT1G71940
AT1G72030
AT1G72040
AT1G72090
AT1G72120
AT1G72130
AT1G72180
AT1G72210
AT1G72270
AT1G72280
AT1G72300
AT1G72390
AT1G72410
AT1G72430
AT1G72470
AT1G72510
AT1G72670
AT1G72710
AT1G72740
AT1G72790
AT1G72880
AT1G72940
AT1G72980
AT1G72990
AT1G73030
AT1G73110
AT1G73150
AT1G73170
AT1G73200
AT1G73270
AT1G73400
AT1G73460
AT1G73480
AT1G73590
AT1G73600
AT1G73650
AT1G73660
AT1G73740
AT1G73750
AT1G73790
AT1G73805
AT1G73810
AT1G73870
AT1G73875
AT1G73910
AT1G73930
AT1G74030
AT1G74040
AT1G74060
AT1G74090
AT1G74100
AT1G74120
AT1G74190
AT1G74210
AT1G74250
AT1G74330
AT1G74380
AT1G74400
AT1G74410
AT1G74420
AT1G74450
AT1G74470
AT1G74510
AT1G74530
AT1G74600
AT1G74700
AT1G74720
AT1G74860
AT1G74920
AT1G74970
AT1G75020
AT1G75030
AT1G75100
AT1G75120
AT1G75130
AT1G75140
AT1G75230
AT1G75300
AT1G75310
AT1G75330
AT1G75420
AT1G75490
AT1G75500
AT1G75510
AT1G75660
AT1G75670
AT1G75770
AT1G75800
AT1G75810
AT1G75950
AT1G76010
AT1G76030
AT1G76060
AT1G76100
AT1G76130
AT1G76140
AT1G76170
AT1G76185
AT1G76200
AT1G76260
AT1G76340
AT1G76350
AT1G76360
AT1G76430
AT1G76440
AT1G76490
AT1G76560
AT1G76580
AT1G76600
AT1G76610
AT1G76640
AT1G76680
AT1G76700
AT1G76740
AT1G76760
AT1G76770
AT1G76850
AT1G76890
AT1G76900
AT1G76920
AT1G76930
AT1G76940
AT1G76950
AT1G76965
AT1G76970
AT1G76990
AT1G77000
AT1G77030
AT1G77130
AT1G77140
AT1G77170
AT1G77180
AT1G77200
AT1G77280
AT1G77290
AT1G77310
AT1G77420
AT1G77480
AT1G77490
AT1G77510
AT1G77550
AT1G77630
AT1G77640
AT1G77660
AT1G77760
AT1G77840
AT1G77850
AT1G77890
AT1G77940
AT1G78010
AT1G78020
AT1G78050
AT1G78070
AT1G78100
AT1G78150
AT1G78160
AT1G78172
AT1G78240
AT1G78260
AT1G78270
AT1G78280
AT1G78380
AT1G78390
AT1G78400
AT1G78420
AT1G78460
AT1G78570
AT1G78580
AT1G78610
AT1G78620
AT1G78640
AT1G78660
AT1G78680
AT1G78700
AT1G78720
AT1G78800
AT1G78810
AT1G78815
AT1G78820
AT1G78920
AT1G79040
AT1G79050
AT1G79060
AT1G79120
AT1G79160
AT1G79170
AT1G79190
AT1G79230
AT1G79260
AT1G79350
AT1G79360
AT1G79400
AT1G79490
AT1G79520
AT1G79560
AT1G79590
AT1G79640
AT1G79670
AT1G79740
AT1G79750
AT1G79810
AT1G79870
AT1G79990
AT1G80000
AT1G80010
AT1G80030
AT1G80160
AT1G80170
AT1G80220
AT1G80230
AT1G80290
AT1G80300
AT1G80360
AT1G80370
AT1G80400
AT1G80420
AT1G80450
AT1G80490
AT1G80500
AT1G80510
AT1G80550
AT1G80670
AT1G80690
AT1G80740
AT1G80770
AT1G80820
AT1G80930
AT1G80950
AT2G01008
AT2G01023
AT2G01140
AT2G01190
AT2G01220
AT2G01250
AT2G01260
AT2G01270
AT2G01275
AT2G01280
AT2G01360
AT2G01390
AT2G01420
AT2G01440
AT2G01480
AT2G01490
AT2G01570
AT2G01600
AT2G01670
AT2G01690
AT2G01730
AT2G01735
AT2G01770
AT2G01810
AT2G01890
AT2G01980
AT2G02090
AT2G02148
AT2G02150
AT2G02160
AT2G02170
AT2G02180
AT2G02220
AT2G02390
AT2G02480
AT2G02570
AT2G02630
AT2G02700
AT2G02710
AT2G02740
AT2G02770
AT2G02780
AT2G02810
AT2G02860
AT2G02930
AT2G02990
AT2G03000
AT2G03260
AT2G03270
AT2G03340
AT2G03500
AT2G03530
AT2G03620
AT2G03670
AT2G03720
AT2G03730
AT2G03750
AT2G03760
AT2G03820
AT2G03880
AT2G04030
AT2G04100
AT2G04235
AT2G04340
AT2G04350
AT2G04410
AT2G04530
AT2G04540
AT2G04630
AT2G04740
AT2G04790
AT2G04850
AT2G04880
AT2G04920
AT2G05160
AT2G05220
AT2G05370
AT2G05380
AT2G05510
AT2G05590
AT2G05755
AT2G05760
AT2G05790
AT2G05810
AT2G05830
AT2G05990
AT2G06000
AT2G06005
AT2G06050
AT2G06210
AT2G06510
AT2G06990
AT2G09990
AT2G10931
AT2G11910
AT2G13290
AT2G13370
AT2G13422
AT2G13680
AT2G13790
AT2G14045
AT2G14050
AT2G14080
AT2G14100
AT2G14206
AT2G14460
AT2G14500
AT2G14720
AT2G14835
AT2G14880
AT2G15042
AT2G15050
AT2G15080
AT2G15090
AT2G15130
AT2G15327
AT2G15430
AT2G15480
AT2G15560
AT2G15580
AT2G15730
AT2G15860
AT2G15880
AT2G15900
AT2G15970
AT2G15980
AT2G16060
AT2G16250
AT2G16365
AT2G16370
AT2G16390
AT2G16400
AT2G16500
AT2G16510
AT2G16595
AT2G16640
AT2G16710
AT2G16780
AT2G16880
AT2G16920
AT2G16960
AT2G17130
AT2G17140
AT2G17190
AT2G17260
AT2G17290
AT2G17310
AT2G17320
AT2G17350
AT2G17360
AT2G17380
AT2G17440
AT2G17442
AT2G17450
AT2G17470
AT2G17500
AT2G17510
AT2G17550
AT2G17560
AT2G17620
AT2G17650
AT2G17695
AT2G17700
AT2G17705
AT2G17790
AT2G17840
AT2G17845
AT2G17850
AT2G17930
AT2G17950
AT2G17970
AT2G18020
AT2G18040
AT2G18080
AT2G18110
AT2G18170
AT2G18240
AT2G18260
AT2G18320
AT2G18465
AT2G18480
AT2G18520
AT2G18670
AT2G18710
AT2G18730
AT2G18740
AT2G18750
AT2G18760
AT2G18840
AT2G18890
AT2G18915
AT2G18990
AT2G19090
AT2G19120
AT2G19160
AT2G19210
AT2G19240
AT2G19270
AT2G19280
AT2G19310
AT2G19470
AT2G19530
AT2G19580
AT2G19680
AT2G19690
AT2G19700
AT2G19760
AT2G19780
AT2G19790
AT2G19800
AT2G19810
AT2G19880
AT2G19980
AT2G20020
AT2G20050
AT2G20060
AT2G20150
AT2G20180
AT2G20250
AT2G20290
AT2G20300
AT2G20320
AT2G20360
AT2G20420
AT2G20490
AT2G20550
AT2G20590
AT2G20620
AT2G20670
AT2G20725
AT2G20750
AT2G20770
AT2G20830
AT2G20850
AT2G20880
AT2G20960
AT2G20970
AT2G20990
AT2G21010
AT2G21080
AT2G21090
AT2G21110
AT2G21120
AT2G21180
AT2G21185
AT2G21190
AT2G21260
AT2G21370
AT2G21385
AT2G21470
AT2G21550
AT2G21580
AT2G21590
AT2G21630
AT2G21710
AT2G21930
AT2G21940
AT2G22010
AT2G22080
AT2G22090
AT2G22125
AT2G22200
AT2G22230
AT2G22240
AT2G22330
AT2G22400
AT2G22410
AT2G22475
AT2G22500
AT2G22520
AT2G22560
AT2G22590
AT2G22650
AT2G22690
AT2G22720
AT2G22760
AT2G22780
AT2G22840
AT2G22850
AT2G22860
AT2G22890
AT2G22910
AT2G22920
AT2G23060
AT2G23120
AT2G23150
AT2G23360
AT2G23370
AT2G23450
AT2G23550
AT2G23660
AT2G23690
AT2G23740
AT2G23760
AT2G23770
AT2G23790
AT2G23810
AT2G23820
AT2G23890
AT2G23980
AT2G24010
AT2G24030
AT2G24050
AT2G24060
AT2G24090
AT2G24100
AT2G24120
AT2G24130
AT2G24140
AT2G24270
AT2G24300
AT2G24360
AT2G24395
AT2G24420
AT2G24430
AT2G24500
AT2G24530
AT2G24570
AT2G24590
AT2G24600
AT2G24610
AT2G24640
AT2G24670
AT2G24680
AT2G24830
AT2G24990
AT2G25090
AT2G25190
AT2G25210
AT2G25320
AT2G25355
AT2G25440
AT2G25450
AT2G25470
AT2G25490
AT2G25520
AT2G25530
AT2G25570
AT2G25610
AT2G25680
AT2G25730
AT2G25800
AT2G25830
AT2G25900
AT2G25950
AT2G25970
AT2G26000
AT2G26040
AT2G26060
AT2G26080
AT2G26110
AT2G26130
AT2G26140
AT2G26160
AT2G26170
AT2G26230
AT2G26260
AT2G26270
AT2G26300
AT2G26330
AT2G26360
AT2G26380
AT2G26430
AT2G26440
AT2G26500
AT2G26550
AT2G26660
AT2G26680
AT2G26710
AT2G26840
AT2G26920
AT2G26960
AT2G27040
AT2G27050
AT2G27060
AT2G27090
AT2G27110
AT2G27170
AT2G27210
AT2G27230
AT2G27270
AT2G27310
AT2G27320
AT2G27350
AT2G27390
AT2G27410
AT2G27430
AT2G27450
AT2G27500
AT2G27600
AT2G27710
AT2G27760
AT2G27820
AT2G27830
AT2G27840
AT2G27860
AT2G27900
AT2G28070
AT2G28110
AT2G28120
AT2G28220
AT2G28250
AT2G28320
AT2G28350
AT2G28390
AT2G28400
AT2G28420
AT2G28450
AT2G28460
AT2G28470
AT2G28520
AT2G28540
AT2G28600
AT2G28605
AT2G28720
AT2G28740
AT2G28790
AT2G28800
AT2G28830
AT2G28840
AT2G28940
AT2G28960
AT2G28990
AT2G29065
AT2G29070
AT2G29100
AT2G29190
AT2G29200
AT2G29330
AT2G29340
AT2G29440
AT2G29490
AT2G29560
AT2G29580
AT2G29650
AT2G29670
AT2G29720
AT2G29730
AT2G29750
AT2G29780
AT2G29910
AT2G29940
AT2G30060
AT2G30080
AT2G30105
AT2G30110
AT2G30160
AT2G30210
AT2G30240
AT2G30260
AT2G30360
AT2G30370
AT2G30460
AT2G30490
AT2G30520
AT2G30550
AT2G30600
AT2G30690
AT2G30700
AT2G30950
AT2G30970
AT2G31010
AT2G31020
AT2G31070
AT2G31110
AT2G31160
AT2G31170
AT2G31230
AT2G31260
AT2G31290
AT2G31305
AT2G31320
AT2G31340
AT2G31350
AT2G31390
AT2G31400
AT2G31440
AT2G31450
AT2G31510
AT2G31560
AT2G31570
AT2G31610
AT2G31690
AT2G31740
AT2G31780
AT2G31790
AT2G31840
AT2G31870
AT2G31900
AT2G31945
AT2G31990
AT2G32000
AT2G32020
AT2G32040
AT2G32050
AT2G32070
AT2G32080
AT2G32090
AT2G32120
AT2G32160
AT2G32170
AT2G32210
AT2G32250
AT2G32360
AT2G32400
AT2G32415
AT2G32440
AT2G32450
AT2G32530
AT2G32540
AT2G32600
AT2G32610
AT2G32680
AT2G32700
AT2G32720
AT2G32740
AT2G32760
AT2G32770
AT2G32810
AT2G32850
AT2G32900
AT2G32930
AT2G32940
AT2G32970
AT2G33020
AT2G33110
AT2G33130
AT2G33150
AT2G33160
AT2G33230
AT2G33250
AT2G33280
AT2G33290
AT2G33340
AT2G33350
AT2G33500
AT2G33540
AT2G33570
AT2G33610
AT2G33630
AT2G33640
AT2G33710
AT2G33770
AT2G33780
AT2G33800
AT2G33845
AT2G33860
AT2G33870
AT2G33980
AT2G34040
AT2G34185
AT2G34260
AT2G34300
AT2G34310
AT2G34320
AT2G34355
AT2G34400
AT2G34450
AT2G34480
AT2G34500
AT2G34520
AT2G34570
AT2G34590
AT2G34610
AT2G34630
AT2G34690
AT2G34720
AT2G34730
AT2G34830
AT2G34850
AT2G34910
AT2G34920
AT2G34930
AT2G34970
AT2G35000
AT2G35020
AT2G35035
AT2G35060
AT2G35080
AT2G35090
AT2G35100
AT2G35330
AT2G35345
AT2G35510
AT2G35520
AT2G35635
AT2G35700
AT2G35710
AT2G35740
AT2G35750
AT2G35760
AT2G35840
AT2G35880
AT2G35890
AT2G35910
AT2G35950
AT2G36050
AT2G36060
AT2G36070
AT2G36080
AT2G36110
AT2G36120
AT2G36190
AT2G36210
AT2G36220
AT2G36240
AT2G36290
AT2G36300
AT2G36330
AT2G36360
AT2G36380
AT2G36390
AT2G36420
AT2G36460
AT2G36580
AT2G36630
AT2G36640
AT2G36670
AT2G36680
AT2G36710
AT2G36780
AT2G36790
AT2G36800
AT2G36810
AT2G36830
AT2G36850
AT2G36885
AT2G36895
AT2G36940
AT2G36960
AT2G36980
AT2G37025
AT2G37060
AT2G37150
AT2G37230
AT2G37240
AT2G37260
AT2G37290
AT2G37300
AT2G37360
AT2G37450
AT2G37500
AT2G37620
AT2G37630
AT2G37640
AT2G37650
AT2G37710
AT2G37720
AT2G37750
AT2G37940
AT2G37980
AT2G38000
AT2G38020
AT2G38040
AT2G38080
AT2G38090
AT2G38130
[truncated: 3,027 more rows]

## Sheet: ChIP_deac_intervals
Peak calling							Reduced intervals
	Chr	Peak start	Peak end	Posterior Probability				Chr	Peak start	Peak end
	1	8000	8500	> 0.9				1	8000	8500
	1	23000	23500	> 0.9				1	23000	23500
	1	57500	58000	> 0.9				1	57500	59000
	1	58000	58500	> 0.9				1	61500	62500
	1	58500	59000	> 0.9				1	67000	67500
	1	61500	62000	> 0.9				1	90000	90500
	1	62000	62500	> 0.9				1	97500	98000
	1	67000	67500	> 0.9				1	160000	161000
	1	73500	74000	> 0.9				1	184000	184500
	1	76000	76500	> 0.9				1	214000	214500
	1	90000	90500	> 0.9				1	278500	280000
	1	97500	98000	> 0.9				1	294000	294500
	1	114500	115000	> 0.9				1	315000	316000
	1	160000	160500	> 0.9				1	323000	323500
	1	160500	161000	> 0.9				1	339500	340000
	1	181000	181500	> 0.9				1	344000	344500
	1	181500	182000	> 0.9				1	373500	374500
	1	182000	182500	> 0.9				1	396000	396500
	1	184000	184500	> 0.9				1	402000	402500
	1	186500	187000	> 0.9				1	425000	425500
	1	214000	214500	> 0.9				1	442500	443000
	1	272000	272500	> 0.9				1	445500	446000
	1	278500	279000	> 0.9				1	448500	449000
	1	279000	279500	> 0.9				1	451000	451500
	1	279500	280000	> 0.9				1	471000	471500
	1	294000	294500	> 0.9				1	474500	475000
	1	315000	315500	> 0.9				1	475500	476500
	1	315500	316000	> 0.9				1	494500	495000
	1	323000	323500	> 0.9				1	515000	515500
	1	339500	340000	> 0.9				1	518000	518500
	1	344000	344500	> 0.9				1	523500	524500
	1	348000	348500	> 0.9				1	525500	526500
	1	348500	349000	> 0.9				1	555000	556000
	1	362500	363000	> 0.9				1	564000	565000
	1	373500	374000	> 0.9				1	572000	573000
	1	374000	374500	> 0.9				1	630500	631000
	1	389500	390000	> 0.9				1	631500	633000
	1	396000	396500	> 0.9				1	635000	636000
	1	402000	402500	> 0.9				1	638000	638500
	1	405000	405500	> 0.9				1	644000	644500
	1	411000	411500	> 0.9				1	657500	658000
	1	425000	425500	> 0.9				1	688000	688500
	1	439000	439500	> 0.9				1	695500	696000
	1	442500	443000	> 0.9				1	702500	703000
	1	445500	446000	> 0.9				1	706000	706500
	1	448500	449000	> 0.9				1	715000	715500
	1	451000	451500	> 0.9				1	737000	737500
	1	466500	467000	> 0.9				1	740500	741000
	1	471000	471500	> 0.9				1	790500	791000
	1	474500	475000	> 0.9				1	818500	819000
	1	475500	476000	> 0.9				1	858000	859000
	1	476000	476500	> 0.9				1	863000	863500
	1	478000	478500	> 0.9				1	878500	879000
	1	478500	479000	> 0.9				1	879500	880000
	1	494500	495000	> 0.9				1	892000	893000
	1	515000	515500	> 0.9				1	901500	902500
	1	518000	518500	> 0.9				1	926000	926500
	1	523500	524000	> 0.9				1	933500	934000
	1	524000	524500	> 0.9				1	934500	935000
	1	525500	526000	> 0.9				1	937000	937500
	1	526000	526500	> 0.9				1	941500	942000
	1	539000	539500	> 0.9				1	945500	946000
	1	555000	555500	> 0.9				1	954500	955000
	1	555500	556000	> 0.9				1	981000	982000
	1	558000	558500	> 0.9				1	1051000	1051500
	1	564000	564500	> 0.9				1	1056000	1056500
	1	564500	565000	> 0.9				1	1097500	1098000
	1	572000	572500	> 0.9				1	1100000	1100500
	1	572500	573000	> 0.9				1	1140000	1140500
	1	574000	574500	> 0.9				1	1167500	1168000
	1	630500	631000	> 0.9				1	1187000	1188500
	1	631500	632000	> 0.9				1	1198500	1199000
	1	632000	632500	> 0.9				1	1226500	1227500
	1	632500	633000	> 0.9				1	1259500	1260000
	1	635000	635500	> 0.9				1	1281000	1281500
	1	635500	636000	> 0.9				1	1295000	1295500
	1	638000	638500	> 0.9				1	1302500	1303000
	1	644000	644500	> 0.9				1	1319500	1320000
	1	657500	658000	> 0.9				1	1345500	1346000
	1	669500	670000	> 0.9				1	1350000	1350500
	1	688000	688500	> 0.9				1	1372000	1372500
	1	695500	696000	> 0.9				1	1389500	1390000
	1	702500	703000	> 0.9				1	1428000	1428500
	1	706000	706500	> 0.9				1	1432500	1433000
	1	715000	715500	> 0.9				1	1449000	1449500
	1	737000	737500	> 0.9				1	1458000	1459000
	1	740500	741000	> 0.9				1	1498000	1498500
	1	747000	747500	> 0.9				1	1503500	1504000
	1	755000	755500	> 0.9				1	1511500	1512000
	1	788000	788500	> 0.9				1	1562000	1562500
	1	790500	791000	> 0.9				1	1586000	1586500
	1	803500	804000	> 0.9				1	1595000	1595500
	1	818500	819000	> 0.9				1	1618500	1619000
	1	848000	848500	> 0.9				1	1648000	1648500
	1	858000	858500	> 0.9				1	1657500	1658000
	1	858500	859000	> 0.9				1	1658500	1659000
	1	863000	863500	> 0.9				1	1661500	1662000
	1	870000	870500	> 0.9				1	1664000	1664500
	1	870500	871000	> 0.9				1	1669500	1670000
	1	878500	879000	> 0.9				1	1677500	1678000
	1	879500	880000	> 0.9				1	1704000	1704500
	1	881500	882000	> 0.9				1	1707000	1707500
	1	882000	882500	> 0.9				1	1710500	1711000
	1	892000	892500	> 0.9				1	1726000	1727500
	1	892500	893000	> 0.9				1	1765500	1766000
	1	893500	894000	> 0.9				1	1788500	1789000
	1	901500	902000	> 0.9				1	1808000	1808500
	1	902000	902500	> 0.9				1	1835000	1835500
	1	926000	926500	> 0.9				1	1856500	1857500
	1	933500	934000	> 0.9				1	1877000	1877500
	1	934500	935000	> 0.9				1	1890500	1891000
	1	937000	937500	> 0.9				1	1893500	1894000
	1	941500	942000	> 0.9				1	1897500	1898000
	1	945500	946000	> 0.9				1	1923500	1924000
	1	954500	955000	> 0.9				1	1941500	1942000
	1	981000	981500	> 0.9				1	2006000	2006500
	1	981500	982000	> 0.9				1	2007500	2008500
	1	1051000	1051500	> 0.9				1	2030000	2031000
	1	1056000	1056500	> 0.9				1	2075000	2076000
	1	1070500	1071000	> 0.9				1	2083500	2084500
	1	1097500	1098000	> 0.9				1	2089000	2089500
	1	1100000	1100500	> 0.9				1	2096000	2097000
	1	1108500	1109000	> 0.9				1	2102500	2103000
	1	1110500	1111000	> 0.9				1	2120000	2120500
	1	1140000	1140500	> 0.9				1	2121000	2121500
	1	1153500	1154000	> 0.9				1	2138000	2138500
	1	1154000	1154500	> 0.9				1	2143000	2143500
	1	1167500	1168000	> 0.9				1	2155500	2156000
	1	1187000	1187500	> 0.9				1	2166500	2167000
	1	1187500	1188000	> 0.9				1	2216000	2217000
	1	1188000	1188500	> 0.9				1	2219000	2219500
	1	1192000	1192500	> 0.9				1	2251500	2252000
	1	1198500	1199000	> 0.9				1	2259500	2260000
	1	1200000	1200500	> 0.9				1	2261000	2261500
	1	1226500	1227000	> 0.9				1	2275500	2276000
	1	1227000	1227500	> 0.9				1	2276500	2277000
	1	1259500	1260000	> 0.9				1	2315500	2316000
	1	1281000	1281500	> 0.9				1	2318000	2318500
	1	1295000	1295500	> 0.9				1	2339000	2339500
	1	1302500	1303000	> 0.9				1	2361000	2361500
	1	1316500	1317000	> 0.9				1	2362500	2363000
	1	1319500	1320000	> 0.9				1	2391000	2392500
	1	1337000	1337500	> 0.9				1	2438500	2439000
	1	1345500	1346000	> 0.9				1	2486000	2486500
	1	1347000	1347500	> 0.9				1	2487500	2488000
	1	1347500	1348000	> 0.9				1	2537000	2537500
	1	1350000	1350500	> 0.9				1	2564500	2565000
	1	1372000	1372500	> 0.9				1	2569000	2569500
	1	1389500	1390000	> 0.9				1	2620500	2621500
	1	1420000	1420500	> 0.9				1	2637000	2637500
	1	1420500	1421000	> 0.9				1	2641000	2641500
	1	1428000	1428500	> 0.9				1	2643500	2644000
	1	1432500	1433000	> 0.9				1	2668500	2669000
	1	1435000	1435500	> 0.9				1	2670000	2670500
	1	1449000	1449500	> 0.9				1	2693500	2694500
	1	1458000	1458500	> 0.9				1	2697000	2697500
	1	1458500	1459000	> 0.9				1	2715500	2716500
	1	1470000	1470500	> 0.9				1	2735000	2735500
	1	1498000	1498500	> 0.9				1	2745000	2745500
	1	1503500	1504000	> 0.9				1	2772000	2772500
	1	1505000	1505500	> 0.9				1	2773000	2773500
	1	1511500	1512000	> 0.9				1	2801500	2802000
	1	1562000	1562500	> 0.9				1	2814000	2814500
	1	1586000	1586500	> 0.9				1	2817000	2817500
	1	1595000	1595500	> 0.9				1	2839000	2839500
	1	1618500	1619000	> 0.9				1	2840500	2841000
	1	1646000	1646500	> 0.9				1	2868500	2869000
	1	1648000	1648500	> 0.9				1	2875500	2876000
	1	1657500	1658000	> 0.9				1	2938500	2939000
	1	1658500	1659000	> 0.9				1	2943000	2943500
	1	1661500	1662000	> 0.9				1	2945000	2945500
	1	1664000	1664500	> 0.9				1	2953500	2954000
	1	1669500	1670000	> 0.9				1	2989500	2990000
	1	1677500	1678000	> 0.9				1	3029000	3029500
	1	1692000	1692500	> 0.9				1	3033500	3034000
	1	1704000	1704500	> 0.9				1	3041000	3041500
	1	1707000	1707500	> 0.9				1	3046500	3047000
	1	1710500	1711000	> 0.9				1	3058500	3059000
	1	1716000	1716500	> 0.9				1	3064500	3065000
	1	1726000	1726500	> 0.9				1	3071000	3071500
	1	1726500	1727000	> 0.9				1	3076500	3077000
	1	1727000	1727500	> 0.9				1	3093500	3094500
	1	1730000	1730500	> 0.9				1	3118500	3119000
	1	1755000	1755500	> 0.9				1	3123000	3124000
	1	1762000	1762500	> 0.9				1	3192500	3193000
	1	1765500	1766000	> 0.9				1	3194500	3195000
	1	1779000	1779500	> 0.9				1	3220000	3220500
	1	1787000	1787500	> 0.9				1	3229500	3230000
	1	1788500	1789000	> 0.9				1	3239000	3239500
	1	1808000	1808500	> 0.9				1	3248500	3249000
	1	1823000	1823500	> 0.9				1	3252500	3254000
	1	1823500	1824000	> 0.9				1	3256000	3256500
	1	1829000	1829500	> 0.9				1	3288500	3289000
	1	1833500	1834000	> 0.9				1	3363500	3364000
	1	1835000	1835500	> 0.9				1	3373000	3373500
	1	1854000	1854500	> 0.9				1	3388500	3389000
	1	1856500	1857000	> 0.9				1	3396000	3396500
	1	1857000	1857500	> 0.9				1	3424500	3425000
	1	1873000	1873500	> 0.9				1	3429000	3429500
	1	1877000	1877500	> 0.9				1	3447500	3448000
	1	1890500	1891000	> 0.9				1	3480000	3481000
	1	1892500	1893000	> 0.9				1	3492500	3493000
	1	1893500	1894000	> 0.9				1	3514500	3515000
	1	1897500	1898000	> 0.9				1	3516500	3517500
	1	1904500	1905000	> 0.9				1	3525000	3526000
	1	1910500	1911000	> 0.9				1	3545000	3545500
	1	1923500	1924000	> 0.9				1	3565000	3566000
	1	1941500	1942000	> 0.9				1	3581500	3582000
	1	1944000	1944500	> 0.9				1	3627500	3628000
	1	1945000	1945500	> 0.9				1	3644500	3645000
	1	1947000	1947500	> 0.9				1	3677000	3677500
	1	1964500	1965000	> 0.9				1	3682000	3682500
	1	1965500	1966000	> 0.9				1	3708000	3708500
	1	2006000	2006500	> 0.9				1	3719000	3719500
	1	2007500	2008000	> 0.9				1	3727500	3728000
	1	2008000	2008500	> 0.9				1	3748000	3748500
	1	2025500	2026000	> 0.9				1	3750000	3750500
	1	2030000	2030500	> 0.9				1	3755000	3756000
	1	2030500	2031000	> 0.9				1	3774500	3775000
	1	2046000	2046500	> 0.9				1	3777500	3778000
	1	2046500	2047000	> 0.9				1	3778500	3779000
	1	2075000	2075500	> 0.9				1	3802500	3803500
	1	2075500	2076000	> 0.9				1	3810500	3811000
	1	2083500	2084000	> 0.9				1	3828500	3829000
	1	2084000	2084500	> 0.9				1	3832500	3833000
	1	2089000	2089500	> 0.9				1	3838000	3839000
	1	2096000	2096500	> 0.9				1	3874500	3875000
	1	2096500	2097000	> 0.9				1	3884500	3885000
	1	2102500	2103000	> 0.9				1	3888500	3889000
	1	2120000	2120500	> 0.9				1	3913000	3914500
	1	2121000	2121500	> 0.9				1	3934000	3934500
	1	2138000	2138500	> 0.9				1	3963500	3964000
	1	2143000	2143500	> 0.9				1	3964500	3965000
	1	2155500	2156000	> 0.9				1	3968000	3969000
	1	2159000	2159500	> 0.9				1	3971000	3973500
	1	2159500	2160000	> 0.9				1	4028500	4029000
	1	2162000	2162500	> 0.9				1	4037000	4037500
	1	2166500	2167000	> 0.9				1	4041000	4041500
	1	2195500	2196000	> 0.9				1	4063000	4063500
	1	2216000	2216500	> 0.9				1	4076000	4077000
	1	2216500	2217000	> 0.9				1	4084000	4084500
	1	2219000	2219500	> 0.9				1	4109000	4109500
	1	2221000	2221500	> 0.9				1	4116500	4117000
	1	2229000	2229500	> 0.9				1	4137500	4138000
	1	2247000	2247500	> 0.9				1	4143000	4143500
	1	2251500	2252000	> 0.9				1	4223500	4224500
	1	2259500	2260000	> 0.9				1	4227500	4228000
	1	2261000	2261500	> 0.9				1	4249000	4249500
	1	2267500	2268000	> 0.9				1	4262000	4262500
	1	2275500	2276000	> 0.9				1	4268500	4269000
	1	2276500	2277000	> 0.9				1	4269500	4270000
	1	2314000	2314500	> 0.9				1	4296500	4297000
	1	2315500	2316000	> 0.9				1	4301500	4302000
	1	2318000	2318500	> 0.9				1	4310500	4311000
	1	2331000	2331500	> 0.9				1	4322500	4323000
	1	2332000	2332500	> 0.9				1	4335500	4336500
	1	2332500	2333000	> 0.9				1	4345000	4345500
	1	2339000	2339500	> 0.9				1	4349500	4350000
	1	2344000	2344500	> 0.9				1	4366000	4367000
	1	2349500	2350000	> 0.9				1	4369000	4369500
	1	2361000	2361500	> 0.9				1	4376000	4376500
	1	2362500	2363000	> 0.9				1	4377000	4378000
	1	2373000	2373500	> 0.9				1	4384500	4385000
	1	2374000	2374500	> 0.9				1	4385500	4386500
	1	2391000	2391500	> 0.9				1	4390000	4390500
	1	2391500	2392000	> 0.9				1	4420000	4421000
	1	2392000	2392500	> 0.9				1	4421500	4422500
	1	2401000	2401500	> 0.9				1	4438500	4439000
	1	2402000	2402500	> 0.9				1	4450500	4451000
	1	2404000	2404500	> 0.9				1	4459000	4460000
	1	2404500	2405000	> 0.9				1	4462000	4462500
	1	2405500	2406000	> 0.9				1	4467500	4469000
	1	2423000	2423500	> 0.9				1	4495000	4495500
	1	2438500	2439000	> 0.9				1	4503000	4503500
	1	2486000	2486500	> 0.9				1	4525500	4526000
	1	2487500	2488000	> 0.9				1	4550000	4550500
	1	2537000	2537500	> 0.9				1	4554500	4555000
	1	2564500	2565000	> 0.9				1	4555500	4556000
	1	2569000	2569500	> 0.9				1	4563500	4564000
	1	2620500	2621000	> 0.9				1	4564500	4565000
	1	2621000	2621500	> 0.9				1	4574000	4574500
	1	2636000	2636500	> 0.9				1	4588500	4589000
	1	2637000	2637500	> 0.9				1	4590000	4590500
	1	2638000	2638500	> 0.9				1	4633500	4634000
	1	2641000	2641500	> 0.9				1	4635500	4636000
	1	2643500	2644000	> 0.9				1	4664000	4664500
	1	2648500	2649000	> 0.9				1	4695000	4695500
	1	2649000	2649500	> 0.9				1	4697000	4698000
	1	2668500	2669000	> 0.9				1	4714000	4715000
	1	2670000	2670500	> 0.9				1	4717000	4717500
	1	2684500	2685000	> 0.9				1	4722000	4722500
	1	2688500	2689000	> 0.9				1	4744000	4744500
	1	2693500	2694000	> 0.9				1	4749500	4750000
	1	2694000	2694500	> 0.9				1	4756500	4757000
	1	2697000	2697500	> 0.9				1	4758000	4759000
	1	2715500	2716000	> 0.9				1	4765500	4766000
	1	2716000	2716500	> 0.9				1	4773500	4774000
	1	2735000	2735500	> 0.9				1	4797000	4797500
	1	2737500	2738000	> 0.9				1	4844500	4845000
	1	2745000	2745500	> 0.9				1	4859500	4860000
	1	2758000	2758500	> 0.9				1	4873500	4874000
	1	2772000	2772500	> 0.9				1	4876000	4876500
	1	2773000	2773500	> 0.9				1	4881000	4881500
	1	2801500	2802000	> 0.9				1	4882500	4884500
	1	2814000	2814500	> 0.9				1	4899500	4900000
	1	2817000	2817500	> 0.9				1	4900500	4901000
	1	2825000	2825500	> 0.9				1	4906000	4906500
	1	2826000	2826500	> 0.9				1	4909500	4910000
	1	2826500	2827000	> 0.9				1	4921000	4921500
	1	2828000	2828500	> 0.9				1	4935500	4936000
	1	2839000	2839500	> 0.9				1	4962000	4962500
	1	2840500	2841000	> 0.9				1	4990000	4991000
	1	2868500	2869000	> 0.9				1	4991500	4992000
	1	2873500	2874000	> 0.9				1	5016000	5016500
	1	2875500	2876000	> 0.9				1	5024000	5024500
	1	2882500	2883000	> 0.9				1	5026500	5027000
	1	2927500	2928000	> 0.9				1	5036000	5036500
	1	2938500	2939000	> 0.9				1	5042500	5044000
	1	2943000	2943500	> 0.9				1	5052500	5053000
	1	2945000	2945500	> 0.9				1	5062000	5062500
	1	2953500	2954000	> 0.9				1	5067000	5068500
	1	2989500	2990000	> 0.9				1	5097500	5098000
	1	3004000	3004500	> 0.9				1	5104000	5104500
	1	3008000	3008500	> 0.9				1	5128500	5129000
	1	3009500	3010000	> 0.9				1	5129500	5130000
	1	3011000	3011500	> 0.9				1	5139000	5139500
	1	3014000	3014500	> 0.9				1	5143500	5144000
	1	3029000	3029500	> 0.9				1	5149500	5151000
	1	3033500	3034000	> 0.9				1	5186500	5187000
	1	3034500	3035000	> 0.9				1	5200000	5200500
	1	3035000	3035500	> 0.9				1	5203000	5203500
	1	3041000	3041500	> 0.9				1	5207000	5207500
	1	3046500	3047000	> 0.9				1	5209000	5209500
	1	3058500	3059000	> 0.9				1	5215500	5216000
	1	3064500	3065000	> 0.9				1	5228500	5229000
	1	3071000	3071500	> 0.9				1	5242000	5242500
	1	3076500	3077000	> 0.9				1	5253500	5254000
	1	3093500	3094000	> 0.9				1	5260000	5261000
	1	3094000	3094500	> 0.9				1	5266000	5266500
	1	3107500	3108000	> 0.9				1	5269000	5269500
	1	3109000	3109500	> 0.9				1	5270500	5271000
	1	3118500	3119000	> 0.9				1	5286000	5286500
	1	3121000	3121500	> 0.9				1	5291000	5291500
	1	3123000	3123500	> 0.9				1	5296000	5297500
	1	3123500	3124000	> 0.9				1	5302500	5303500
	1	3163500	3164000	> 0.9				1	5304500	5305000
	1	3192500	3193000	> 0.9				1	5317500	5319000
	1	3194500	3195000	> 0.9				1	5362000	5362500
	1	3218000	3218500	> 0.9				1	5381500	5382000
	1	3220000	3220500	> 0.9				1	5384500	5385000
	1	3229500	3230000	> 0.9				1	5385500	5386000
	1	3239000	3239500	> 0.9				1	5394500	5395000
	1	3248500	3249000	> 0.9				1	5408500	5409000
	1	3252500	3253000	> 0.9				1	5409500	5410000
	1	3253000	3253500	> 0.9				1	5454500	5455500
	1	3253500	3254000	> 0.9				1	5474000	5474500
	1	3256000	3256500	> 0.9				1	5476500	5477000
	1	3288500	3289000	> 0.9				1	5477500	5478000
	1	3300000	3300500	> 0.9				1	5523500	5524000
	1	3326000	3326500	> 0.9				1	5527500	5528000
	1	3326500	3327000	> 0.9				1	5543500	5544000
	1	3327000	3327500	> 0.9				1	5556000	5556500
	1	3329500	3330000	> 0.9				1	5572000	5572500
	1	3330000	3330500	> 0.9				1	5573500	5574000
	1	3332500	3333000	> 0.9				1	5615000	5615500
	1	3337000	3337500	> 0.9				1	5618000	5618500
	1	3338500	3339000	> 0.9				1	5622000	5622500
	1	3354500	3355000	> 0.9				1	5677500	5678000
	1	3363500	3364000	> 0.9				1	5688500	5689000
	1	3373000	3373500	> 0.9				1	5702500	5703000
	1	3388500	3389000	> 0.9				1	5708500	5709000
	1	3392500	3393000	> 0.9				1	5721000	5722000
	1	3396000	3396500	> 0.9				1	5725500	5726000
	1	3417500	3418000	> 0.9				1	5730000	5731000
	1	3424500	3425000	> 0.9				1	5745500	5746000
	1	3425500	3426000	> 0.9				1	5756000	5757000
	1	3429000	3429500	> 0.9				1	5759500	5760000
	1	3447500	3448000	> 0.9				1	5760500	5761000
	1	3480000	3480500	> 0.9				1	5771000	5771500
	1	3480500	3481000	> 0.9				1	5776500	5777000
	1	3492500	3493000	> 0.9				1	5781500	5782000
	1	3503500	3504000	> 0.9				1	5804500	5805000
	1	3514500	3515000	> 0.9				1	5832000	5832500
	1	3516500	3517000	> 0.9				1	5860000	5861000
	1	3517000	3517500	> 0.9				1	5890500	5891000
	1	3525000	3525500	> 0.9				1	5891500	5892000
	1	3525500	3526000	> 0.9				1	5895500	5896000
	1	3534000	3534500	> 0.9				1	5930000	5931500
	1	3544000	3544500	> 0.9				1	5950500	5951000
	1	3545000	3545500	> 0.9				1	5973000	5973500
	1	3565000	3565500	> 0.9				1	6018000	6018500
	1	3565500	3566000	> 0.9				1	6068500	6069000
	1	3581500	3582000	> 0.9				1	6100000	6100500
	1	3604500	3605000	> 0.9				1	6134500	6135000
	1	3606500	3607000	> 0.9				1	6136000	6137000
	1	3607500	3608000	> 0.9				1	6138000	6138500
	1	3627500	3628000	> 0.9				1	6142500	6143500
	1	3644500	3645000	> 0.9				1	6148000	6148500
	1	3648000	3648500	> 0.9				1	6159500	6160000
	1	3656000	3656500	> 0.9				1	6165500	6166500
	1	3656500	3657000	> 0.9				1	6280000	6280500
	1	3658000	3658500	> 0.9				1	6304500	6305000
	1	3658500	3659000	> 0.9				1	6310000	6310500
	1	3666500	3667000	> 0.9				1	6316000	6316500
	1	3677000	3677500	> 0.9				1	6317000	6317500
	1	3682000	3682500	> 0.9				1	6328000	6328500
	1	3708000	3708500	> 0.9				1	6331500	6333000
	1	3719000	3719500	> 0.9				1	6347500	6348000
	1	3727500	3728000	> 0.9				1	6357000	6357500
	1	3748000	3748500	> 0.9				1	6359500	6360000
	1	3750000	3750500	> 0.9				1	6370500	6371000
	1	3755000	3755500	> 0.9				1	6387000	6387500
	1	3755500	3756000	> 0.9				1	6389500	6390000
	1	3766500	3767000	> 0.9				1	6400000	6400500
	1	3767500	3768000	> 0.9				1	6406500	6407000
	1	3774500	3775000	> 0.9				1	6409000	6409500
	1	3777500	3778000	> 0.9				1	6442500	6443000
	1	3778500	3779000	> 0.9				1	6452000	6453000
	1	3792000	3792500	> 0.9				1	6459000	6459500
	1	3802500	3803000	> 0.9				1	6460500	6461000
	1	3803000	3803500	> 0.9				1	6467000	6467500
	1	3807000	3807500	> 0.9				1	6469500	6470000
	1	3807500	3808000	> 0.9				1	6493500	6494000
	1	3810500	3811000	> 0.9				1	6524000	6524500
	1	3828500	3829000	> 0.9				1	6560000	6560500
	1	3832500	3833000	> 0.9				1	6576500	6577000
	1	3837000	3837500	> 0.9				1	6617000	6618000
	1	3838000	3838500	> 0.9				1	6676500	6677000
	1	3838500	3839000	> 0.9				1	6684500	6685000
	1	3848000	3848500	> 0.9				1	6693500	6694500
	1	3874500	3875000	> 0.9				1	6749000	6749500
	1	3884500	3885000	> 0.9				1	6752500	6753000
	1	3888500	3889000	> 0.9				1	6800500	6801000
	1	3896000	3896500	> 0.9				1	6815000	6815500
	1	3913000	3913500	> 0.9				1	6820000	6820500
	1	3913500	3914000	> 0.9				1	6830000	6831000
	1	3914000	3914500	> 0.9				1	6898000	6898500
	1	3915500	3916000	> 0.9				1	6900000	6900500
	1	3934000	3934500	> 0.9				1	6915000	6915500
	1	3963500	3964000	> 0.9				1	6967500	6968000
	1	3964500	3965000	> 0.9				1	6975500	6976000
	1	3968000	3968500	> 0.9				1	6979000	6979500
	1	3968500	3969000	> 0.9				1	6987500	6988000
	1	3971000	3971500	> 0.9				1	6991500	6992500
	1	3971500	3972000	> 0.9				1	7003500	7004000
	1	3972000	3972500	> 0.9				1	7007000	7007500
	1	3972500	3973000	> 0.9				1	7029500	7030500
	1	3973000	3973500	> 0.9				1	7039500	7040000
	1	4001500	4002000	> 0.9				1	7047000	7047500
	1	4003000	4003500	> 0.9				1	7083000	7083500
	1	4028500	4029000	> 0.9				1	7084500	7085000
	1	4037000	4037500	> 0.9				1	7088000	7089000
	1	4041000	4041500	> 0.9				1	7095500	7096000
	1	4063000	4063500	> 0.9				1	7113000	7113500
	1	4076000	4076500	> 0.9				1	7117500	7118000
	1	4076500	4077000	> 0.9				1	7140000	7140500
	1	4084000	4084500	> 0.9				1	7153000	7153500
	1	4106500	4107000	> 0.9				1	7154500	7155000
	1	4109000	4109500	> 0.9				1	7245500	7246000
	1	4116500	4117000	> 0.9				1	7251500	7252000
	1	4137500	4138000	> 0.9				1	7267000	7267500
	1	4141500	4142000	> 0.9				1	7272500	7273000
	1	4143000	4143500	> 0.9				1	7275500	7276000
	1	4187500	4188000	> 0.9				1	7279000	7279500
	1	4202000	4202500	> 0.9				1	7346000	7347000
	1	4223500	4224000	> 0.9				1	7367000	7367500
	1	4224000	4224500	> 0.9				1	7381000	7382500
	1	4227500	4228000	> 0.9				1	7427000	7427500
	1	4241500	4242000	> 0.9				1	7428500	7429000
	1	4243500	4244000	> 0.9				1	7466500	7467500
	1	4244000	4244500	> 0.9				1	7468000	7468500
	1	4245000	4245500	> 0.9				1	7489000	7489500
	1	4249000	4249500	> 0.9				1	7492000	7492500
	1	4262000	4262500	> 0.9				1	7493500	7495000
	1	4268500	4269000	> 0.9				1	7509000	7510500
	1	4269500	4270000	> 0.9				1	7548500	7549000
	1	4296500	4297000	> 0.9				1	7603500	7604000
	1	4301500	4302000	> 0.9				1	7606000	7606500
	1	4306000	4306500	> 0.9				1	7615500	7616000
	1	4310500	4311000	> 0.9				1	7617000	7617500
	1	4322500	4323000	> 0.9				1	7626000	7626500
	1	4335500	4336000	> 0.9				1	7656000	7656500
	1	4336000	4336500	> 0.9				1	7661500	7662500
	1	4345000	4345500	> 0.9				1	7667000	7667500
	1	4349500	4350000	> 0.9				1	7692000	7692500
	1	4356000	4356500	> 0.9				1	7702000	7702500
	1	4364500	4365000	> 0.9				1	7751500	7752000
	1	4366000	4366500	> 0.9				1	7759500	7760000
	1	4366500	4367000	> 0.9				1	7768000	7768500
	1	4369000	4369500	> 0.9				1	7772000	7772500
	1	4376000	4376500	> 0.9				1	7781000	7781500
	1	4377000	4377500	> 0.9				1	7791000	7791500
	1	4377500	4378000	> 0.9				1	7862500	7863000
	1	4384500	4385000	> 0.9				1	7882500	7883000
	1	4385500	4386000	> 0.9				1	7886500	7887500
	1	4386000	4386500	> 0.9				1	7898000	7898500
	1	4390000	4390500	> 0.9				1	7904000	7904500
	1	4392500	4393000	> 0.9				1	7905000	7905500
	1	4393000	4393500	> 0.9				1	7908000	7908500
	1	4395000	4395500	> 0.9				1	7911500	7912000
	1	4395500	4396000	> 0.9				1	7964000	7965000
	1	4396000	4396500	> 0.9				1	7968000	7968500
	1	4398000	4398500	> 0.9				1	7996000	7996500
	1	4420000	4420500	> 0.9				1	8000500	8001500
	1	4420500	4421000	> 0.9				1	8002500	8003000
	1	4421500	4422000	> 0.9				1	8006500	8007000
	1	4422000	4422500	> 0.9				1	8017500	8018500
	1	4435500	4436000	> 0.9				1	8058000	8058500
	1	4438500	4439000	> 0.9				1	8077500	8078000
	1	4447000	4447500	> 0.9				1	8096500	8097000
	1	4447500	4448000	> 0.9				1	8103500	8104000
	1	4450500	4451000	> 0.9				1	8104500	8105000
	1	4459000	4459500	> 0.9				1	8106000	8106500
	1	4459500	4460000	> 0.9				1	8110000	8111500
	1	4462000	4462500	> 0.9				1	8112000	8112500
	1	4467500	4468000	> 0.9				1	8113500	8114000
	1	4468000	4468500	> 0.9				1	8120500	8121500
	1	4468500	4469000	> 0.9				1	8126500	8127000
	1	4482000	4482500	> 0.9				1	8153000	8153500
	1	4495000	4495500	> 0.9				1	8157000	8157500
	1	4503000	4503500	> 0.9				1	8168500	8169500
	1	4513000	4513500	> 0.9				1	8202000	8202500
	1	4525500	4526000	> 0.9				1	8263000	8264000
	1	4546000	4546500	> 0.9				1	8310000	8310500
	1	4550000	4550500	> 0.9				1	8312000	8312500
	1	4554500	4555000	> 0.9				1	8330500	8331000
	1	4555500	4556000	> 0.9				1	8332000	8332500
	1	4563500	4564000	> 0.9				1	8347000	8347500
	1	4564500	4565000	> 0.9				1	8350500	8351000
	1	4574000	4574500	> 0.9				1	8356000	8356500
	1	4588500	4589000	> 0.9				1	8398500	8399000
	1	4590000	4590500	> 0.9				1	8411500	8412000
	1	4633500	4634000	> 0.9				1	8417000	8417500
	1	4635500	4636000	> 0.9				1	8435500	8436000
	1	4664000	4664500	> 0.9				1	8462500	8463000
	1	4695000	4695500	> 0.9				1	8515000	8515500
	1	4697000	4697500	> 0.9				1	8529500	8530000
	1	4697500	4698000	> 0.9				1	8549500	8551500
	1	4714000	4714500	> 0.9				1	8559500	8560000
	1	4714500	4715000	> 0.9				1	8581500	8582000
	1	4717000	4717500	> 0.9				1	8593000	8593500
	1	4722000	4722500	> 0.9				1	8595000	8595500
	1	4733000	4733500	> 0.9				1	8597500	8598000
	1	4733500	4734000	> 0.9				1	8682500	8683000
	1	4744000	4744500	> 0.9				1	8693000	8694000
	1	4749500	4750000	> 0.9				1	8704000	8704500
	1	4756500	4757000	> 0.9				1	8721500	8722000
	1	4758000	4758500	> 0.9				1	8726000	8726500
	1	4758500	4759000	> 0.9				1	8844000	8846000
	1	4761000	4761500	> 0.9				1	8849500	8850500
	1	4765500	4766000	> 0.9				1	8851500	8852000
	1	4773500	4774000	> 0.9				1	8853000	8853500
	1	4777500	4778000	> 0.9				1	8861000	8862500
	1	4797000	4797500	> 0.9				1	8901500	8902000
	1	4801000	4801500	> 0.9				1	8953500	8954000
	1	4803000	4803500	> 0.9				1	8957500	8958000
	1	4803500	4804000	> 0.9				1	8962000	8962500
	1	4804000	4804500	> 0.9				1	8979000	8979500
	1	4804500	4805000	> 0.9				1	8982000	8982500
	1	4840500	4841000	> 0.9				1	8984000	8984500
	1	4841000	4841500	> 0.9				1	8987000	8987500
	1	4844500	4845000	> 0.9				1	8994500	8995500
	1	4859500	4860000	> 0.9				1	9045000	9045500
	1	4873500	4874000	> 0.9				1	9060500	9061000
	1	4876000	4876500	> 0.9				1	9070000	9072000
	1	4881000	4881500	> 0.9				1	9082500	9083000
	1	4882500	4883000	> 0.9				1	9085500	9086000
	1	4883000	4883500	> 0.9				1	9096000	9096500
	1	4883500	4884000	> 0.9				1	9099500	9100000
	1	4884000	4884500	> 0.9				1	9113000	9113500
	1	4891000	4891500	> 0.9				1	9125000	9125500
	1	4891500	4892000	> 0.9				1	9145000	9145500
	1	4899500	4900000	> 0.9				1	9148500	9150000
	1	4900500	4901000	> 0.9				1	9164500	9165000
	1	4906000	4906500	> 0.9				1	9166000	9166500
	1	4909500	4910000	> 0.9				1	9193500	9194000
	1	4921000	4921500	> 0.9				1	9197500	9198000
	1	4928000	4928500	> 0.9				1	9198500	9199500
	1	4929000	4929500	> 0.9				1	9206000	9206500
	1	4935500	4936000	> 0.9				1	9210000	9210500
	1	4959000	4959500	> 0.9				1	9212000	9212500
	1	4962000	4962500	> 0.9				1	9225000	9225500
	1	4990000	4990500	> 0.9				1	9237000	9237500
	1	4990500	4991000	> 0.9				1	9241000	9241500
	1	4991500	4992000	> 0.9				1	9249000	9249500
	1	5016000	5016500	> 0.9				1	9264500	9265000
	1	5024000	5024500	> 0.9				1	9285000	9286000
	1	5026500	5027000	> 0.9				1	9302000	9303000
	1	5036000	5036500	> 0.9				1	9304000	9304500
	1	5042500	5043000	> 0.9				1	9315500	9317000
	1	5043000	5043500	> 0.9				1	9318500	9319000
	1	5043500	5044000	> 0.9				1	9329500	9330000
	1	5052500	5053000	> 0.9				1	9337000	9337500
	1	5062000	5062500	> 0.9				1	9346000	9346500
	1	5067000	5067500	> 0.9				1	9375500	9376000
	1	5067500	5068000	> 0.9				1	9378500	9379500
	1	5068000	5068500	> 0.9				1	9415000	9415500
	1	5088000	5088500	> 0.9				1	9425500	9426000
	1	5089000	5089500	> 0.9				1	9448000	9448500
	1	5092500	5093000	> 0.9				1	9487500	9488000
	1	5097500	5098000	> 0.9				1	9488500	9489000
	1	5104000	5104500	> 0.9				1	9493500	9494000
	1	5114000	5114500	> 0.9				1	9496000	9496500
	1	5121500	5122000	> 0.9				1	9501000	9501500
	1	5122000	5122500	> 0.9				1	9515000	9515500
	1	5123000	5123500	> 0.9				1	9605500	9606000
	1	5128500	5129000	> 0.9				1	9622000	9622500
	1	5129500	5130000	> 0.9				1	9640500	9641000
	1	5139000	5139500	> 0.9				1	9647500	9648000
	1	5143500	5144000	> 0.9				1	9652500	9653000
	1	5149500	5150000	> 0.9				1	9692500	9693000
	1	5150000	5150500	> 0.9				1	9709000	9709500
	1	5150500	5151000	> 0.9				1	9723000	9723500
	1	5170500	5171000	> 0.9				1	9724000	9724500
	1	5186500	5187000	> 0.9				1	9725000	9725500
	1	5200000	5200500	> 0.9				1	9729000	9730000
	1	5203000	5203500	> 0.9				1	9766500	9767000
	1	5207000	5207500	> 0.9				1	9798000	9798500
	1	5209000	5209500	> 0.9				1	9829500	9830000
	1	5215500	5216000	> 0.9				1	9846500	9847500
	1	5228500	5229000	> 0.9				1	9861000	9861500
	1	5233500	5234000	> 0.9				1	9862000	9862500
	1	5241000	5241500	> 0.9				1	9877500	9878000
	1	5242000	5242500	> 0.9				1	9878500	9879000
	1	5248000	5248500	> 0.9				1	9886500	9887500
	1	5253500	5254000	> 0.9				1	9946000	9946500
	1	5260000	5260500	> 0.9				1	9949000	9949500
	1	5260500	5261000	> 0.9				1	9952000	9952500
	1	5266000	5266500	> 0.9				1	9967500	9968500
	1	5269000	5269500	> 0.9				1	9970500	9971000
	1	5270500	5271000	> 0.9				1	9978000	9978500
	1	5279500	5280000	> 0.9				1	10042500	10043000
	1	5280000	5280500	> 0.9				1	10048500	10049000
	1	5286000	5286500	> 0.9				1	10093500	10094500
	1	5287500	5288000	> 0.9				1	10115500	10116000
	1	5291000	5291500	> 0.9				1	10147500	10148000
	1	5296000	5296500	> 0.9				1	10150000	10150500
	1	5296500	5297000	> 0.9				1	10195500	10196000
	1	5297000	5297500	> 0.9				1	10218500	10219000
	1	5302500	5303000	> 0.9				1	10223500	10224000
	1	5303000	5303500	> 0.9				1	10226000	10226500
	1	5304500	5305000	> 0.9				1	10236500	10237000
	1	5317500	5318000	> 0.9				1	10246500	10247000
	1	5318000	5318500	> 0.9				1	10248500	10249500
	1	5318500	5319000	> 0.9				1	10266000	10266500
	1	5327000	5327500	> 0.9				1	10285000	10285500
	1	5329500	5330000	> 0.9				1	10308500	10309000
	1	5330000	5330500	> 0.9				1	10409000	10409500
	1	5330500	5331000	> 0.9				1	10412500	10413000
	1	5331000	5331500	> 0.9				1	10427500	10428000
	1	5331500	5332000	> 0.9				1	10428500	10429000
	1	5332000	5332500	> 0.9				1	10455500	10456000
	1	5337000	5337500	> 0.9				1	10463500	10464000
	1	5362000	5362500	> 0.9				1	10479000	10479500
	1	5381500	5382000	> 0.9				1	10486500	10487000
	1	5384500	5385000	> 0.9				1	10492500	10493000
	1	5385500	5386000	> 0.9				1	10512000	10512500
	1	5394500	5395000	> 0.9				1	10558000	10558500
	1	5399000	5399500	> 0.9				1	10560000	10561000
	1	5405000	5405500	> 0.9				1	10587500	10588000
	1	5408500	5409000	> 0.9				1	10617500	10618000
	1	5409500	5410000	> 0.9				1	10623000	10623500
	1	5443000	5443500	> 0.9				1	10625000	10627000
	1	5454500	5455000	> 0.9				1	10634000	10634500
	1	5455000	5455500	> 0.9				1	10652000	10652500
	1	5474000	5474500	> 0.9				1	10662000	10662500
	1	5476500	5477000	> 0.9				1	10677500	10678000
	1	5477500	5478000	> 0.9				1	10682500	10683000
	1	5497500	5498000	> 0.9				1	10690000	10690500
	1	5523500	5524000	> 0.9				1	10695000	10695500
	1	5527500	5528000	> 0.9				1	10723000	10723500
	1	5543500	5544000	> 0.9				1	10739000	10739500
	1	5556000	5556500	> 0.9				1	10759000	10759500
	1	5557500	5558000	> 0.9				1	10779500	10780500
	1	5572000	5572500	> 0.9				1	10828500	10829000
	1	5573500	5574000	> 0.9				1	10854500	10855500
	1	5615000	5615500	> 0.9				1	10889500	10890500
	1	5618000	5618500	> 0.9				1	10899000	10900000
	1	5622000	5622500	> 0.9				1	10949500	10950000
	1	5677500	5678000	> 0.9				1	10960500	10961000
	1	5688500	5689000	> 0.9				1	11002000	11002500
	1	5702500	5703000	> 0.9				1	11018500	11019000
	1	5708500	5709000	> 0.9				1	11101000	11101500
	1	5711500	5712000	> 0.9				1	11107000	11108000
	1	5721000	5721500	> 0.9				1	11123000	11124000
	1	5721500	5722000	> 0.9				1	11141500	11142000
	1	5725500	5726000	> 0.9				1	11145500	11146000
	1	5730000	5730500	> 0.9				1	11147500	11148000
	1	5730500	5731000	> 0.9				1	11164000	11165000
	1	5743500	5744000	> 0.9				1	11185000	11185500
	1	5745500	5746000	> 0.9				1	11188500	11189000
	1	5756000	5756500	> 0.9				1	11194000	11195000
	1	5756500	5757000	> 0.9				1	11195500	11196000
	1	5759500	5760000	> 0.9				1	11201500	11202000
	1	5760500	5761000	> 0.9				1	11232500	11233000
	1	5771000	5771500	> 0.9				1	11237000	11237500
	1	5774000	5774500	> 0.9				1	11251000	11252000
	1	5776500	5777000	> 0.9				1	11262000	11262500
	1	5781500	5782000	> 0.9				1	11276000	11276500
	1	5785000	5785500	> 0.9				1	11342500	11343000
	1	5785500	5786000	> 0.9				1	11377000	11377500
	1	5786500	5787000	> 0.9				1	11395500	11396000
	1	5804500	5805000	> 0.9				1	11430500	11431000
	1	5832000	5832500	> 0.9				1	11453500	11454000
	1	5840500	5841000	> 0.9				1	11463500	11464000
	1	5841000	5841500	> 0.9				1	11480000	11481000
	1	5844500	5845000	> 0.9				1	11523500	11524000
	1	5860000	5860500	> 0.9				1	11529500	11530000
	1	5860500	5861000	> 0.9				1	11545000	11546000
	1	5884000	5884500	> 0.9				1	11589000	11589500
	1	5886500	5887000	> 0.9				1	11597500	11598000
	1	5887000	5887500	> 0.9				1	11606000	11606500
	1	5887500	5888000	> 0.9				1	11612000	11613000
	1	5890500	5891000	> 0.9				1	11673000	11674000
	1	5891500	5892000	> 0.9				1	11682000	11682500
	1	5895500	5896000	> 0.9				1	11713000	11713500
	1	5897500	5898000	> 0.9				1	11714000	11714500
	1	5900500	5901000	> 0.9				1	11718000	11718500
	1	5919500	5920000	> 0.9				1	11719000	11720000
	1	5930000	5930500	> 0.9				1	11755000	11755500
	1	5930500	5931000	> 0.9				1	11756000	11756500
	1	5931000	5931500	> 0.9				1	11768000	11768500
	1	5936000	5936500	> 0.9				1	11782000	11782500
	1	5950500	5951000	> 0.9				1	11796500	11797000
	1	5973000	5973500	> 0.9				1	11813000	11813500
	1	6018000	6018500	> 0.9				1	11818500	11819000
	1	6028000	6028500	> 0.9				1	11821000	11821500
	1	6062500	6063000	> 0.9				1	11829000	11829500
	1	6068500	6069000	> 0.9				1	11841000	11842000
	1	6100000	6100500	> 0.9				1	11921500	11922000
	1	6108500	6109000	> 0.9				1	11925500	11926000
	1	6134500	6135000	> 0.9				1	11929500	11930000
	1	6136000	6136500	> 0.9				1	11931000	11931500
	1	6136500	6137000	> 0.9				1	11933500	11934000
	1	6138000	6138500	> 0.9				1	11949000	11949500
	1	6142500	6143000	> 0.9				1	11955500	11956000
	1	6143000	6143500	> 0.9				1	11956500	11957000
	1	6148000	6148500	> 0.9				1	12064500	12065000
	1	6159500	6160000	> 0.9				1	12070000	12070500
	1	6165500	6166000	> 0.9				1	12105000	12105500
	1	6166000	6166500	> 0.9				1	12181500	12182000
	1	6245500	6246000	> 0.9				1	12209500	12210000
	1	6246500	6247000	> 0.9				1	12245500	12246000
	1	6247000	6247500	> 0.9				1	12255500	12256000
	1	6268000	6268500	> 0.9				1	12262000	12262500
	1	6268500	6269000	> 0.9				1	12332500	12333500
	1	6269500	6270000	> 0.9				1	12350500	12351000
	1	6280000	6280500	> 0.9				1	12353000	12354000
	1	6282000	6282500	> 0.9				1	12357500	12358500
	1	6294500	6295000	> 0.9				1	12397500	12398000
	1	6295000	6295500	> 0.9				1	12430000	12430500
	1	6295500	6296000	> 0.9				1	12451500	12452500
	1	6304500	6305000	> 0.9				1	12455500	12456500
	1	6310000	6310500	> 0.9				1	12459000	12459500
	1	6316000	6316500	> 0.9				1	12465500	12466000
	1	6317000	6317500	> 0.9				1	12474500	12475000
	1	6328000	6328500	> 0.9				1	12493500	12494500
	1	6331500	6332000	> 0.9				1	12520000	12521000
	1	6332000	6332500	> 0.9				1	12540500	12541000
	1	6332500	6333000	> 0.9				1	12547500	12548500
	1	6345500	6346000	> 0.9				1	12596500	12598500
	1	6346500	6347000	> 0.9				1	12621500	12622000
	1	6347500	6348000	> 0.9				1	12655500	12656000
	1	6357000	6357500	> 0.9				1	12685500	12686000
	1	6359500	6360000	> 0.9				1	12744500	12745000
	1	6370500	6371000	> 0.9				1	12867000	12868000
	1	6387000	6387500	> 0.9				1	12891000	12892000
	1	6389500	6390000	> 0.9				1	12898000	12898500
	1	6397500	6398000	> 0.9				1	12949500	12950000
	1	6400000	6400500	> 0.9				1	12985000	12985500
	1	6406500	6407000	> 0.9				1	12989500	12990000
	1	6409000	6409500	> 0.9				1	13054000	13055000
	1	6412000	6412500	> 0.9				1	13071500	13072000
	1	6421500	6422000	> 0.9				1	13129000	13130000
	1	6433500	6434000	> 0.9				1	13146000	13146500
	1	6438500	6439000	> 0.9				1	13193000	13193500
	1	6442500	6443000	> 0.9				1	13202500	13203000
	1	6452000	6452500	> 0.9				1	13204500	13205500
	1	6452500	6453000	> 0.9				1	13206000	13206500
	1	6459000	6459500	> 0.9				1	13258000	13258500
	1	6460500	6461000	> 0.9				1	13279000	13279500
	1	6467000	6467500	> 0.9				1	13446500	13447000
	1	6469500	6470000	> 0.9				1	13452000	13453000
	1	6493500	6494000	> 0.9				1	13454500	13455000
	1	6524000	6524500	> 0.9				1	13455500	13456500
	1	6560000	6560500	> 0.9				1	13470000	13471000
	1	6566000	6566500	> 0.9				1	13474500	13475000
	1	6576500	6577000	> 0.9				1	13533500	13534000
	1	6617000	6617500	> 0.9				1	13603000	13603500
	1	6617500	6618000	> 0.9				1	13640500	13641000
	1	6619500	6620000	> 0.9				1	13673000	13673500
	1	6623000	6623500	> 0.9				1	13900000	13900500
	1	6624000	6624500	> 0.9				1	14024500	14025000
	1	6632000	6632500	> 0.9				1	14176500	14177000
	1	6633000	6633500	> 0.9				1	14285000	14285500
	1	6676500	6677000	> 0.9				1	15083500	15084000
	1	6684500	6685000	> 0.9				1	15605500	15606000
	1	6693500	6694000	> 0.9				1	15650500	15651000
	1	6694000	6694500	> 0.9				1	15737500	15738000
	1	6727000	6727500	> 0.9				1	15816500	15817000
	1	6727500	6728000	> 0.9				1	15863000	15863500
	1	6734500	6735000	> 0.9				1	15875500	15876000
	1	6749000	6749500	> 0.9				1	15882000	15882500
	1	6752500	6753000	> 0.9				1	15883500	15884000
	1	6762500	6763000	> 0.9				1	15946500	15947000
	1	6800500	6801000	> 0.9				1	15959500	15960000
	1	6815000	6815500	> 0.9				1	15979000	15979500
	1	6820000	6820500	> 0.9				1	16230000	16231000
	1	6825000	6825500	> 0.9				1	16264000	16265500
	1	6826500	6827000	> 0.9				1	16278000	16278500
	1	6830000	6830500	> 0.9				1	16468500	16469000
	1	6830500	6831000	> 0.9				1	16486000	16486500
	1	6898000	6898500	> 0.9				1	16608000	16608500
	1	6900000	6900500	> 0.9				1	16805500	16806000
	1	6913500	6914000	> 0.9				1	16831500	16832000
	1	6915000	6915500	> 0.9				1	16835500	16836500
	1	6967500	6968000	> 0.9				1	16838500	16839000
	1	6972000	6972500	> 0.9				1	16839500	16840000
	1	6975500	6976000	> 0.9				1	16850000	16850500
	1	6979000	6979500	> 0.9				1	16908500	16909000
	1	6987500	6988000	> 0.9				1	16910000	16910500
	1	6991500	6992000	> 0.9				1	16923500	16924000
	1	6992000	6992500	> 0.9				1	16963000	16964000
	1	7003500	7004000	> 0.9				1	16980500	16981500
	1	7007000	7007500	> 0.9				1	16991500	16992000
	1	7029500	7030000	> 0.9				1	17052500	17053000
	1	7030000	7030500	> 0.9				1	17055500	17056500
	1	7039500	7040000	> 0.9				1	17098500	17099500
	1	7047000	7047500	> 0.9				1	17127000	17128000
	1	7083000	7083500	> 0.9				1	17156000	17156500
	1	7084500	7085000	> 0.9				1	17160000	17160500
	1	7088000	7088500	> 0.9				1	17176500	17177000
	1	7088500	7089000	> 0.9				1	17221500	17222000
	1	7092000	7092500	> 0.9				1	17293500	17294000
	1	7092500	7093000	> 0.9				1	17306500	17307000
	1	7095500	7096000	> 0.9				1	17310500	17311500
	1	7113000	7113500	> 0.9				1	17322500	17323000
	1	7117500	7118000	> 0.9				1	17344000	17344500
	1	7140000	7140500	> 0.9				1	17349500	17350000
	1	7146000	7146500	> 0.9				1	17397000	17397500
	1	7153000	7153500	> 0.9				1	17510500	17511000
	1	7154500	7155000	> 0.9				1	17540500	17541000
	1	7176500	7177000	> 0.9				1	17647500	17648000
	1	7245500	7246000	> 0.9				1	17651000	17651500
	1	7251500	7252000	> 0.9				1	17685000	17685500
	1	7267000	7267500	> 0.9				1	17705000	17705500
	1	7272500	7273000	> 0.9				1	17711500	17712000
	1	7275500	7276000	> 0.9				1	17721000	17721500
	1	7279000	7279500	> 0.9				1	17723500	17724000
	1	7324500	7325000	> 0.9				1	17782500	17783000
	1	7325000	7325500	> 0.9				1	17825000	17826500
	1	7346000	7346500	> 0.9				1	17849500	17850000
	1	7346500	7347000	> 0.9				1	17883000	17883500
	1	7367000	7367500	> 0.9				1	17906000	17906500
	1	7375500	7376000	> 0.9				1	17914000	17915000
	1	7376000	7376500	> 0.9				1	17928000	17928500
	1	7376500	7377000	> 0.9				1	17952000	17952500
	1	7377500	7378000	> 0.9				1	17971500	17972000
	1	7381000	7381500	> 0.9				1	17972500	17973000
	1	7381500	7382000	> 0.9				1	17983500	17984000
	1	7382000	7382500	> 0.9				1	17994000	17994500
	1	7419000	7419500	> 0.9				1	17999500	18000000
	1	7419500	7420000	> 0.9				1	18028000	18028500
	1	7420000	7420500	> 0.9				1	18035500	18036000
	1	7420500	7421000	> 0.9				1	18042000	18042500
	1	7427000	7427500	> 0.9				1	18080500	18081500
	1	7428500	7429000	> 0.9				1	18106000	18106500
	1	7466500	7467000	> 0.9				1	18121500	18122000
	1	7467000	7467500	> 0.9				1	18133000	18133500
	1	7468000	7468500	> 0.9				1	18138500	18139500
	1	7483500	7484000	> 0.9				1	18194500	18195500
	1	7484000	7484500	> 0.9				1	18203000	18203500
	1	7485500	7486000	> 0.9				1	18219000	18219500
	1	7487000	7487500	> 0.9				1	18273500	18274000
	1	7488000	7488500	> 0.9				1	18278500	18279000
	1	7489000	7489500	> 0.9				1	18316000	18316500
	1	7492000	7492500	> 0.9				1	18360500	18361000
	1	7493500	7494000	> 0.9				1	18368000	18368500
	1	7494000	7494500	> 0.9				1	18370500	18371000
	1	7494500	7495000	> 0.9				1	18377500	18378000
	1	7509000	7509500	> 0.9				1	18381500	18382000
	1	7509500	7510000	> 0.9				1	18404000	18405000
	1	7510000	7510500	> 0.9				1	18420000	18420500
	1	7520500	7521000	> 0.9				1	18428500	18429000
	1	7548500	7549000	> 0.9				1	18447000	18447500
	1	7574500	7575000	> 0.9				1	18463000	18463500
	1	7603500	7604000	> 0.9				1	18517500	18518500
	1	7606000	7606500	> 0.9				1	18549500	18550000
	1	7611500	7612000	> 0.9				1	18569000	18569500
	1	7615500	7616000	> 0.9				1	18585000	18585500
	1	7617000	7617500	> 0.9				1	18612500	18613000
	1	7626000	7626500	> 0.9				1	18630000	18630500
	1	7646500	7647000	> 0.9				1	18679000	18679500
	1	7647000	7647500	> 0.9				1	18705500	18706000
	1	7656000	7656500	> 0.9				1	18738500	18739500
	1	7661500	7662000	> 0.9				1	18749000	18749500
	1	7662000	7662500	> 0.9				1	18771000	18771500
	1	7667000	7667500	> 0.9				1	18796500	18797000
	1	7692000	7692500	> 0.9				1	18798500	18799000
	1	7697000	7697500	> 0.9				1	18810500	18811500
	1	7702000	7702500	> 0.9				1	18863000	18863500
	1	7706000	7706500	> 0.9				1	18864500	18865000
	1	7734500	7735000	> 0.9				1	18879500	18880500
	1	7736000	7736500	> 0.9				1	18925500	18926000
	1	7736500	7737000	> 0.9				1	18927500	18928000
	1	7737000	7737500	> 0.9				1	18936000	18936500
	1	7751500	7752000	> 0.9				1	18941500	18942000
	1	7759500	7760000	> 0.9				1	18988000	18988500
	1	7768000	7768500	> 0.9				1	19008000	19008500
	1	7772000	7772500	> 0.9				1	19041500	19042000
	1	7781000	7781500	> 0.9				1	19044000	19044500
	1	7791000	7791500	> 0.9				1	19052000	19052500
	1	7836000	7836500	> 0.9				1	19053000	19053500
	1	7862500	7863000	> 0.9				1	19091500	19092000
	1	7874000	7874500	> 0.9				1	19120500	19121000
	1	7880000	7880500	> 0.9				1	19121500	19122500
	1	7882500	7883000	> 0.9				1	19136500	19137000
	1	7886500	7887000	> 0.9				1	19143500	19144000
	1	7887000	7887500	> 0.9				1	19176000	19176500
	1	7895500	7896000	> 0.9				1	19216000	19216500
	1	7898000	7898500	> 0.9				1	19217500	19218000
	1	7904000	7904500	> 0.9				1	19224500	19225500
	1	7905000	7905500	> 0.9				1	19226500	19227500
	1	7908000	7908500	> 0.9				1	19277000	19278500
	1	7911500	7912000	> 0.9				1	19305500	19307000
	1	7925500	7926000	> 0.9				1	19323500	19324000
	1	7956000	7956500	> 0.9				1	19325500	19326000
	1	7957000	7957500	> 0.9				1	19326500	19327000
	1	7957500	7958000	> 0.9				1	19371000	19371500
	1	7964000	7964500	> 0.9				1	19400500	19401000
	1	7964500	7965000	> 0.9				1	19404000	19404500
	1	7968000	7968500	> 0.9				1	19446000	19446500
	1	7982000	7982500	> 0.9				1	19471500	19472500
	1	7989000	7989500	> 0.9				1	19475500	19476500
	1	7996000	7996500	> 0.9				1	19491000	19491500
	1	8000500	8001000	> 0.9				1	19496500	19497000
	1	8001000	8001500	> 0.9				1	19508500	19509000
	1	8002500	8003000	> 0.9				1	19523500	19524000
	1	8006500	8007000	> 0.9				1	19536000	19536500
	1	8013500	8014000	> 0.9				1	19575500	19576000
	1	8017500	8018000	> 0.9				1	19590500	19591000
	1	8018000	8018500	> 0.9				1	19618000	19618500
	1	8022000	8022500	> 0.9				1	19619000	19619500
	1	8047500	8048000	> 0.9				1	19639000	19639500
	1	8050500	8051000	> 0.9				1	19642500	19643000
	1	8058000	8058500	> 0.9				1	19647000	19648000
	1	8063500	8064000	> 0.9				1	19661000	19661500
	1	8077500	8078000	> 0.9				1	19662500	19663500
	1	8079000	8079500	> 0.9				1	19664500	19665000
	1	8080000	8080500	> 0.9				1	19673000	19673500
	1	8096500	8097000	> 0.9				1	19683000	19683500
	1	8099000	8099500	> 0.9				1	19700000	19700500
	1	8099500	8100000	> 0.9				1	19730000	19730500
	1	8100000	8100500	> 0.9				1	19737000	19737500
	1	8103500	8104000	> 0.9				1	19802500	19803000
	1	8104500	8105000	> 0.9				1	19817500	19818000
	1	8106000	8106500	> 0.9				1	19833000	19833500
	1	8110000	8110500	> 0.9				1	19839500	19840000
	1	8110500	8111000	> 0.9				1	19885000	19885500
	1	8111000	8111500	> 0.9				1	19900000	19900500
	1	8112000	8112500	> 0.9				1	19915500	19917000
	1	8113500	8114000	> 0.9				1	19969000	19969500
	1	8120500	8121000	> 0.9				1	19977500	19978000
	1	8121000	8121500	> 0.9				1	19987000	19988000
	1	8126500	8127000	> 0.9				1	19992500	19993500
	1	8130500	8131000	> 0.9				1	20017500	20018000
	1	8131000	8131500	> 0.9				1	20018500	20019500
	1	8132000	8132500	> 0.9				1	20025500	20026000
	1	8133000	8133500	> 0.9				1	20031000	20031500
	1	8153000	8153500	> 0.9				1	20043000	20043500
	1	8157000	8157500	> 0.9				1	20062000	20062500
	1	8168500	8169000	> 0.9				1	20080500	20081000
	1	8169000	8169500	> 0.9				1	20139000	20139500
	1	8202000	8202500	> 0.9				1	20140500	20141000
	1	8219500	8220000	> 0.9				1	20173000	20173500
	1	8263000	8263500	> 0.9				1	20198000	20198500
	1	8263500	8264000	> 0.9				1	20217000	20217500
	1	8281000	8281500	> 0.9				1	20229500	20230000
	1	8310000	8310500	> 0.9				1	20231500	20232500
	1	8312000	8312500	> 0.9				1	20236500	20237000
	1	8330500	8331000	> 0.9				1	20299000	20299500
	1	8332000	8332500	> 0.9				1	20328500	20329000
	1	8334000	8334500	> 0.9				1	20342000	20342500
	1	8336500	8337000	> 0.9				1	20343000	20343500
	1	8347000	8347500	> 0.9				1	20368000	20368500
	1	8350500	8351000	> 0.9				1	20389000	20390000
	1	8356000	8356500	> 0.9				1	20391000	20391500
	1	8398500	8399000	> 0.9				1	20402500	20403000
	1	8411500	8412000	> 0.9				1	20454000	20455000
	1	8417000	8417500	> 0.9				1	20455500	20456000
	1	8428000	8428500	> 0.9				1	20471000	20471500
	1	8435500	8436000	> 0.9				1	20500000	20500500
	1	8462500	8463000	> 0.9				1	20511500	20512000
	1	8515000	8515500	> 0.9				1	20535500	20537000
	1	8529500	8530000	> 0.9				1	20538000	20538500
	1	8549500	8550000	> 0.9				1	20581500	20582000
	1	8550000	8550500	> 0.9				1	20586000	20586500
	1	8550500	8551000	> 0.9				1	20594500	20595000
	1	8551000	8551500	> 0.9				1	20610000	20611000
	1	8558000	8558500	> 0.9				1	20611500	20612000
	1	8558500	8559000	> 0.9				1	20619000	20619500
	1	8559500	8560000	> 0.9				1	20624000	20624500
	1	8561000	8561500	> 0.9				1	20629000	20629500
	1	8562000	8562500	> 0.9				1	20648000	20648500
	1	8562500	8563000	> 0.9				1	20671500	20672500
	1	8570000	8570500	> 0.9				1	20681500	20682000
	1	8581500	8582000	> 0.9				1	20702500	20703000
	1	8593000	8593500	> 0.9				1	20718500	20719000
	1	8595000	8595500	> 0.9				1	20730000	20730500
	1	8597500	8598000	> 0.9				1	20742500	20743000
	1	8601500	8602000	> 0.9				1	20744000	20744500
	1	8602500	8603000	> 0.9				1	20787500	20788000
	1	8613500	8614000	> 0.9				1	20809000	20809500
	1	8635000	8635500	> 0.9				1	20832000	20832500
	1	8636000	8636500	> 0.9				1	20833500	20834500
	1	8639500	8640000	> 0.9				1	20864500	20865000
	1	8662500	8663000	> 0.9				1	20875500	20876000
	1	8682500	8683000	> 0.9				1	20880000	20880500
	1	8693000	8693500	> 0.9				1	20892000	20893000
	1	8693500	8694000	> 0.9				1	20908500	20909000
	1	8704000	8704500	> 0.9				1	20970000	20971000
	1	8721500	8722000	> 0.9				1	20984500	20985000
	1	8726000	8726500	> 0.9				1	20992000	20992500
	1	8763000	8763500	> 0.9				1	21003000	21003500
	1	8839000	8839500	> 0.9				1	21006500	21007000
	1	8844000	8844500	> 0.9				1	21029000	21030500
	1	8844500	8845000	> 0.9				1	21093000	21093500
	1	8845000	8845500	> 0.9				1	21094000	21095000
	1	8845500	8846000	> 0.9				1	21129500	21130000
	1	8849500	8850000	> 0.9				1	21140000	21140500
	1	8850000	8850500	> 0.9				1	21146500	21147000
	1	8851500	8852000	> 0.9				1	21148000	21148500
	1	8853000	8853500	> 0.9				1	21204500	21205000
	1	8861000	8861500	> 0.9				1	21338000	21338500
	1	8861500	8862000	> 0.9				1	21377500	21378000
	1	8862000	8862500	> 0.9				1	21381000	21381500
	1	8901500	8902000	> 0.9				1	21395000	21395500
	1	8905500	8906000	> 0.9				1	21439500	21440500
	1	8907000	8907500	> 0.9				1	21489500	21490000
	1	8908500	8909000	> 0.9				1	21500000	21500500
	1	8912500	8913000	> 0.9				1	21513000	21513500
	1	8953500	8954000	> 0.9				1	21517500	21518000
	1	8957500	8958000	> 0.9				1	21522000	21522500
	1	8960000	8960500	> 0.9				1	21539000	21539500
	1	8962000	8962500	> 0.9				1	21562500	21563000
	1	8979000	8979500	> 0.9				1	21566500	21567000
	1	8982000	8982500	> 0.9				1	21601000	21601500
	1	8984000	8984500	> 0.9				1	21639000	21639500
	1	8987000	8987500	> 0.9				1	21653500	21654500
	1	8992000	8992500	> 0.9				1	21734500	21735500
	1	8994500	8995000	> 0.9				1	21741000	21741500
	1	8995000	8995500	> 0.9				1	21745500	21746000
	1	9040000	9040500	> 0.9				1	21888500	21889000
	1	9045000	9045500	> 0.9				1	21890000	21890500
	1	9060500	9061000	> 0.9				1	21926500	21927000
	1	9070000	9070500	> 0.9				1	21949000	21949500
	1	9070500	9071000	> 0.9				1	21979500	21980000
	1	9071000	9071500	> 0.9				1	21989000	21989500
	1	9071500	9072000	> 0.9				1	21997000	21997500
	1	9082500	9083000	> 0.9				1	21998000	21998500
	1	9085500	9086000	> 0.9				1	22153000	22154500
	1	9096000	9096500	> 0.9				1	22161500	22162000
	1	9099500	9100000	> 0.9				1	22179500	22180000
	1	9113000	9113500	> 0.9				1	22200500	22201000
	1	9125000	9125500	> 0.9				1	22202500	22203500
	1	9145000	9145500	> 0.9				1	22329500	22330000
	1	9148500	9149000	> 0.9				1	22335500	22336500
	1	9149000	9149500	> 0.9				1	22338000	22338500
	1	9149500	9150000	> 0.9				1	22350500	22351500
	1	9164500	9165000	> 0.9				1	22385000	22385500
	1	9166000	9166500	> 0.9				1	22390000	22390500
	1	9172500	9173000	> 0.9				1	22400000	22400500
	1	9193500	9194000	> 0.9				1	22409500	22410500
	1	9197500	9198000	> 0.9				1	22412500	22413000
	1	9198500	9199000	> 0.9				1	22425000	22425500
	1	9199000	9199500	> 0.9				1	22438500	22439000
	1	9206000	9206500	> 0.9				1	22440500	22441000
	1	9210000	9210500	> 0.9				1	22484000	22484500
	1	9212000	9212500	> 0.9				1	22511000	22512000
	1	9215500	9216000	> 0.9				1	22544500	22545500
	1	9216000	9216500	> 0.9				1	22549500	22550000
	1	9225000	9225500	> 0.9				1	22551500	22552500
	1	9237000	9237500	> 0.9				1	22569000	22569500
	1	9241000	9241500	> 0.9				1	22570000	22570500
	1	9247000	9247500	> 0.9				1	22582500	22583000
	1	9249000	9249500	> 0.9				1	22597000	22597500
	1	9264500	9265000	> 0.9				1	22628500	22629000
	1	9285000	9285500	> 0.9				1	22641500	22642500
	1	9285500	9286000	> 0.9				1	22643500	22644000
	1	9302000	9302500	> 0.9				1	22652500	22653000
	1	9302500	9303000	> 0.9				1	22661500	22662000
	1	9304000	9304500	> 0.9				1	22668000	22668500
	1	9315500	9316000	> 0.9				1	22689000	22689500
	1	9316000	9316500	> 0.9				1	22734000	22734500
	1	9316500	9317000	> 0.9				1	22746000	22746500
	1	9318500	9319000	> 0.9				1	22750000	22750500
	1	9329500	9330000	> 0.9				1	22761500	22762000
	1	9337000	9337500	> 0.9				1	22767500	22768000
	1	9346000	9346500	> 0.9				1	22770000	22770500
	1	9375500	9376000	> 0.9				1	22782500	22783000
	1	9378500	9379000	> 0.9				1	22800000	22800500
	1	9379000	9379500	> 0.9				1	22825000	22825500
	1	9404500	9405000	> 0.9				1	22835500	22836500
	1	9415000	9415500	> 0.9				1	22846500	22847500
	1	9421000	9421500	> 0.9				1	22856000	22856500
	1	9425500	9426000	> 0.9				1	22857000	22857500
	1	9448000	9448500	> 0.9				1	22910000	22910500
	1	9456500	9457000	> 0.9				1	22919500	22920000
	1	9478000	9478500	> 0.9				1	22930000	22930500
	1	9487500	9488000	> 0.9				1	22964500	22965000
	1	9488500	9489000	> 0.9				1	22989000	22989500
	1	9493500	9494000	> 0.9				1	23019500	23020000
	1	9496000	9496500	> 0.9				1	23036500	23037000
	1	9498000	9498500	> 0.9				1	23100500	23101000
	1	9498500	9499000	> 0.9				1	23104000	23104500
	1	9501000	9501500	> 0.9				1	23128000	23128500
	1	9515000	9515500	> 0.9				1	23129000	23129500
	1	9605500	9606000	> 0.9				1	23171000	23171500
	1	9622000	9622500	> 0.9				1	23216000	23216500
	1	9640500	9641000	> 0.9				1	23232000	23232500
	1	9647500	9648000	> 0.9				1	23234500	23236500
	1	9650000	9650500	> 0.9				1	23253500	23254000
	1	9651000	9651500	> 0.9				1	23318000	23319500
	1	9652500	9653000	> 0.9				1	23371500	23372500
	1	9692500	9693000	> 0.9				1	23391000	23392000
	1	9709000	9709500	> 0.9				1	23404000	23404500
	1	9723000	9723500	> 0.9				1	23405000	23406000
	1	9724000	9724500	> 0.9				1	23407000	23407500
	1	9725000	9725500	> 0.9				1	23412500	23413000
	1	9729000	9729500	> 0.9				1	23429000	23429500
	1	9729500	9730000	> 0.9				1	23456500	23457000
	1	9745500	9746000	> 0.9				1	23468000	23469000
	1	9747000	9747500	> 0.9				1	23469500	23470000
	1	9766500	9767000	> 0.9				1	23511000	23512000
	1	9798000	9798500	> 0.9				1	23523000	23524000
	1	9829500	9830000	> 0.9				1	23528000	23528500
	1	9846500	9847000	> 0.9				1	23535000	23535500
	1	9847000	9847500	> 0.9				1	23541000	23541500
	1	9861000	9861500	> 0.9				1	23615500	23616000
	1	9862000	9862500	> 0.9				1	23628500	23629000
	1	9877500	9878000	> 0.9				1	23647500	23648000
	1	9878500	9879000	> 0.9				1	23649000	23649500
	1	9886500	9887000	> 0.9				1	23664000	23664500
	1	9887000	9887500	> 0.9				1	23683500	23684000
	1	9946000	9946500	> 0.9				1	23685000	23685500
	1	9949000	9949500	> 0.9				1	23689500	23690000
	1	9952000	9952500	> 0.9				1	23698500	23699000
	1	9963500	9964000	> 0.9				1	23700000	23700500
	1	9964000	9964500	> 0.9				1	23702500	23703500
	1	9964500	9965000	> 0.9				1	23705000	23705500
	1	9967500	9968000	> 0.9				1	23741000	23741500
	1	9968000	9968500	> 0.9				1	23756000	23756500
	1	9970500	9971000	> 0.9				1	23763000	23763500
	1	9978000	9978500	> 0.9				1	23765500	23766000
	1	10013000	10013500	> 0.9				1	23776500	23777000
	1	10042500	10043000	> 0.9				1	23778500	23779000
	1	10048500	10049000	> 0.9				1	23780000	23780500
	1	10053500	10054000	> 0.9				1	23789500	23790000
	1	10054000	10054500	> 0.9				1	23795500	23796000
	1	10055000	10055500	> 0.9				1	23798500	23799000
	1	10078500	10079000	> 0.9				1	23800000	23800500
	1	10079500	10080000	> 0.9				1	23811000	23812000
	1	10093500	10094000	> 0.9				1	23821500	23822000
	1	10094000	10094500	> 0.9				1	23858000	23858500
	1	10110500	10111000	> 0.9				1	23881500	23882000
	1	10115500	10116000	> 0.9				1	23887000	23887500
	1	10147500	10148000	> 0.9				1	23889500	23890000
	1	10150000	10150500	> 0.9				1	23913500	23914000
	1	10194000	10194500	> 0.9				1	23933500	23934000
	1	10195500	10196000	> 0.9				1	23952000	23952500
	1	10218500	10219000	> 0.9				1	23968500	23969000
	1	10223500	10224000	> 0.9				1	23993500	23994000
	1	10226000	10226500	> 0.9				1	24018000	24018500
	1	10236500	10237000	> 0.9				1	24022500	24023000
	1	10246500	10247000	> 0.9				1	24071500	24072000
	1	10248500	10249000	> 0.9				1	24099000	24099500
	1	10249000	10249500	> 0.9				1	24100000	24100500
	1	10252000	10252500	> 0.9				1	24109500	24110500
	1	10266000	10266500	> 0.9				1	24159000	24159500
	1	10285000	10285500	> 0.9				1	24226500	24227000
	1	10308500	10309000	> 0.9				1	24241500	24242000
	1	10409000	10409500	> 0.9				1	24252000	24252500
	1	10412500	10413000	> 0.9				1	24289500	24290000
	1	10427500	10428000	> 0.9				1	24290500	24291000
	1	10428500	10429000	> 0.9				1	24292500	24293000
	1	10446500	10447000	> 0.9				1	24320500	24321000
	1	10455500	10456000	> 0.9				1	24328000	24328500
	1	10463500	10464000	> 0.9				1	24341500	24342000
	1	10479000	10479500	> 0.9				1	24358000	24359000
	1	10486500	10487000	> 0.9				1	24366000	24366500
	1	10492500	10493000	> 0.9				1	24390000	24391000
	1	10512000	10512500	> 0.9				1	24417500	24418000
	1	10547500	10548000	> 0.9				1	24442500	24443000
	1	10558000	10558500	> 0.9				1	24446000	24446500
	1	10560000	10560500	> 0.9				1	24460000	24460500
	1	10560500	10561000	> 0.9				1	24477000	24477500
	1	10587500	10588000	> 0.9				1	24485500	24486500
	1	10617500	10618000	> 0.9				1	24490500	24491500
	1	10623000	10623500	> 0.9				1	24498000	24498500
	1	10625000	10625500	> 0.9				1	24517500	24518000
	1	10625500	10626000	> 0.9				1	24552000	24552500
	1	10626000	10626500	> 0.9				1	24596000	24596500
	1	10626500	10627000	> 0.9				1	24600500	24601000
	1	10628500	10629000	> 0.9				1	24632500	24633000
	1	10629000	10629500	> 0.9				1	24641000	24641500
	1	10629500	10630000	> 0.9				1	24686500	24687500
	1	10634000	10634500	> 0.9				1	24689500	24690000
	1	10652000	10652500	> 0.9				1	24690500	24691000
	1	10655000	10655500	> 0.9				1	24714000	24714500
	1	10662000	10662500	> 0.9				1	24748000	24749000
	1	10671500	10672000	> 0.9				1	24821500	24822000
	1	10672500	10673000	> 0.9				1	24831000	24831500
	1	10677500	10678000	> 0.9				1	24845500	24846000
	1	10682500	10683000	> 0.9				1	24868500	24869000
	1	10690000	10690500	> 0.9				1	24873500	24874000
	1	10695000	10695500	> 0.9				1	24886500	24887000
	1	10716000	10716500	> 0.9				1	24935500	24936000
	1	10717000	10717500	> 0.9				1	24963500	24964000
	1	10723000	10723500	> 0.9				1	24976500	24977000
	1	10739000	10739500	> 0.9				1	24994500	24996000
	1	10759000	10759500	> 0.9				1	25029500	25030000
	1	10779500	10780000	> 0.9				1	25034000	25034500
	1	10780000	10780500	> 0.9				1	25110500	25111000
	1	10798500	10799000	> 0.9				1	25119500	25120000
	1	10811000	10811500	> 0.9				1	25127500	25128000
	1	10811500	10812000	> 0.9				1	25140500	25141000
	1	10818500	10819000	> 0.9				1	25141500	25142000
	1	10825000	10825500	> 0.9				1	25164000	25165000
	1	10828500	10829000	> 0.9				1	25171500	25172000
	1	10839500	10840000	> 0.9				1	25196500	25197000
	1	10854500	10855000	> 0.9				1	25202500	25203000
	1	10855000	10855500	> 0.9				1	25215500	25216000
	1	10889500	10890000	> 0.9				1	25220500	25221000
	1	10890000	10890500	> 0.9				1	25235500	25236000
	1	10899000	10899500	> 0.9				1	25258000	25258500
	1	10899500	10900000	> 0.9				1	25262000	25262500
	1	10902500	10903000	> 0.9				1	25263000	25263500
	1	10903000	10903500	> 0.9				1	25270000	25272500
	1	10903500	10904000	> 0.9				1	25276500	25277000
	1	10908000	10908500	> 0.9				1	25281500	25282000
	1	10908500	10909000	> 0.9				1	25294500	25295000
	1	10949500	10950000	> 0.9				1	25311500	25312000
	1	10960500	10961000	> 0.9				1	25369500	25370000
	1	10967500	10968000	> 0.9				1	25392500	25393000
	1	11002000	11002500	> 0.9				1	25412500	25413000
	1	11018500	11019000	> 0.9				1	25435500	25436000
	1	11101000	11101500	> 0.9				1	25455000	25455500
	1	11107000	11107500	> 0.9				1	25457000	25458000
	1	11107500	11108000	> 0.9				1	25461500	25462500
	1	11123000	11123500	> 0.9				1	25475500	25476000
	1	11123500	11124000	> 0.9				1	25477000	25477500
	1	11141500	11142000	> 0.9				1	25485500	25486000
	1	11143500	11144000	> 0.9				1	25487000	25488000
	1	11145500	11146000	> 0.9				1	25532500	25533000
	1	11147500	11148000	> 0.9				1	25541000	25542000
	1	11164000	11164500	> 0.9				1	25548000	25549000
	1	11164500	11165000	> 0.9				1	25562500	25563000
	1	11185000	11185500	> 0.9				1	25577000	25577500
	1	11188500	11189000	> 0.9				1	25586500	25587500
	1	11190000	11190500	> 0.9				1	25595000	25595500
	1	11190500	11191000	> 0.9				1	25597500	25598000
	1	11194000	11194500	> 0.9				1	25603500	25604500
	1	11194500	11195000	> 0.9				1	25616500	25617000
	1	11195500	11196000	> 0.9				1	25638500	25639000
	1	11201500	11202000	> 0.9				1	25648000	25649000
	1	11215500	11216000	> 0.9				1	25677500	25678000
	1	11232500	11233000	> 0.9				1	25686000	25686500
	1	11237000	11237500	> 0.9				1	25694000	25694500
	1	11248500	11249000	> 0.9				1	25709500	25711000
	1	11249000	11249500	> 0.9				1	25746000	25746500
	1	11249500	11250000	> 0.9				1	25748000	25748500
	1	11251000	11251500	> 0.9				1	25764500	25765000
	1	11251500	11252000	> 0.9				1	25832500	25833000
	1	11262000	11262500	> 0.9				1	25882000	25882500
	1	11276000	11276500	> 0.9				1	25889000	25890000
	1	11327000	11327500	> 0.9				1	25891500	25892000
	1	11342500	11343000	> 0.9				1	25897000	25897500
	1	11377000	11377500	> 0.9				1	25913500	25914000
	1	11391000	11391500	> 0.9				1	25921500	25922000
	1	11391500	11392000	> 0.9				1	25929500	25930000
	1	11395500	11396000	> 0.9				1	25971000	25971500
	1	11413000	11413500	> 0.9				1	25981500	25982000
	1	11430500	11431000	> 0.9				1	26005500	26006000
	1	11453500	11454000	> 0.9				1	26015000	26016000
	1	11463500	11464000	> 0.9				1	26056500	26057000
	1	11480000	11480500	> 0.9				1	26057500	26058000
	1	11480500	11481000	> 0.9				1	26087500	26088000
	1	11523500	11524000	> 0.9				1	26098500	26099000
	1	11529500	11530000	> 0.9				1	26102000	26102500
	1	11543500	11544000	> 0.9				1	26126500	26127000
	1	11544000	11544500	> 0.9				1	26163000	26163500
	1	11545000	11545500	> 0.9				1	26177500	26179000
	1	11545500	11546000	> 0.9				1	26189000	26189500
	1	11555000	11555500	> 0.9				1	26191000	26191500
	1	11558000	11558500	> 0.9				1	26195000	26195500
	1	11576000	11576500	> 0.9				1	26205000	26205500
	1	11589000	11589500	> 0.9				1	26240000	26240500
	1	11597500	11598000	> 0.9				1	26243000	26243500
	1	11602500	11603000	> 0.9				1	26266500	26267000
	1	11606000	11606500	> 0.9				1	26268000	26268500
	1	11612000	11612500	> 0.9				1	26295500	26296000
	1	11612500	11613000	> 0.9				1	26319000	26319500
	1	11613500	11614000	> 0.9				1	26329500	26330000
	1	11665500	11666000	> 0.9				1	26355000	26355500
	1	11673000	11673500	> 0.9				1	26356000	26356500
	1	11673500	11674000	> 0.9				1	26373500	26374000
	1	11680500	11681000	> 0.9				1	26377000	26378500
	1	11682000	11682500	> 0.9				1	26427000	26428000
	1	11713000	11713500	> 0.9				1	26440000	26441000
	1	11714000	11714500	> 0.9				1	26441500	26442000
	1	11718000	11718500	> 0.9				1	26467500	26468000
	1	11719000	11719500	> 0.9				1	26474000	26474500
	1	11719500	11720000	> 0.9				1	26480500	26481000
	1	11755000	11755500	> 0.9				1	26529500	26530000
	1	11756000	11756500	> 0.9				1	26534000	26534500
	1	11758500	11759000	> 0.9				1	26546500	26547000
	1	11768000	11768500	> 0.9				1	26566500	26567000
	1	11782000	11782500	> 0.9				1	26568500	26569000
	1	11796500	11797000	> 0.9				1	26577000	26578000
	1	11799500	11800000	> 0.9				1	26600000	26600500
	1	11805500	11806000	> 0.9				1	26625000	26625500
	1	11813000	11813500	> 0.9				1	26628500	26629000
	1	11818500	11819000	> 0.9				1	26642000	26642500
	1	11821000	11821500	> 0.9				1	26658000	26658500
	1	11829000	11829500	> 0.9				1	26682500	26683500
	1	11841000	11841500	> 0.9				1	26688500	26689500
	1	11841500	11842000	> 0.9				1	26707500	26708000
	1	11882000	11882500	> 0.9				1	26734000	26734500
	1	11921500	11922000	> 0.9				1	26744500	26745000
	1	11925500	11926000	> 0.9				1	26765500	26766000
	1	11929500	11930000	> 0.9				1	26769500	26770000
	1	11931000	11931500	> 0.9				1	26782000	26782500
	1	11933500	11934000	> 0.9				1	26798500	26799000
	1	11937500	11938000	> 0.9				1	26803000	26803500
	1	11949000	11949500	> 0.9				1	26818500	26819000
	1	11955500	11956000	> 0.9				1	26832500	26833000
	1	11956500	11957000	> 0.9				1	26855000	26856000
	1	11976000	11976500	> 0.9				1	26884000	26884500
	1	11976500	11977000	> 0.9				1	26907500	26908000
	1	11977000	11977500	> 0.9				1	26909000	26910000
	1	11977500	11978000	> 0.9				1	26910500	26912000
	1	12024500	12025000	> 0.9				1	26923500	26924000
	1	12046500	12047000	> 0.9				1	26937000	26937500
	1	12047500	12048000	> 0.9				1	26999500	27000000
	1	12064500	12065000	> 0.9				1	27026000	27026500
	1	12070000	12070500	> 0.9				1	27034000	27034500
	1	12092500	12093000	> 0.9				1	27055500	27056000
	1	12093000	12093500	> 0.9				1	27108000	27109000
	1	12105000	12105500	> 0.9				1	27117000	27117500
	1	12122500	12123000	> 0.9				1	27119000	27119500
	1	12177000	12177500	> 0.9				1	27123500	27124000
	1	12177500	12178000	> 0.9				1	27131000	27131500
	1	12178000	12178500	> 0.9				1	27142500	27143000
	1	12179000	12179500	> 0.9				1	27154000	27155500
	1	12181500	12182000	> 0.9				1	27156500	27159000
	1	12209500	12210000	> 0.9				1	27197500	27198000
	1	12245500	12246000	> 0.9				1	27199500	27200000
	1	12254000	12254500	> 0.9				1	27235000	27235500
	1	12254500	12255000	> 0.9				1	27237000	27238000
	1	12255500	12256000	> 0.9				1	27241500	27242000
	1	12262000	12262500	> 0.9				1	27259500	27260000
	1	12265500	12266000	> 0.9				1	27275000	27275500
	1	12332500	12333000	> 0.9				1	27290500	27291000
	1	12333000	12333500	> 0.9				1	27302500	27303000
	1	12350500	12351000	> 0.9				1	27313000	27313500
	1	12353000	12353500	> 0.9				1	27315000	27315500
	1	12353500	12354000	> 0.9				1	27329500	27330000
	1	12357500	12358000	> 0.9				1	27344500	27345500
	1	12358000	12358500	> 0.9				1	27349500	27350000
	1	12397500	12398000	> 0.9				1	27390000	27391000
	1	12430000	12430500	> 0.9				1	27394500	27395000
	1	12438000	12438500	> 0.9				1	27415500	27416000
	1	12451500	12452000	> 0.9				1	27446500	27447000
	1	12452000	12452500	> 0.9				1	27490000	27491500
	1	12455500	12456000	> 0.9				1	27511500	27512000
	1	12456000	12456500	> 0.9				1	27513500	27514500
	1	12459000	12459500	> 0.9				1	27519000	27519500
	1	12465500	12466000	> 0.9				1	27539000	27539500
	1	12474500	12475000	> 0.9				1	27592500	27593500
	1	12493500	12494000	> 0.9				1	27602500	27603000
	1	12494000	12494500	> 0.9				1	27603500	27604000
	1	12503500	12504000	> 0.9				1	27619500	27620000
	1	12516000	12516500	> 0.9				1	27639500	27640500
	1	12520000	12520500	> 0.9				1	27651000	27651500
	1	12520500	12521000	> 0.9				1	27658000	27658500
	1	12540500	12541000	> 0.9				1	27663000	27663500
	1	12547500	12548000	> 0.9				1	27664000	27664500
	1	12548000	12548500	> 0.9				1	27692500	27693000
	1	12585500	12586000	> 0.9				1	27696500	27697000
	1	12586000	12586500	> 0.9				1	27754500	27755000
	1	12596500	12597000	> 0.9				1	27757000	27757500
	1	12597000	12597500	> 0.9				1	27765500	27766000
	1	12597500	12598000	> 0.9				1	27816000	27816500
	1	12598000	12598500	> 0.9				1	27823500	27824000
	1	12621500	12622000	> 0.9				1	27831000	27831500
	1	12650000	12650500	> 0.9				1	27835000	27835500
	1	12655500	12656000	> 0.9				1	27848500	27849000
	1	12685500	12686000	> 0.9				1	27868000	27868500
	1	12744500	12745000	> 0.9				1	27888000	27888500
	1	12751500	12752000	> 0.9				1	27902500	27903000
	1	12850000	12850500	> 0.9				1	27914500	27915000
	1	12867000	12867500	> 0.9				1	27938500	27939500
	1	12867500	12868000	> 0.9				1	27940500	27941500
	1	12891000	12891500	> 0.9				1	27951000	27951500
	1	12891500	12892000	> 0.9				1	27963000	27964000
	1	12898000	12898500	> 0.9				1	27981000	27981500
	1	12949500	12950000	> 0.9				1	27996500	27997000
	1	12985000	12985500	> 0.9				1	28015000	28015500
	1	12989500	12990000	> 0.9				1	28031000	28031500
	1	13054000	13054500	> 0.9				1	28033000	28034000
	1	13054500	13055000	> 0.9				1	28059500	28060000
	1	13071500	13072000	> 0.9				1	28088500	28089000
	1	13129000	13129500	> 0.9				1	28154500	28156000
	1	13129500	13130000	> 0.9				1	28165000	28165500
	1	13146000	13146500	> 0.9				1	28169500	28170000
	1	13193000	13193500	> 0.9				1	28177500	28178000
	1	13202500	13203000	> 0.9				1	28219500	28220000
	1	13204500	13205000	> 0.9				1	28224000	28225000
	1	13205000	13205500	> 0.9				1	28229500	28230000
	1	13206000	13206500	> 0.9				1	28231000	28231500
	1	13258000	13258500	> 0.9				1	28232500	28233000
	1	13279000	13279500	> 0.9				1	28254000	28254500
	1	13364500	13365000	> 0.9				1	28265000	28265500
	1	13446500	13447000	> 0.9				1	28279000	28280000
	1	13450500	13451000	> 0.9				1	28282000	28283000
	1	13452000	13452500	> 0.9				1	28283500	28284000
	1	13452500	13453000	> 0.9				1	28325000	28326000
	1	13454500	13455000	> 0.9				1	28328000	28328500
	1	13455500	13456000	> 0.9				1	28343500	28344000
	1	13456000	13456500	> 0.9				1	28361500	28362000
	1	13470000	13470500	> 0.9				1	28365000	28365500
	1	13470500	13471000	> 0.9				1	28366000	28367000
	1	13473000	13473500	> 0.9				1	28372500	28373000
	1	13473500	13474000	> 0.9				1	28403500	28404000
	1	13474500	13475000	> 0.9				1	28441500	28442500
	1	13533500	13534000	> 0.9				1	28447000	28447500
	1	13550500	13551000	> 0.9				1	28475500	28476500
	1	13603000	13603500	> 0.9				1	28519000	28519500
	1	13640500	13641000	> 0.9				1	28541500	28542000
	1	13670000	13670500	> 0.9				1	28549000	28549500
	1	13670500	13671000	> 0.9				1	28575500	28576000
	1	13673000	13673500	> 0.9				1	28587000	28587500
	1	13900000	13900500	> 0.9				1	28603500	28604000
	1	14024500	14025000	> 0.9				1	28618000	28618500
	1	14176500	14177000	> 0.9				1	28646000	28646500
	1	14285000	14285500	> 0.9				1	28654000	28654500
	1	15083500	15084000	> 0.9				1	28655000	28655500
	1	15605500	15606000	> 0.9				1	28686000	28686500
	1	15650500	15651000	> 0.9				1	28690000	28690500
	1	15737500	15738000	> 0.9				1	28692500	28693000
	1	15816500	15817000	> 0.9				1	28696000	28697000
	1	15863000	15863500	> 0.9				1	28740500	28742000
	1	15875500	15876000	> 0.9				1	28758500	28759000
	1	15882000	15882500	> 0.9				1	28759500	28760000
	1	15883500	15884000	> 0.9				1	28769000	28769500
	1	15946500	15947000	> 0.9				1	28779000	28779500
	1	15959500	15960000	> 0.9				1	28782500	28784000
	1	15974500	15975000	> 0.9				1	28907500	28908000
	1	15976000	15976500	> 0.9				1	28951000	28951500
	1	15977000	15977500	> 0.9				1	28955500	28956000
	1	15977500	15978000	> 0.9				1	28973500	28974000
	1	15979000	15979500	> 0.9				1	28977000	28977500
	1	16230000	16230500	> 0.9				1	29009500	29010000
	1	16230500	16231000	> 0.9				1	29013000	29013500
	1	16264000	16264500	> 0.9				1	29023000	29023500
	1	16264500	16265000	> 0.9				1	29033000	29033500
	1	16265000	16265500	> 0.9				1	29052500	29053000
	1	16267000	16267500	> 0.9				1	29091000	29091500
	1	16278000	16278500	> 0.9				1	29103500	29104000
	1	16468500	16469000	> 0.9				1	29122500	29123000
	1	16486000	16486500	> 0.9				1	29151000	29151500
	1	16608000	16608500	> 0.9				1	29165000	29165500
	1	16654500	16655000	> 0.9				1	29172000	29172500
	1	16805500	16806000	> 0.9				1	29179000	29179500
	1	16831500	16832000	> 0.9				1	29190000	29190500
	1	16835500	16836000	> 0.9				1	29206500	29207000
	1	16836000	16836500	> 0.9				1	29212000	29212500
	1	16838500	16839000	> 0.9				1	29270000	29270500
	1	16839500	16840000	> 0.9				1	29322500	29323000
	1	16850000	16850500	> 0.9				1	29345000	29345500
	1	16908500	16909000	> 0.9				1	29392500	29393000
	1	16910000	16910500	> 0.9				1	29400500	29401500
	1	16923500	16924000	> 0.9				1	29418000	29418500
	1	16963000	16963500	> 0.9				1	29430000	29431000
	1	16963500	16964000	> 0.9				1	29431500	29432000
	1	16980500	16981000	> 0.9				1	29462000	29463000
	1	16981000	16981500	> 0.9				1	29509000	29509500
	1	16984000	16984500	> 0.9				1	29527000	29528500
	1	16991500	16992000	> 0.9				1	29536500	29537000
	1	17052500	17053000	> 0.9				1	29550000	29550500
	1	17055500	17056000	> 0.9				1	29567000	29567500
	1	17056000	17056500	> 0.9				1	29622000	29622500
	1	17098500	17099000	> 0.9				1	29627000	29627500
	1	17099000	17099500	> 0.9				1	29640000	29641000
	1	17127000	17127500	> 0.9				1	29642500	29643000
	1	17127500	17128000	> 0.9				1	29654500	29655500
	1	17153000	17153500	> 0.9				1	29657000	29657500
	1	17156000	17156500	> 0.9				1	29661500	29662500
	1	17160000	17160500	> 0.9				1	29665000	29665500
	1	17175000	17175500	> 0.9				1	29705000	29705500
	1	17176500	17177000	> 0.9				1	29724000	29724500
	1	17191500	17192000	> 0.9				1	29797500	29798500
	1	17199000	17199500	> 0.9				1	29808500	29809000
	1	17221500	17222000	> 0.9				1	29819500	29820000
	1	17293500	17294000	> 0.9				1	29838000	29838500
	1	17295000	17295500	> 0.9				1	29843000	29843500
	1	17306500	17307000	> 0.9				1	29860500	29861000
	1	17310500	17311000	> 0.9				1	29962500	29963500
	1	17311000	17311500	> 0.9				1	29965000	29965500
	1	17319000	17319500	> 0.9				1	29973000	29973500
	1	17322500	17323000	> 0.9				1	29975500	29976500
	1	17344000	17344500	> 0.9				1	30004000	30005000
	1	17349500	17350000	> 0.9				1	30010500	30011500
	1	17397000	17397500	> 0.9				1	30017500	30018500
	1	17425000	17425500	> 0.9				1	30039000	30039500
	1	17437000	17437500	> 0.9				1	30057000	30058500
	1	17437500	17438000	> 0.9				1	30067000	30067500
	1	17438500	17439000	> 0.9				1	30110000	30111000
	1	17510500	17511000	> 0.9				1	30121000	30121500
	1	17540500	17541000	> 0.9				1	30149500	30150000
	1	17562500	17563000	> 0.9				1	30162000	30162500
	1	17647500	17648000	> 0.9				1	30181000	30181500
	1	17651000	17651500	> 0.9				1	30197500	30198000
	1	17685000	17685500	> 0.9				1	30218000	30218500
	1	17705000	17705500	> 0.9				1	30236000	30236500
	1	17711500	17712000	> 0.9				1	30271500	30272500
	1	17718000	17718500	> 0.9				1	30281500	30282000
	1	17718500	17719000	> 0.9				1	30296000	30297000
	1	17719000	17719500	> 0.9				1	30303500	30304000
	1	17721000	17721500	> 0.9				1	30305500	30306000
	1	17723500	17724000	> 0.9				1	30325500	30326000
	1	17758000	17758500	> 0.9				1	30381500	30382500
	1	17782500	17783000	> 0.9				1	30383500	30384500
	1	17825000	17825500	> 0.9				1	30385000	30386000
	1	17825500	17826000	> 0.9				1	30387000	30388000
	1	17826000	17826500	> 0.9				1	30388500	30389000
	1	17849500	17850000	> 0.9				1	30395500	30397000
	1	17883000	17883500	> 0.9				1	30399000	30399500
	1	17906000	17906500	> 0.9				1	30406500	30407000
	1	17908000	17908500	> 0.9				1	30421000	30421500
	1	17914000	17914500	> 0.9				2	89000	89500
	1	17914500	17915000	> 0.9				2	149500	150000
	1	17928000	17928500	> 0.9				2	154500	155000
	1	17952000	17952500	> 0.9				2	164000	164500
	1	17971500	17972000	> 0.9				2	184000	184500
	1	17972500	17973000	> 0.9				2	201000	201500
	1	17983500	17984000	> 0.9				2	231500	232500
	1	17994000	17994500	> 0.9				2	255000	256000
	1	17999500	18000000	> 0.9				2	280500	281000
	1	18028000	18028500	> 0.9				2	319500	320000
	1	18031500	18032000	> 0.9				2	349500	350000
	1	18035500	18036000	> 0.9				2	356000	356500
	1	18042000	18042500	> 0.9				2	365500	366000
	1	18080500	18081000	> 0.9				2	382500	383000
	1	18081000	18081500	> 0.9				2	410500	411000
	1	18106000	18106500	> 0.9				2	417000	417500
	1	18108000	18108500	> 0.9				2	418500	419500
	1	18121500	18122000	> 0.9				2	479500	480000
	1	18133000	18133500	> 0.9				2	498500	499000
	1	18138500	18139000	> 0.9				2	505500	506500
	1	18139000	18139500	> 0.9				2	520000	521000
	1	18194500	18195000	> 0.9				2	540000	540500
	1	18195000	18195500	> 0.9				2	542000	542500
	1	18203000	18203500	> 0.9				2	615500	616000
	1	18219000	18219500	> 0.9				2	652500	653500
	1	18273500	18274000	> 0.9				2	690500	691000
	1	18278500	18279000	> 0.9				2	797500	798000
	1	18316000	18316500	> 0.9				2	802000	802500
	1	18317500	18318000	> 0.9				2	841000	844500
	1	18330500	18331000	> 0.9				2	881500	882000
	1	18342500	18343000	> 0.9				2	923000	923500
	1	18360500	18361000	> 0.9				2	935500	936500
	1	18368000	18368500	> 0.9				2	942000	943000
	1	18370500	18371000	> 0.9				2	948000	948500
	1	18377500	18378000	> 0.9				2	983500	984000
	1	18381500	18382000	> 0.9				2	1013500	1014000
	1	18404000	18404500	> 0.9				2	1020000	1020500
	1	18404500	18405000	> 0.9				2	1024000	1025500
	1	18420000	18420500	> 0.9				2	1034000	1035000
	1	18428500	18429000	> 0.9				2	1037000	1037500
	1	18447000	18447500	> 0.9				2	1039500	1040000
	1	18463000	18463500	> 0.9				2	1051000	1051500
	1	18464500	18465000	> 0.9				2	1077000	1078500
	1	18511500	18512000	> 0.9				2	1122500	1123000
	1	18517500	18518000	> 0.9				2	1140500	1141000
	1	18518000	18518500	> 0.9				2	1145500	1146000
	1	18549500	18550000	> 0.9				2	1152000	1152500
	1	18569000	18569500	> 0.9				2	1336000	1336500
	1	18585000	18585500	> 0.9				2	1503000	1504000
	1	18598000	18598500	> 0.9				2	1575000	1575500
	1	18612500	18613000	> 0.9				2	1601500	1602000
	1	18630000	18630500	> 0.9				2	1644500	1645500
	1	18679000	18679500	> 0.9				2	1683000	1684000
	1	18705500	18706000	> 0.9				2	1690500	1691000
	1	18727500	18728000	> 0.9				2	1697500	1698000
	1	18738500	18739000	> 0.9				2	1699500	1700500
	1	18739000	18739500	> 0.9				2	1722000	1723000
	1	18749000	18749500	> 0.9				2	1723500	1724000
	1	18771000	18771500	> 0.9				2	1781000	1781500
	1	18781500	18782000	> 0.9				2	1798500	1799000
	1	18787000	18787500	> 0.9				2	1821500	1822000
	1	18795000	18795500	> 0.9				2	1875500	1876000
	1	18796500	18797000	> 0.9				2	1945000	1945500
	1	18798500	18799000	> 0.9				2	1994000	1994500
	1	18810500	18811000	> 0.9				2	2013500	2014000
	1	18811000	18811500	> 0.9				2	2081500	2082000
	1	18863000	18863500	> 0.9				2	2082500	2083000
	1	18864500	18865000	> 0.9				2	2084500	2085000
	1	18870000	18870500	> 0.9				2	2087000	2088000
	1	18879500	18880000	> 0.9				2	2145000	2145500
	1	18880000	18880500	> 0.9				2	2147500	2148000
	1	18925500	18926000	> 0.9				2	2315000	2315500
	1	18927500	18928000	> 0.9				2	2316500	2317500
	1	18936000	18936500	> 0.9				2	2435000	2435500
	1	18941500	18942000	> 0.9				2	2436000	2436500
	1	18988000	18988500	> 0.9				2	2585000	2585500
	1	19008000	19008500	> 0.9				2	2687000	2687500
	1	19041500	19042000	> 0.9				2	2842500	2843500
	1	19044000	19044500	> 0.9				2	2901500	2902000
	1	19052000	19052500	> 0.9				2	2920500	2921000
	1	19053000	19053500	> 0.9				2	2925000	2925500
	1	19075000	19075500	> 0.9				2	2979000	2979500
	1	19091500	19092000	> 0.9				2	2983000	2983500
	1	19099500	19100000	> 0.9				2	3056500	3057000
	1	19104500	19105000	> 0.9				2	3524500	3525000
	1	19120500	19121000	> 0.9				2	3616500	3617000
	1	19121500	19122000	> 0.9				2	3671500	3672500
	1	19122000	19122500	> 0.9				2	4310500	4311500
	1	19132500	19133000	> 0.9				2	4342500	4343000
	1	19136500	19137000	> 0.9				2	4454000	4454500
	1	19141500	19142000	> 0.9				2	4457500	4458000
	1	19143500	19144000	> 0.9				2	4482000	4483000
	1	19158000	19158500	> 0.9				2	4890000	4890500
	1	19176000	19176500	> 0.9				2	5049500	5050000
	1	19182500	19183000	> 0.9				2	5051500	5052000
	1	19199000	19199500	> 0.9				2	5420000	5420500
	1	19199500	19200000	> 0.9				2	5548000	5548500
	1	19201000	19201500	> 0.9				2	5553500	5554000
	1	19201500	19202000	> 0.9				2	5665000	5665500
	1	19216000	19216500	> 0.9				2	5862000	5862500
	1	19217500	19218000	> 0.9				2	5925000	5925500
	1	19224500	19225000	> 0.9				2	5959500	5960000
	1	19225000	19225500	> 0.9				2	6037000	6037500
	1	19226500	19227000	> 0.9				2	6287500	6288000
	1	19227000	19227500	> 0.9				2	6310500	6311000
	1	19241000	19241500	> 0.9				2	6357500	6358000
	1	19277000	19277500	> 0.9				2	6521000	6521500
	1	19277500	19278000	> 0.9				2	6534500	6535000
	1	19278000	19278500	> 0.9				2	6618500	6619000
	1	19305500	19306000	> 0.9				2	6640000	6640500
	1	19306000	19306500	> 0.9				2	6644000	6645500
	1	19306500	19307000	> 0.9				2	6802500	6803000
	1	19323500	19324000	> 0.9				2	6806000	6806500
	1	19325500	19326000	> 0.9				2	6812000	6812500
	1	19326500	19327000	> 0.9				2	6860000	6860500
	1	19371000	19371500	> 0.9				2	6866000	6867000
	1	19400500	19401000	> 0.9				2	6874000	6874500
	1	19404000	19404500	> 0.9				2	6879500	6880000
	1	19442500	19443000	> 0.9				2	6894000	6894500
	1	19446000	19446500	> 0.9				2	6908500	6909000
	1	19459000	19459500	> 0.9				2	6934500	6935000
	1	19461000	19461500	> 0.9				2	6947000	6947500
	1	19471500	19472000	> 0.9				2	6989000	6989500
	1	19472000	19472500	> 0.9				2	7050000	7052000
	1	19475500	19476000	> 0.9				2	7055500	7056000
	1	19476000	19476500	> 0.9				2	7098500	7099000
	1	19491000	19491500	> 0.9				2	7221000	7221500
	1	19496500	19497000	> 0.9				2	7264000	7264500
	1	19499000	19499500	> 0.9				2	7317000	7318000
	1	19500000	19500500	> 0.9				2	7320000	7320500
	1	19508500	19509000	> 0.9				2	7325500	7326000
	1	19523500	19524000	> 0.9				2	7347000	7347500
	1	19536000	19536500	> 0.9				2	7354000	7354500
	1	19566500	19567000	> 0.9				2	7428500	7429500
	1	19575500	19576000	> 0.9				2	7459000	7460500
	1	19590500	19591000	> 0.9				2	7473500	7474500
	1	19603000	19603500	> 0.9				2	7489000	7490000
	1	19618000	19618500	> 0.9				2	7508500	7509500
	1	19619000	19619500	> 0.9				2	7522500	7523000
	1	19639000	19639500	> 0.9				2	7550000	7551500
	1	19642500	19643000	> 0.9				2	7568500	7569000
	1	19647000	19647500	> 0.9				2	7592000	7592500
	1	19647500	19648000	> 0.9				2	7605500	7606000
	1	19661000	19661500	> 0.9				2	7633000	7633500
	1	19662500	19663000	> 0.9				2	7640500	7641000
	1	19663000	19663500	> 0.9				2	7698000	7699000
	1	19664500	19665000	> 0.9				2	7704000	7704500
	1	19673000	19673500	> 0.9				2	7709000	7709500
	1	19683000	19683500	> 0.9				2	7714500	7715000
	1	19700000	19700500	> 0.9				2	7734500	7735000
	1	19730000	19730500	> 0.9				2	7747500	7749500
	1	19737000	19737500	> 0.9				2	7754500	7755000
	1	19740000	19740500	> 0.9				2	7764000	7765000
	1	19802500	19803000	> 0.9				2	7807000	7807500
	1	19817500	19818000	> 0.9				2	7817000	7817500
	1	19833000	19833500	> 0.9				2	7849500	7850000
	1	19839500	19840000	> 0.9				2	7949000	7949500
	1	19850500	19851000	> 0.9				2	7963000	7963500
	1	19881000	19881500	> 0.9				2	7971000	7972000
	1	19882500	19883000	> 0.9				2	7978500	7979000
	1	19885000	19885500	> 0.9				2	7985000	7985500
	1	19900000	19900500	> 0.9				2	8033000	8033500
	1	19915500	19916000	> 0.9				2	8135500	8136000
	1	19916000	19916500	> 0.9				2	8141000	8141500
	1	19916500	19917000	> 0.9				2	8154500	8155000
	1	19956000	19956500	> 0.9				2	8164500	8165500
	1	19963500	19964000	> 0.9				2	8170000	8171000
	1	19969000	19969500	> 0.9				2	8177000	8177500
	1	19977500	19978000	> 0.9				2	8207500	8208000
	1	19987000	19987500	> 0.9				2	8279000	8280000
	1	19987500	19988000	> 0.9				2	8282000	8283000
	1	19992500	19993000	> 0.9				2	8294000	8294500
	1	19993000	19993500	> 0.9				2	8324500	8325000
	1	19996000	19996500	> 0.9				2	8384500	8385000
	1	20017500	20018000	> 0.9				2	8387000	8387500
	1	20018500	20019000	> 0.9				2	8397000	8398000
	1	20019000	20019500	> 0.9				2	8415000	8415500
	1	20025500	20026000	> 0.9				2	8455000	8456500
	1	20031000	20031500	> 0.9				2	8470500	8471000
	1	20043000	20043500	> 0.9				2	8477000	8477500
	1	20048000	20048500	> 0.9				2	8533000	8533500
	1	20048500	20049000	> 0.9				2	8558000	8559000
	1	20056500	20057000	> 0.9				2	8633000	8634500
	1	20062000	20062500	> 0.9				2	8636500	8637000
	1	20067500	20068000	> 0.9				2	8641000	8641500
	1	20070000	20070500	> 0.9				2	8655500	8656000
	1	20080500	20081000	> 0.9				2	8678500	8679000
	1	20139000	20139500	> 0.9				2	8712000	8712500
	1	20140500	20141000	> 0.9				2	8730000	8730500
	1	20173000	20173500	> 0.9				2	8737000	8738000
	1	20181000	20181500	> 0.9				2	8781500	8782000
	1	20190000	20190500	> 0.9				2	8792000	8793000
	1	20198000	20198500	> 0.9				2	8803500	8804000
	1	20217000	20217500	> 0.9				2	8859000	8859500
	1	20229500	20230000	> 0.9				2	8899000	8899500
	1	20231500	20232000	> 0.9				2	8923500	8925000
	1	20232000	20232500	> 0.9				2	8943000	8944000
	1	20236500	20237000	> 0.9				2	8949000	8949500
	1	20285500	20286000	> 0.9				2	8952500	8953000
	1	20286500	20287000	> 0.9				2	8957500	8958000
	1	20287000	20287500	> 0.9				2	8964500	8965500
	1	20299000	20299500	> 0.9				2	8978000	8978500
	1	20328500	20329000	> 0.9				2	9111000	9111500
	1	20342000	20342500	> 0.9				2	9152000	9152500
	1	20343000	20343500	> 0.9				2	9262500	9263000
	1	20368000	20368500	> 0.9				2	9284500	9285000
	1	20389000	20389500	> 0.9				2	9416500	9417500
	1	20389500	20390000	> 0.9				2	9446500	9447000
	1	20391000	20391500	> 0.9				2	9489000	9489500
	1	20402500	20403000	> 0.9				2	9497500	9498000
	1	20435000	20435500	> 0.9				2	9514000	9514500
	1	20454000	20454500	> 0.9				2	9522000	9522500
	1	20454500	20455000	> 0.9				2	9547000	9547500
	1	20455500	20456000	> 0.9				2	9549500	9550000
	1	20471000	20471500	> 0.9				2	9560500	9561000
	1	20500000	20500500	> 0.9				2	9576500	9577500
	1	20511500	20512000	> 0.9				2	9597500	9598000
	1	20535500	20536000	> 0.9				2	9619500	9620000
	1	20536000	20536500	> 0.9				2	9637000	9637500
	1	20536500	20537000	> 0.9				2	9645500	9646000
	1	20538000	20538500	> 0.9				2	9672500	9673000
	1	20581500	20582000	> 0.9				2	9688500	9689000
	1	20586000	20586500	> 0.9				2	9709000	9709500
	1	20594500	20595000	> 0.9				2	9739500	9740500
	1	20610000	20610500	> 0.9				2	9745500	9746000
	1	20610500	20611000	> 0.9				2	9750000	9750500
	1	20611500	20612000	> 0.9				2	9812000	9812500
	1	20619000	20619500	> 0.9				2	9833500	9834000
	1	20624000	20624500	> 0.9				2	9848000	9848500
	1	20629000	20629500	> 0.9				2	9849000	9849500
	1	20648000	20648500	> 0.9				2	9852500	9853000
	1	20671500	20672000	> 0.9				2	9864000	9865000
	1	20672000	20672500	> 0.9				2	9868000	9868500
	1	20681500	20682000	> 0.9				2	9869000	9869500
	1	20702500	20703000	> 0.9				2	9875000	9875500
	1	20718500	20719000	> 0.9				2	9929500	9930500
	1	20730000	20730500	> 0.9				2	9938000	9938500
	1	20733500	20734000	> 0.9				2	9939000	9939500
	1	20742500	20743000	> 0.9				2	9945000	9945500
	1	20744000	20744500	> 0.9				2	9952000	9952500
	1	20765000	20765500	> 0.9				2	9955500	9956000
	1	20782500	20783000	> 0.9				2	9971500	9972000
	1	20787500	20788000	> 0.9				2	9983500	9984000
	1	20809000	20809500	> 0.9				2	10001000	10001500
	1	20832000	20832500	> 0.9				2	10016000	10017500
	1	20833500	20834000	> 0.9				2	10109000	10110500
	1	20834000	20834500	> 0.9				2	10116000	10116500
	1	20864500	20865000	> 0.9				2	10126500	10127000
	1	20874000	20874500	> 0.9				2	10140500	10141000
	1	20875500	20876000	> 0.9				2	10169500	10170000
	1	20880000	20880500	> 0.9				2	10208500	10209000
	1	20892000	20892500	> 0.9				2	10293000	10293500
	1	20892500	20893000	> 0.9				2	10317000	10317500
	1	20908500	20909000	> 0.9				2	10332000	10333000
	1	20968000	20968500	> 0.9				2	10344500	10345500
	1	20970000	20970500	> 0.9				2	10391000	10391500
	1	20970500	20971000	> 0.9				2	10450000	10450500
	1	20984500	20985000	> 0.9				2	10481000	10481500
	1	20992000	20992500	> 0.9				2	10500000	10500500
	1	21003000	21003500	> 0.9				2	10523000	10523500
	1	21006500	21007000	> 0.9				2	10559500	10560500
	1	21029000	21029500	> 0.9				2	10561000	10561500
	1	21029500	21030000	> 0.9				2	10567500	10568000
	1	21030000	21030500	> 0.9				2	10571000	10572500
	1	21079500	21080000	> 0.9				2	10589000	10590000
	1	21093000	21093500	> 0.9				2	10609000	10610000
	1	21094000	21094500	> 0.9				2	10665000	10666000
	1	21094500	21095000	> 0.9				2	10681000	10681500
	1	21124000	21124500	> 0.9				2	10698000	10698500
	1	21129500	21130000	> 0.9				2	10713500	10714500
	1	21140000	21140500	> 0.9				2	10757500	10758000
	1	21146500	21147000	> 0.9				2	10787000	10787500
	1	21148000	21148500	> 0.9				2	10792500	10793500
	1	21178000	21178500	> 0.9				2	10813500	10814000
	1	21183000	21183500	> 0.9				2	10817000	10817500
	1	21204500	21205000	> 0.9				2	10837000	10837500
	1	21239500	21240000	> 0.9				2	10849000	10850500
	1	21338000	21338500	> 0.9				2	10914500	10915000
	1	21377500	21378000	> 0.9				2	10919000	10919500
	1	21381000	21381500	> 0.9				2	10982000	10982500
	1	21395000	21395500	> 0.9				2	11051000	11051500
	1	21430500	21431000	> 0.9				2	11052500	11053000
	1	21439500	21440000	> 0.9				2	11066500	11067000
	1	21440000	21440500	> 0.9				2	11081000	11081500
	1	21444500	21445000	> 0.9				2	11093500	11094500
	1	21467500	21468000	> 0.9				2	11100500	11101000
	1	21489500	21490000	> 0.9				2	11106500	11107000
	1	21498500	21499000	> 0.9				2	11108500	11109000
	1	21500000	21500500	> 0.9				2	11116000	11116500
	1	21506500	21507000	> 0.9				2	11126500	11127000
	1	21513000	21513500	> 0.9				2	11149000	11149500
	1	21517500	21518000	> 0.9				2	11211000	11211500
	1	21522000	21522500	> 0.9				2	11232500	11233000
	1	21539000	21539500	> 0.9				2	11236000	11236500
	1	21562500	21563000	> 0.9				2	11249500	11251500
	1	21566500	21567000	> 0.9				2	11288500	11289000
	1	21580000	21580500	> 0.9				2	11289500	11290000
	1	21601000	21601500	> 0.9				2	11306500	11307000
	1	21639000	21639500	> 0.9				2	11342000	11343500
	1	21653500	21654000	> 0.9				2	11362500	11364000
	1	21654000	21654500	> 0.9				2	11384500	11385000
	1	21667000	21667500	> 0.9				2	11388500	11389000
	1	21699000	21699500	> 0.9				2	11426500	11427500
	1	21701500	21702000	> 0.9				2	11445500	11446000
	1	21704000	21704500	> 0.9				2	11477500	11478000
	1	21734500	21735000	> 0.9				2	11486000	11487000
	1	21735000	21735500	> 0.9				2	11511000	11512000
	1	21741000	21741500	> 0.9				2	11532500	11533000
	1	21742500	21743000	> 0.9				2	11534000	11534500
	1	21745500	21746000	> 0.9				2	11545500	11546000
	1	21888500	21889000	> 0.9				2	11551000	11551500
	1	21890000	21890500	> 0.9				2	11566500	11567000
	1	21891000	21891500	> 0.9				2	11588000	11589000
	1	21892000	21892500	> 0.9				2	11591500	11592000
	1	21893500	21894000	> 0.9				2	11626500	11627000
	1	21926500	21927000	> 0.9				2	11684000	11684500
	1	21949000	21949500	> 0.9				2	11752500	11753000
	1	21979500	21980000	> 0.9				2	11762000	11762500
	1	21989000	21989500	> 0.9				2	11800500	11801000
	1	21997000	21997500	> 0.9				2	11821000	11822000
	1	21998000	21998500	> 0.9				2	11872000	11872500
	1	22032500	22033000	> 0.9				2	11876500	11877000
	1	22033000	22033500	> 0.9				2	11888500	11889000
	1	22033500	22034000	> 0.9				2	11906000	11907000
	1	22034500	22035000	> 0.9				2	11951500	11952000
	1	22095500	22096000	> 0.9				2	11962000	11963500
	1	22149000	22149500	> 0.9				2	11985500	11986000
	1	22153000	22153500	> 0.9				2	11990000	11990500
	1	22153500	22154000	> 0.9				2	11995500	11996000
	1	22154000	22154500	> 0.9				2	11999500	12000000
	1	22161500	22162000	> 0.9				2	12000500	12001000
	1	22179500	22180000	> 0.9				2	12027000	12027500
	1	22200500	22201000	> 0.9				2	12052000	12052500
	1	22202500	22203000	> 0.9				2	12056500	12057500
	1	22203000	22203500	> 0.9				2	12086000	12086500
	1	22297500	22298000	> 0.9				2	12098500	12099000
	1	22298000	22298500	> 0.9				2	12129000	12130000
	1	22310000	22310500	> 0.9				2	12150000	12150500
	1	22329500	22330000	> 0.9				2	12168000	12168500
	1	22335500	22336000	> 0.9				2	12187500	12188000
	1	22336000	22336500	> 0.9				2	12214500	12215000
	1	22338000	22338500	> 0.9				2	12241500	12242500
	1	22350500	22351000	> 0.9				2	12334000	12334500
	1	22351000	22351500	> 0.9				2	12338500	12339000
	1	22385000	22385500	> 0.9				2	12372500	12373000
	1	22389000	22389500	> 0.9				2	12424000	12424500
	1	22390000	22390500	> 0.9				2	12427500	12429000
	1	22400000	22400500	> 0.9				2	12441500	12442000
	1	22409500	22410000	> 0.9				2	12455000	12455500
	1	22410000	22410500	> 0.9				2	12461500	12462000
	1	22412500	22413000	> 0.9				2	12482500	12483000
	1	22425000	22425500	> 0.9				2	12531000	12532000
	1	22438500	22439000	> 0.9				2	12582500	12583000
	1	22440500	22441000	> 0.9				2	12594000	12594500
	1	22481000	22481500	> 0.9				2	12611000	12611500
	1	22484000	22484500	> 0.9				2	12624000	12624500
	1	22511000	22511500	> 0.9				2	12625000	12626000
	1	22511500	22512000	> 0.9				2	12636500	12637000
	1	22544500	22545000	> 0.9				2	12671000	12671500
	1	22545000	22545500	> 0.9				2	12769500	12770500
	1	22549500	22550000	> 0.9				2	12840000	12840500
	1	22551500	22552000	> 0.9				2	12858500	12859500
	1	22552000	22552500	> 0.9				2	12869500	12870000
	1	22569000	22569500	> 0.9				2	12872000	12873500
	1	22570000	22570500	> 0.9				2	12894000	12894500
	1	22582500	22583000	> 0.9				2	12897500	12898000
	1	22597000	22597500	> 0.9				2	12911500	12912500
	1	22628500	22629000	> 0.9				2	12927000	12928000
	1	22641500	22642000	> 0.9				2	12959500	12960000
	1	22642000	22642500	> 0.9				2	12976500	12977000
	1	22643500	22644000	> 0.9				2	12979500	12980000
	1	22651000	22651500	> 0.9				2	12980500	12981000
	1	22652500	22653000	> 0.9				2	12992000	12992500
	1	22661500	22662000	> 0.9				2	13009500	13010000
	1	22668000	22668500	> 0.9				2	13011000	13011500
	1	22677000	22677500	> 0.9				2	13023000	13024000
	1	22689000	22689500	> 0.9				2	13025000	13025500
	1	22700000	22700500	> 0.9				2	13125000	13125500
	1	22734000	22734500	> 0.9				2	13147000	13147500
	1	22746000	22746500	> 0.9				2	13149000	13150000
	1	22747500	22748000	> 0.9				2	13162500	13163500
	1	22750000	22750500	> 0.9				2	13180500	13181000
	1	22761500	22762000	> 0.9				2	13182000	13183000
	1	22767500	22768000	> 0.9				2	13204500	13205000
	1	22770000	22770500	> 0.9				2	13208500	13210000
	1	22782500	22783000	> 0.9				2	13210500	13211000
	1	22794000	22794500	> 0.9				2	13264000	13264500
	1	22800000	22800500	> 0.9				2	13266000	13266500
	1	22825000	22825500	> 0.9				2	13272000	13273000
	1	22835500	22836000	> 0.9				2	13275500	13276000
	1	22836000	22836500	> 0.9				2	13329000	13329500
	1	22846500	22847000	> 0.9				2	13411000	13411500
	1	22847000	22847500	> 0.9				2	13465500	13466500
	1	22856000	22856500	> 0.9				2	13494000	13494500
	1	22857000	22857500	> 0.9				2	13497000	13498000
	1	22908500	22909000	> 0.9				2	13506500	13507000
	1	22910000	22910500	> 0.9				2	13525500	13526000
	1	22911500	22912000	> 0.9				2	13527000	13527500
	1	22919500	22920000	> 0.9				2	13537000	13537500
	1	22930000	22930500	> 0.9				2	13554500	13555500
	1	22964500	22965000	> 0.9				2	13558000	13558500
	1	22989000	22989500	> 0.9				2	13575500	13576000
	1	23019500	23020000	> 0.9				2	13580500	13581500
	1	23036500	23037000	> 0.9				2	13588500	13589000
	1	23100500	23101000	> 0.9				2	13639000	13639500
	1	23104000	23104500	> 0.9				2	13679000	13679500
	1	23128000	23128500	> 0.9				2	13697500	13698500
	1	23129000	23129500	> 0.9				2	13727000	13727500
	1	23171000	23171500	> 0.9				2	13749000	13749500
	1	23193000	23193500	> 0.9				2	13774500	13776000
	1	23206500	23207000	> 0.9				2	13789000	13790000
	1	23209000	23209500	> 0.9				2	13821000	13821500
	1	23216000	23216500	> 0.9				2	13822000	13822500
	1	23232000	23232500	> 0.9				2	13823000	13823500
	1	23234500	23235000	> 0.9				2	13838000	13838500
	1	23235000	23235500	> 0.9				2	13855500	13856000
	1	23235500	23236000	> 0.9				2	13863500	13864000
	1	23236000	23236500	> 0.9				2	13901500	13902000
	1	23249500	23250000	> 0.9				2	13903000	13904000
	1	23250000	23250500	> 0.9				2	13909500	13911000
	1	23253500	23254000	> 0.9				2	13916500	13917000
	1	23294500	23295000	> 0.9				2	13917500	13918500
	1	23318000	23318500	> 0.9				2	13976000	13976500
	1	23318500	23319000	> 0.9				2	13981000	13981500
	1	23319000	23319500	> 0.9				2	13984000	13984500
	1	23343000	23343500	> 0.9				2	13997000	13998000
	1	23371500	23372000	> 0.9				2	14069500	14071500
	1	23372000	23372500	> 0.9				2	14079000	14079500
	1	23391000	23391500	> 0.9				2	14098500	14099000
	1	23391500	23392000	> 0.9				2	14115500	14116000
	1	23404000	23404500	> 0.9				2	14121000	14122000
	1	23405000	23405500	> 0.9				2	14123500	14125500
	1	23405500	23406000	> 0.9				2	14127000	14127500
	1	23407000	23407500	> 0.9				2	14144000	14144500
	1	23412500	23413000	> 0.9				2	14159000	14159500
	1	23429000	23429500	> 0.9				2	14163000	14163500
	1	23450500	23451000	> 0.9				2	14171000	14171500
	1	23451000	23451500	> 0.9				2	14200000	14200500
	1	23456500	23457000	> 0.9				2	14213500	14214000
	1	23464500	23465000	> 0.9				2	14219500	14220000
	1	23465000	23465500	> 0.9				2	14232500	14233500
	1	23465500	23466000	> 0.9				2	14282000	14283000
	1	23468000	23468500	> 0.9				2	14294000	14295500
	1	23468500	23469000	> 0.9				2	14302000	14302500
	1	23469500	23470000	> 0.9				2	14354500	14355000
	1	23506500	23507000	> 0.9				2	14361500	14362000
	1	23511000	23511500	> 0.9				2	14375500	14377000
	1	23511500	23512000	> 0.9				2	14381500	14382500
	1	23523000	23523500	> 0.9				2	14446000	14447000
	1	23523500	23524000	> 0.9				2	14469000	14469500
	1	23528000	23528500	> 0.9				2	14508000	14508500
	1	23535000	23535500	> 0.9				2	14541500	14542000
	1	23541000	23541500	> 0.9				2	14567500	14568000
	1	23585500	23586000	> 0.9				2	14583500	14584000
	1	23615500	23616000	> 0.9				2	14661000	14661500
	1	23618500	23619000	> 0.9				2	14685500	14686000
	1	23628500	23629000	> 0.9				2	14706500	14707000
	1	23647500	23648000	> 0.9				2	14709500	14710000
[truncated: 9,776 more rows]

## Sheet: ChIP_deac_genes
AT1G01040
AT1G01120
AT1G01130
AT1G01140
AT1G01210
AT1G01230
AT1G01440
AT1G01500
AT1G01590
AT1G01770
AT1G01800
AT1G01910
AT1G01940
AT1G01970
AT1G01990
AT1G02080
AT1G02120
AT1G02130
AT1G02260
AT1G02270
AT1G02280
AT1G02290
AT1G02350
AT1G02370
AT1G02420
AT1G02475
AT1G02500
AT1G02520
AT1G02610
AT1G02640
AT1G02660
AT1G02850
AT1G02860
AT1G02870
AT1G02880
AT1G02910
AT1G03000
AT1G03010
AT1G03030
AT1G03040
AT1G03060
AT1G03080
AT1G03090
AT1G03230
AT1G03330
AT1G03445
AT1G03457
AT1G03520
AT1G03560
AT1G03610
AT1G03720
AT1G03740
AT1G03760
AT1G03770
AT1G03790
AT1G03860
AT1G04080
AT1G04170
AT1G04171
AT1G04260
AT1G04360
AT1G04400
AT1G04430
AT1G04510
AT1G04590
AT1G04610
AT1G04650
AT1G04670
AT1G04700
AT1G04790
AT1G04810
AT1G04860
AT1G04910
AT1G05000
AT1G05010
AT1G05055
AT1G05070
AT1G05180
AT1G05190
AT1G05210
AT1G05350
AT1G05410
AT1G05430
AT1G05490
AT1G05570
AT1G05575
AT1G05577
AT1G05590
AT1G05615
AT1G05680
AT1G05690
AT1G05700
AT1G05780
AT1G05840
AT1G05900
AT1G05960
AT1G06070
AT1G06120
AT1G06148
AT1G06180
AT1G06190
AT1G06210
AT1G06290
AT1G06360
AT1G06550
AT1G06560
AT1G06630
AT1G06750
AT1G06780
AT1G06790
AT1G06820
AT1G06840
AT1G06900
AT1G06910
AT1G06970
AT1G06980
AT1G07020
AT1G07060
AT1G07210
AT1G07220
AT1G07330
AT1G07350
AT1G07360
AT1G07400
AT1G07410
AT1G07530
AT1G07540
AT1G07590
AT1G07650
AT1G07720
AT1G07890
AT1G08010
AT1G08110
AT1G08180
AT1G08190
AT1G08315
AT1G08360
AT1G08380
AT1G08400
AT1G08450
AT1G08510
AT1G08520
AT1G08580
AT1G08610
AT1G08630
AT1G08710
AT1G08750
AT1G08800
AT1G08845
AT1G08920
AT1G08930
AT1G09100
AT1G09140
AT1G09160
AT1G09250
AT1G09380
AT1G09400
AT1G09420
AT1G09440
AT1G09480
AT1G09490
AT1G09520
AT1G09530
AT1G09560
AT1G09630
AT1G09645
AT1G09830
AT1G09910
AT1G09930
AT1G09940
AT1G09970
AT1G09980
AT1G10070
AT1G10270
AT1G10290
AT1G10330
AT1G10360
AT1G10417
AT1G10430
AT1G10480
AT1G10550
AT1G10580
AT1G10630
AT1G10640
AT1G10650
AT1G10680
AT1G10730
AT1G10760
AT1G10890
AT1G10920
AT1G11020
AT1G11050
AT1G11100
AT1G11125
AT1G11145
AT1G11180
AT1G11190
AT1G11200
AT1G11260
AT1G11310
AT1G11330
AT1G11370
AT1G11380
AT1G11400
AT1G11530
AT1G11572
AT1G11580
AT1G11630
AT1G11740
AT1G11750
AT1G11760
AT1G11930
AT1G11950
AT1G11960
AT1G12020
AT1G12060
AT1G12080
AT1G12110
AT1G12120
AT1G12200
AT1G12210
AT1G12410
AT1G12420
AT1G12460
AT1G12490
AT1G12520
AT1G12530
AT1G12620
AT1G12663
AT1G12680
AT1G12730
AT1G12750
AT1G12760
AT1G12805
AT1G12820
AT1G12840
AT1G12860
AT1G12880
AT1G12950
AT1G13000
AT1G13050
AT1G13080
AT1G13090
AT1G13110
AT1G13180
AT1G13195
AT1G13245
AT1G13290
AT1G13300
AT1G13320
AT1G13350
AT1G13370
AT1G13380
AT1G13530
AT1G13540
AT1G13610
AT1G13700
AT1G13740
AT1G13750
AT1G13770
AT1G13860
AT1G13880
AT1G13910
AT1G13920
AT1G13940
AT1G13950
AT1G14000
AT1G14170
AT1G14220
AT1G14260
AT1G14270
AT1G14290
AT1G14300
AT1G14345
AT1G14350
AT1G14380
AT1G14430
AT1G14510
AT1G14580
AT1G14620
AT1G14640
AT1G14642
AT1G14660
AT1G14685
AT1G14690
AT1G14710
AT1G14720
AT1G14790
AT1G14810
AT1G14870
AT1G14900
AT1G14910
AT1G14920
AT1G15060
AT1G15110
AT1G15120
AT1G15130
AT1G15160
AT1G15200
AT1G15230
AT1G15280
AT1G15290
AT1G15310
AT1G15370
AT1G15380
AT1G15400
AT1G15420
AT1G15430
AT1G15480
AT1G15570
AT1G15660
AT1G15680
AT1G15730
AT1G15860
AT1G15940
AT1G16120
AT1G16130
AT1G16190
AT1G16240
AT1G16290
AT1G16430
AT1G16445
AT1G16460
AT1G16610
AT1G16650
AT1G16680
AT1G16690
AT1G16710
AT1G16720
AT1G16750
AT1G16800
AT1G16810
AT1G16825
AT1G16830
AT1G16870
AT1G16890
AT1G16900
AT1G16970
AT1G17060
AT1G17145
AT1G17220
AT1G17230
AT1G17235
AT1G17330
AT1G17360
AT1G17500
AT1G17640
AT1G17730
AT1G17820
AT1G17830
AT1G17840
AT1G17850
AT1G17910
AT1G17930
AT1G18260
AT1G18320
AT1G18335
AT1G18350
AT1G18360
AT1G18390
AT1G18400
AT1G18440
AT1G18470
AT1G18500
AT1G18560
AT1G18570
AT1G18600
AT1G18610
AT1G18700
AT1G18710
AT1G18720
AT1G18730
AT1G18750
AT1G18830
AT1G18890
AT1G18990
AT1G19040
AT1G19170
AT1G19310
AT1G19340
AT1G19370
AT1G19485
AT1G19490
AT1G19660
AT1G19710
AT1G19720
AT1G19750
AT1G19870
AT1G19880
AT1G19920
AT1G20090
AT1G20120
AT1G20130
AT1G20150
AT1G20160
AT1G20200
AT1G20220
AT1G20300
AT1G20330
AT1G20360
AT1G20430
AT1G20440
AT1G20450
AT1G20480
AT1G20540
AT1G20550
AT1G20610
AT1G20640
AT1G20840
AT1G20850
AT1G20890
AT1G20900
AT1G20910
AT1G21010
AT1G21050
AT1G21080
AT1G21210
AT1G21230
AT1G21323
AT1G21326
AT1G21390
AT1G21395
AT1G21400
AT1G21450
AT1G21540
AT1G21650
AT1G21660
AT1G21690
AT1G21720
AT1G21810
AT1G21830
AT1G21840
AT1G21900
AT1G22015
AT1G22030
AT1G22040
AT1G22050
AT1G22060
AT1G22070
AT1G22260
AT1G22310
AT1G22330
AT1G22370
AT1G22400
AT1G22410
AT1G22540
AT1G22550
AT1G22610
AT1G22620
AT1G22640
AT1G22660
AT1G22760
AT1G22830
AT1G22880
AT1G22900
AT1G22910
AT1G22920
AT1G22930
AT1G22950
AT1G23020
AT1G23030
AT1G23050
AT1G23140
AT1G23290
AT1G23390
AT1G23400
AT1G23465
AT1G23480
AT1G23540
AT1G23550
AT1G23570
AT1G23740
AT1G23790
AT1G23810
AT1G23880
AT1G23935
AT1G24070
AT1G24120
AT1G24150
AT1G24180
AT1G24220
AT1G24256
AT1G24260
AT1G24490
AT1G24530
AT1G24560
AT1G24610
AT1G24625
AT1G25240
AT1G25250
AT1G25260
AT1G25275
AT1G25375
AT1G25490
AT1G25500
AT1G25520
AT1G25560
AT1G25570
AT1G26160
AT1G26190
AT1G26220
AT1G26250
AT1G26300
AT1G26330
AT1G26370
AT1G26440
AT1G26450
AT1G26520
AT1G26530
AT1G26610
AT1G26620
AT1G26630
AT1G26650
AT1G26660
AT1G26690
AT1G26720
AT1G26730
AT1G26760
AT1G26773
AT1G26800
AT1G26850
AT1G26880
AT1G26890
AT1G26920
AT1G26930
AT1G27000
AT1G27020
AT1G27110
AT1G27130
AT1G27190
AT1G27320
AT1G27330
AT1G27340
AT1G27360
AT1G27400
AT1G27600
AT1G27660
AT1G27700
AT1G27720
AT1G27740
AT1G27820
AT1G27880
AT1G27910
AT1G27920
AT1G28010
AT1G28090
AT1G28135
AT1G28190
AT1G28220
AT1G28230
AT1G28260
AT1G28280
AT1G28350
AT1G28360
AT1G28390
AT1G28395
AT1G28410
AT1G28570
AT1G28590
AT1G28815
AT1G29060
AT1G29070
AT1G29170
AT1G29240
AT1G29250
AT1G29260
AT1G29280
AT1G29300
AT1G29340
AT1G29380
AT1G29465
AT1G29740
AT1G29780
AT1G29860
AT1G29890
AT1G29940
AT1G29950
AT1G30000
AT1G30090
AT1G30130
AT1G30190
AT1G30200
AT1G30220
AT1G30260
AT1G30280
AT1G30320
AT1G30330
AT1G30380
AT1G30410
AT1G30440
AT1G30470
AT1G30570
AT1G30620
AT1G30690
AT1G30720
AT1G30820
AT1G30825
AT1G30910
AT1G31120
AT1G31160
AT1G31175
AT1G31190
AT1G31200
AT1G31240
AT1G31280
AT1G31290
AT1G31300
AT1G31310
AT1G31360
AT1G31420
AT1G31460
AT1G31500
AT1G31670
AT1G31770
AT1G31790
AT1G31850
AT1G31920
AT1G31970
AT1G32050
AT1G32100
AT1G32180
AT1G32190
AT1G32210
AT1G32230
AT1G32360
AT1G32380
AT1G32440
AT1G32450
AT1G32510
AT1G32540
AT1G32580
AT1G32610
AT1G32660
AT1G32690
AT1G32700
AT1G32730
AT1G32900
AT1G32910
AT1G32920
AT1G32928
AT1G32930
AT1G32970
AT1G32990
AT1G33260
AT1G33270
AT1G33400
AT1G33600
AT1G33700
AT1G33780
AT1G33790
AT1G33800
AT1G33950
AT1G33970
AT1G33980
AT1G33990
AT1G34060
AT1G34130
AT1G34190
AT1G34200
AT1G34210
AT1G34220
AT1G34245
AT1G34270
AT1G34320
AT1G34355
AT1G34460
AT1G34520
AT1G34570
AT1G34630
AT1G34760
AT1G35160
AT1G35190
AT1G35210
AT1G35290
AT1G35350
AT1G35365
AT1G35470
AT1G35510
AT1G35610
AT1G35660
AT1G35670
AT1G35780
AT1G36050
AT1G36060
AT1G36070
AT1G36160
AT1G36280
AT1G36320
AT1G36732
AT1G36980
AT1G37150
AT1G40104
AT1G41830
AT1G41880
AT1G42550
AT1G43130
AT1G43160
AT1G43190
AT1G43670
AT1G43700
AT1G44318
AT1G44350
AT1G44446
AT1G44770
AT1G44780
AT1G44810
AT1G44890
AT1G44910
AT1G44940
AT1G45110
AT1G45180
AT1G45201
AT1G45229
AT1G45332
AT1G47230
AT1G47240
AT1G47260
AT1G47310
AT1G47330
AT1G47420
AT1G47620
AT1G47680
AT1G47900
AT1G47960
AT1G48000
AT1G48010
AT1G48040
AT1G48050
AT1G48140
AT1G48310
AT1G48400
AT1G48430
AT1G48470
AT1G48490
AT1G48550
AT1G48610
AT1G48635
AT1G48650
AT1G48670
AT1G48740
AT1G48750
AT1G48780
AT1G48880
AT1G48940
AT1G48990
AT1G49010
AT1G49032
AT1G49210
AT1G49245
AT1G49380
AT1G49480
AT1G49600
AT1G49630
AT1G49650
AT1G49670
AT1G49730
AT1G49760
AT1G49780
AT1G49830
AT1G49870
AT1G50010
AT1G50050
AT1G50140
AT1G50180
AT1G50240
AT1G50300
AT1G50420
AT1G50490
AT1G50600
AT1G50620
AT1G50660
AT1G50730
AT1G50750
AT1G50890
AT1G50940
AT1G51055
AT1G51060
AT1G51110
AT1G51130
AT1G51210
AT1G51270
AT1G51355
AT1G51360
AT1G51402
AT1G51480
AT1G51560
AT1G51610
AT1G51630
AT1G51710
AT1G51800
AT1G51805
AT1G51810
AT1G51890
AT1G51950
AT1G51980
AT1G52080
AT1G52130
AT1G52290
AT1G52300
AT1G52340
AT1G52343
AT1G52370
AT1G52410
AT1G52430
AT1G52560
AT1G52600
AT1G52680
AT1G52710
AT1G52730
AT1G52750
AT1G52780
AT1G52790
AT1G52800
AT1G52830
AT1G52855
AT1G52890
AT1G52970
AT1G53140
AT1G53165
AT1G53180
AT1G53190
AT1G53310
AT1G53340
AT1G53380
AT1G53500
AT1G53520
AT1G53570
AT1G53580
AT1G53633
AT1G53635
AT1G53640
AT1G53650
AT1G53690
AT1G53730
AT1G53790
AT1G53920
AT1G53930
AT1G54040
AT1G54100
AT1G54150
AT1G54180
AT1G54200
AT1G54380
AT1G54440
AT1G54460
AT1G54540
AT1G54580
AT1G54630
AT1G54850
AT1G54920
AT1G54960
AT1G54990
AT1G55040
AT1G55170
AT1G55180
AT1G55205
AT1G55250
AT1G55270
AT1G55280
AT1G55300
AT1G55330
AT1G55390
AT1G55440
AT1G55490
AT1G55530
AT1G55540
AT1G55546
AT1G55620
AT1G55690
AT1G55730
AT1G55820
AT1G55840
AT1G55860
AT1G55915
AT1G56070
AT1G56110
AT1G56120
AT1G56140
AT1G56190
AT1G56345
AT1G56423
AT1G56440
AT1G56460
AT1G56590
AT1G57610
AT1G57720
AT1G57730
AT1G57770
AT1G57980
AT1G58060
AT1G58100
AT1G58110
AT1G58122
AT1G58180
AT1G58220
AT1G58230
AT1G58250
AT1G58330
AT1G58340
AT1G58520
AT1G58602
AT1G59590
AT1G59600
AT1G59660
AT1G59725
AT1G59750
AT1G59760
AT1G59780
AT1G60080
AT1G60095
AT1G60140
AT1G60200
AT1G60610
AT1G60630
AT1G60640
AT1G60690
AT1G60800
AT1G60810
AT1G60850
AT1G60870
AT1G60890
AT1G60900
AT1G60930
AT1G60940
AT1G61040
AT1G61100
AT1G61160
AT1G61170
AT1G61180
AT1G61210
AT1G61240
AT1G61260
AT1G61340
AT1G61370
AT1G61390
AT1G61420
AT1G61430
AT1G61500
AT1G61610
AT1G61640
AT1G61667
AT1G61670
AT1G61690
AT1G61740
AT1G61800
AT1G61820
AT1G61840
AT1G61850
AT1G61980
AT1G62020
AT1G62130
AT1G62225
AT1G62300
AT1G62310
AT1G62420
AT1G62422
AT1G62480
AT1G62570
AT1G62700
AT1G62740
AT1G62750
AT1G62800
AT1G62960
AT1G63090
AT1G63105
AT1G63110
AT1G63130
AT1G63180
AT1G63240
AT1G63260
AT1G63270
AT1G63410
AT1G63430
AT1G63440
AT1G63460
AT1G63480
AT1G63680
AT1G63700
AT1G63740
AT1G63770
AT1G63820
AT1G63830
AT1G63840
AT1G63850
AT1G63855
AT1G63860
AT1G63980
AT1G64030
AT1G64050
AT1G64060
AT1G64065
AT1G64070
AT1G64090
AT1G64105
AT1G64110
AT1G64150
AT1G64180
AT1G64290
AT1G64350
AT1G64355
AT1G64370
AT1G64390
AT1G64430
AT1G64490
AT1G64550
AT1G64590
AT1G64625
AT1G64640
AT1G64790
AT1G64860
AT1G64890
AT1G65032
AT1G65220
AT1G65270
AT1G65295
AT1G65380
AT1G65390
AT1G65470
AT1G65481
AT1G65500
AT1G65541
AT1G65590
AT1G65650
AT1G65730
AT1G65770
AT1G65810
AT1G65820
AT1G65840
AT1G65850
AT1G65900
AT1G65960
AT1G66070
AT1G66080
AT1G66150
AT1G66170
AT1G66240
AT1G66245
AT1G66290
AT1G66350
AT1G66530
AT1G66553
AT1G66680
AT1G66700
AT1G66730
AT1G66840
AT1G66910
AT1G66950
AT1G66970
AT1G67050
AT1G67060
AT1G67140
AT1G67148
AT1G67170
AT1G67210
AT1G67250
AT1G67260
AT1G67300
AT1G67310
AT1G67330
AT1G67350
AT1G67420
AT1G67430
AT1G67460
AT1G67480
AT1G67490
AT1G67500
AT1G67540
AT1G67690
AT1G67730
AT1G67780
AT1G67840
AT1G67880
AT1G67890
AT1G67930
AT1G67970
AT1G67980
AT1G68130
AT1G68140
AT1G68160
AT1G68200
AT1G68240
AT1G68260
AT1G68290
AT1G68320
AT1G68350
AT1G68380
AT1G68400
AT1G68470
AT1G68480
AT1G68490
AT1G68520
AT1G68570
AT1G68610
AT1G68780
AT1G68845
AT1G68870
AT1G68875
AT1G68890
AT1G68920
AT1G68935
AT1G68960
AT1G69070
AT1G69100
AT1G69170
AT1G69200
AT1G69310
AT1G69400
AT1G69430
AT1G69440
AT1G69510
AT1G69570
AT1G69588
AT1G69610
AT1G69620
AT1G69640
AT1G69680
AT1G69760
AT1G69790
AT1G69840
AT1G69870
AT1G69910
AT1G69970
AT1G69980
AT1G70020
AT1G70180
AT1G70210
AT1G70280
AT1G70290
AT1G70300
AT1G70390
AT1G70410
AT1G70430
AT1G70500
AT1G70510
AT1G70550
AT1G70610
AT1G70620
AT1G70660
AT1G70710
AT1G70750
AT1G70770
AT1G70820
AT1G70910
AT1G70940
AT1G70985
AT1G71000
AT1G71010
AT1G71040
AT1G71050
AT1G71110
AT1G71180
AT1G71240
AT1G71330
AT1G71390
AT1G71400
AT1G71440
AT1G71500
AT1G71800
AT1G71850
AT1G71870
AT1G71880
AT1G72010
AT1G72050
AT1G72070
AT1G72090
AT1G72110
AT1G72140
AT1G72160
AT1G72170
AT1G72250
AT1G72270
AT1G72330
AT1G72340
AT1G72360
AT1G72416
AT1G72450
AT1G72490
AT1G72510
AT1G72530
AT1G72540
AT1G72560
AT1G72630
AT1G72650
AT1G72770
AT1G72790
AT1G72850
AT1G72960
AT1G73090
AT1G73170
AT1G73180
AT1G73220
AT1G73390
AT1G73410
AT1G73430
AT1G73460
AT1G73500
AT1G73570
AT1G73590
AT1G73660
AT1G73810
AT1G73820
AT1G73840
AT1G73965
AT1G73980
AT1G74000
AT1G74020
AT1G74050
AT1G74110
AT1G74160
AT1G74190
AT1G74230
AT1G74310
AT1G74320
AT1G74340
AT1G74390
AT1G74440
AT1G74490
AT1G74540
AT1G74630
AT1G74640
AT1G74680
AT1G74750
AT1G74960
AT1G75010
AT1G75040
AT1G75190
AT1G75210
AT1G75220
AT1G75290
AT1G75310
AT1G75370
AT1G75380
AT1G75460
AT1G75530
AT1G75540
AT1G75560
AT1G75640
AT1G75750
AT1G75760
AT1G75840
AT1G75960
AT1G76050
AT1G76080
AT1G76150
AT1G76180
AT1G76240
AT1G76280
AT1G76360
AT1G76380
AT1G76390
AT1G76460
AT1G76470
AT1G76480
AT1G76490
AT1G76590
AT1G76620
AT1G76630
AT1G76660
AT1G76690
AT1G76700
AT1G76950
AT1G77030
AT1G77080
AT1G77110
AT1G77120
AT1G77210
AT1G77220
AT1G77250
AT1G77280
AT1G77310
AT1G77410
AT1G77460
AT1G77500
AT1G77590
AT1G77610
AT1G77620
AT1G77640
AT1G77670
AT1G77710
AT1G77720
AT1G77840
AT1G77990
AT1G78040
AT1G78110
AT1G78130
AT1G78180
AT1G78230
AT1G78300
AT1G78430
AT1G78490
AT1G78510
AT1G78570
AT1G78600
AT1G78780
AT1G78800
AT1G78840
AT1G78850
AT1G78882
AT1G78890
AT1G78900
AT1G78910
AT1G78970
AT1G79000
AT1G79210
AT1G79280
AT1G79320
AT1G79340
AT1G79380
AT1G79630
AT1G79650
AT1G79660
AT1G79740
AT1G79750
AT1G79790
AT1G79840
AT1G79915
AT1G79930
AT1G80040
AT1G80070
AT1G80150
AT1G80200
AT1G80270
AT1G80320
AT1G80380
AT1G80420
AT1G80500
AT1G80540
AT1G80590
AT1G80610
AT1G80620
AT1G80680
AT1G80840
AT1G80850
AT1G80860
AT1G80880
AT1G80900
AT1G80930
AT1G80970
AT2G01130
AT2G01290
AT2G01320
AT2G01340
AT2G01420
AT2G01450
AT2G01510
AT2G01570
AT2G01630
AT2G01720
AT2G01810
AT2G01818
AT2G01830
AT2G01850
AT2G01905
AT2G01910
AT2G02020
AT2G02061
AT2G02070
AT2G02080
AT2G02130
AT2G02340
AT2G02470
AT2G02560
AT2G02800
AT2G02810
AT2G02880
AT2G03010
AT2G03110
AT2G03140
AT2G03250
AT2G03330
AT2G03350
AT2G03370
AT2G03410
AT2G03430
AT2G03440
AT2G03480
AT2G03550
AT2G03690
AT2G03730
AT2G03740
AT2G03780
AT2G04040
AT2G04305
AT2G04520
AT2G04690
AT2G04795
AT2G04810
AT2G04840
AT2G04842
AT2G04900
AT2G05060
AT2G05180
AT2G05440
AT2G05500
AT2G05620
AT2G05630
AT2G05632
AT2G05710
AT2G05720
AT2G06210
AT2G06510
AT2G06925
AT2G07000
AT2G07050
AT2G07170
AT2G07180
AT2G07360
AT2G07690
AT2G07981
AT2G10940
AT2G11000
AT2G11270
AT2G12170
AT2G12461
AT2G12462
AT2G13370
AT2G14080
AT2G14120
AT2G14255
AT2G14692
AT2G14740
AT2G14810
AT2G15080
AT2G15240
AT2G15280
AT2G15290
AT2G15590
AT2G15610
AT2G15620
AT2G15760
AT2G15780
AT2G15790
AT2G15830
AT2G15860
AT2G15910
AT2G15960
AT2G16090
AT2G16280
AT2G16390
AT2G16660
AT2G16730
AT2G16890
AT2G16900
AT2G16940
AT2G16950
AT2G17120
AT2G17160
AT2G17220
AT2G17265
AT2G17300
AT2G17370
AT2G17430
AT2G17480
AT2G17500
AT2G17556
AT2G17720
AT2G17730
AT2G17750
AT2G17760
AT2G17790
AT2G17820
AT2G17830
AT2G17870
AT2G18060
AT2G18290
AT2G18328
AT2G18350
AT2G18360
AT2G18380
AT2G18510
AT2G18770
AT2G18790
AT2G18860
AT2G18876
AT2G18880
AT2G18950
AT2G19110
AT2G19130
AT2G19180
AT2G19380
AT2G19385
AT2G19390
AT2G19430
AT2G19520
AT2G19570
AT2G19590
AT2G19800
AT2G19830
AT2G20000
AT2G20010
AT2G20050
AT2G20100
AT2G20190
AT2G20240
AT2G20260
AT2G20340
AT2G20370
AT2G20410
AT2G20580
AT2G20630
AT2G20690
AT2G20760
AT2G20780
AT2G20790
AT2G20810
AT2G20820
AT2G20850
AT2G21280
AT2G21390
AT2G21655
AT2G21770
AT2G22140
AT2G22330
AT2G22360
AT2G22420
AT2G22480
AT2G22530
AT2G22600
AT2G22630
AT2G22670
AT2G22680
AT2G22750
AT2G22780
AT2G22802
AT2G22870
AT2G22900
AT2G22910
AT2G23050
AT2G23093
AT2G23140
AT2G23148
AT2G23170
AT2G23171
AT2G23180
AT2G23340
AT2G23350
AT2G23360
AT2G23380
AT2G23420
AT2G23470
AT2G23520
AT2G23760
AT2G23790
AT2G23820
AT2G23890
AT2G24000
AT2G24210
AT2G24255
AT2G24280
AT2G24310
AT2G24440
AT2G24590
AT2G24645
AT2G24690
AT2G24720
AT2G24762
AT2G24790
AT2G24800
AT2G24870
AT2G24945
AT2G25070
AT2G25100
AT2G25140
AT2G25170
AT2G25260
AT2G25320
AT2G25340
AT2G25410
AT2G25420
AT2G25470
AT2G25490
AT2G25650
AT2G25660
AT2G25740
AT2G25910
AT2G25940
AT2G26000
AT2G26040
AT2G26050
AT2G26070
AT2G26080
AT2G26100
AT2G26130
AT2G26190
AT2G26330
AT2G26400
AT2G26410
AT2G26450
AT2G26540
AT2G26580
AT2G26670
AT2G26695
AT2G26720
AT2G26730
AT2G26790
AT2G26830
AT2G26900
AT2G26910
AT2G26970
AT2G27030
AT2G27050
AT2G27060
AT2G27080
AT2G27120
AT2G27200
AT2G27310
AT2G27500
AT2G27520
AT2G27660
AT2G27730
AT2G27880
AT2G27920
AT2G27950
AT2G28060
AT2G28080
AT2G28120
AT2G28130
AT2G28140
AT2G28150
AT2G28260
AT2G28290
AT2G28310
AT2G28320
AT2G28360
AT2G28401
AT2G28460
AT2G28500
AT2G28520
AT2G28570
AT2G28755
AT2G28760
AT2G28830
AT2G28930
AT2G28940
AT2G28960
AT2G28990
AT2G29000
AT2G29060
AT2G29140
AT2G29260
AT2G29330
AT2G29390
AT2G29450
AT2G29510
AT2G29640
AT2G29960
AT2G30080
AT2G30110
AT2G30130
AT2G30140
AT2G30220
AT2G30230
AT2G30280
AT2G30320
AT2G30410
AT2G30460
AT2G30470
AT2G30480
AT2G30530
AT2G30540
AT2G30575
AT2G30580
AT2G30800
AT2G30890
AT2G30900
AT2G30930
AT2G30970
AT2G30980
AT2G31020
AT2G31040
AT2G31130
AT2G31150
AT2G31270
AT2G31480
AT2G31660
AT2G31740
AT2G31750
AT2G31760
AT2G31810
AT2G31830
AT2G31880
AT2G31890
AT2G31920
AT2G31940
AT2G31960
AT2G32060
AT2G32220
AT2G32260
AT2G32320
AT2G32390
AT2G32440
AT2G32480
AT2G32550
AT2G32610
AT2G32660
AT2G32690
AT2G32780
AT2G32785
AT2G32800
AT2G32940
AT2G32950
AT2G32980
AT2G33200
AT2G33220
AT2G33255
AT2G33310
AT2G33320
AT2G33330
AT2G33340
AT2G33370
AT2G33420
AT2G33430
AT2G33440
AT2G33530
AT2G33560
AT2G33580
AT2G33620
AT2G33770
AT2G33790
AT2G33800
AT2G33980
AT2G33990
AT2G34030
AT2G34040
AT2G34210
AT2G34270
AT2G34360
AT2G34500
AT2G34580
AT2G34640
AT2G34750
AT2G34810
AT2G34850
AT2G34860
AT2G34880
AT2G34920
AT2G34930
AT2G35050
AT2G35060
AT2G35080
AT2G35350
AT2G35360
AT2G35380
AT2G35550
AT2G35615
AT2G35620
AT2G35630
AT2G35710
AT2G35730
AT2G35780
AT2G35840
AT2G35880
AT2G35930
AT2G35940
AT2G35980
AT2G36060
AT2G36250
AT2G36320
AT2G36325
AT2G36360
AT2G36390
AT2G36490
AT2G36540
AT2G36560
AT2G36620
AT2G36840
AT2G36880
AT2G36895
AT2G36960
AT2G36970
AT2G37025
AT2G37040
AT2G37050
AT2G37120
AT2G37190
AT2G37200
AT2G37380
AT2G37400
AT2G37420
AT2G37530
AT2G37550
AT2G37678
AT2G37700
AT2G37730
AT2G37820
AT2G37975
AT2G38025
AT2G38070
AT2G38090
AT2G38170
AT2G38180
AT2G38195
AT2G38240
AT2G38270
AT2G38290
AT2G38300
AT2G38310
AT2G38330
AT2G38440
AT2G38640
AT2G38670
AT2G38730
AT2G38810
AT2G38940
AT2G38960
AT2G39140
AT2G39170
AT2G39190
AT2G39200
AT2G39260
AT2G39280
AT2G39330
AT2G39360
AT2G39400
AT2G39518
AT2G39630
AT2G39650
AT2G39670
AT2G39705
AT2G39800
AT2G39900
AT2G39930
AT2G39970
AT2G39990
AT2G40000
AT2G40030
AT2G40070
AT2G40080
AT2G40095
AT2G40270
AT2G40316
AT2G40320
AT2G40330
AT2G40340
AT2G40360
AT2G40370
AT2G40460
AT2G40470
AT2G40490
AT2G40550
AT2G40570
AT2G40660
AT2G40700
AT2G40720
AT2G40730
AT2G40750
AT2G40800
AT2G40810
AT2G40820
AT2G40830
AT2G40970
AT2G41080
AT2G41100
AT2G41170
AT2G41410
AT2G41420
AT2G41510
AT2G41520
AT2G41600
AT2G41620
AT2G41705
AT2G41750
AT2G41790
AT2G41830
AT2G41930
AT2G41940
AT2G41945
AT2G42005
AT2G42010
AT2G42130
AT2G42150
AT2G42260
AT2G42330
AT2G42390
AT2G42450
AT2G42470
AT2G42510
AT2G42680
AT2G42750
AT2G42880
AT2G42885
AT2G43120
AT2G43140
AT2G43180
AT2G43210
AT2G43340
AT2G43360
AT2G43400
AT2G43600
AT2G43670
AT2G43760
AT2G43820
AT2G43920
AT2G44070
AT2G44100
AT2G44210
AT2G44260
AT2G44280
AT2G44440
AT2G44470
AT2G44490
AT2G44500
AT2G44510
AT2G44530
AT2G44570
AT2G44640
AT2G44735
AT2G44745
AT2G44840
AT2G44860
AT2G44890
AT2G44990
AT2G45000
AT2G45100
AT2G45160
AT2G45240
AT2G45430
AT2G45460
AT2G45480
AT2G45540
AT2G45620
AT2G45700
AT2G45710
AT2G45810
AT2G45820
AT2G45940
AT2G45950
AT2G46020
AT2G46060
AT2G46200
AT2G46360
AT2G46410
AT2G46493
AT2G46500
AT2G46550
AT2G46560
AT2G46580
AT2G46590
AT2G46760
AT2G46770
AT2G46780
AT2G46870
AT2G46890
AT2G46920
AT2G46980
AT2G47070
AT2G47160
AT2G47180
AT2G47230
AT2G47260
AT2G47270
AT2G47300
AT2G47400
AT2G47450
AT2G47570
AT2G47790
AT2G47820
AT2G47850
AT2G47890
AT2G47940
AT2G48020
AT2G48100
AT3G01050
AT3G01140
AT3G01180
AT3G01220
AT3G01280
AT3G01380
AT3G01420
AT3G01480
AT3G01490
AT3G01500
AT3G01513
AT3G01570
AT3G01590
AT3G01650
AT3G01810
AT3G02030
AT3G02090
AT3G02130
AT3G02140
AT3G02150
AT3G02160
AT3G02170
AT3G02290
AT3G02320
AT3G02400
AT3G02410
AT3G02520
AT3G02555
AT3G02630
AT3G02650
AT3G02690
AT3G02730
AT3G02790
AT3G02910
AT3G02930
AT3G02990
AT3G03030
AT3G03040
[truncated: 2,509 more rows]

## Sheet: ChIP_Meth_intervals
Peak calling							Reduced intervals
	Chr	Peak start	Peak end	Posterior Probability				Chr	Peak start	Peak end
	1	19000	19500	> 0.9				1	81500	82000
	1	80000	80500	> 0.9				1	132500	133000
	1	80500	81000	> 0.9				1	312000	312500
	1	81500	82000	> 0.9				1	536500	537500
	1	84000	84500	> 0.9				1	772500	773000
	1	105500	106000	> 0.9				1	857000	858000
	1	132500	133000	> 0.9				1	1237500	1238000
	1	151000	151500	> 0.9				1	1238500	1239000
	1	152000	152500	> 0.9				1	1644000	1645000
	1	173000	173500	> 0.9				1	1694500	1695500
	1	209500	210000	> 0.9				1	1999500	2000000
	1	210500	211000	> 0.9				1	2553000	2553500
	1	211500	212000	> 0.9				1	2622500	2623000
	1	312000	312500	> 0.9				1	2843000	2844500
	1	367000	367500	> 0.9				1	3068000	3068500
	1	367500	368000	> 0.9				1	3965500	3966000
	1	368500	369000	> 0.9				1	3988500	3989500
	1	370500	371000	> 0.9				1	3990000	3990500
	1	415500	416000	> 0.9				1	4065500	4067000
	1	416000	416500	> 0.9				1	4476500	4477000
	1	416500	417000	> 0.9				1	4599500	4600000
	1	417000	417500	> 0.9				1	4658500	4659000
	1	417500	418000	> 0.9				1	4828500	4829000
	1	418000	418500	> 0.9				1	4974500	4975000
	1	421000	421500	> 0.9				1	5158000	5159500
	1	422000	422500	> 0.9				1	5508500	5509000
	1	464000	464500	> 0.9				1	5573000	5573500
	1	465000	465500	> 0.9				1	6117500	6118000
	1	466000	466500	> 0.9				1	6160500	6161000
	1	481000	481500	> 0.9				1	6184500	6185000
	1	506000	506500	> 0.9				1	6228000	6228500
	1	536500	537000	> 0.9				1	6471500	6472000
	1	537000	537500	> 0.9				1	6719500	6720000
	1	546500	547000	> 0.9				1	6739500	6740000
	1	605000	605500	> 0.9				1	6853000	6855000
	1	611000	611500	> 0.9				1	6883500	6884000
	1	611500	612000	> 0.9				1	6911500	6912000
	1	618000	618500	> 0.9				1	7221000	7221500
	1	619500	620000	> 0.9				1	7403000	7404500
	1	620000	620500	> 0.9				1	7472500	7473000
	1	697000	697500	> 0.9				1	7686000	7687000
	1	698500	699000	> 0.9				1	7748000	7748500
	1	772500	773000	> 0.9				1	7900500	7902000
	1	857000	857500	> 0.9				1	8031500	8032500
	1	857500	858000	> 0.9				1	8057000	8057500
	1	925000	925500	> 0.9				1	8107000	8107500
	1	953500	954000	> 0.9				1	8252000	8253000
	1	955500	956000	> 0.9				1	8299500	8300500
	1	957000	957500	> 0.9				1	8498500	8499500
	1	968500	969000	> 0.9				1	8513000	8513500
	1	969000	969500	> 0.9				1	8545000	8545500
	1	970500	971000	> 0.9				1	8740000	8740500
	1	971000	971500	> 0.9				1	8990000	8990500
	1	971500	972000	> 0.9				1	9142000	9143000
	1	972000	972500	> 0.9				1	9226500	9227000
	1	972500	973000	> 0.9				1	9890500	9891000
	1	985500	986000	> 0.9				1	10004000	10004500
	1	987500	988000	> 0.9				1	10084500	10085000
	1	989000	989500	> 0.9				1	10138000	10139000
	1	1083000	1083500	> 0.9				1	10206000	10206500
	1	1123000	1123500	> 0.9				1	10240500	10241000
	1	1123500	1124000	> 0.9				1	10557000	10558000
	1	1161000	1161500	> 0.9				1	10694500	10695000
	1	1209000	1209500	> 0.9				1	10901000	10901500
	1	1209500	1210000	> 0.9				1	11006500	11007500
	1	1210000	1210500	> 0.9				1	11070000	11073000
	1	1237500	1238000	> 0.9				1	11260000	11260500
	1	1238500	1239000	> 0.9				1	11384000	11384500
	1	1244500	1245000	> 0.9				1	11728000	11728500
	1	1272500	1273000	> 0.9				1	11763000	11763500
	1	1273000	1273500	> 0.9				1	11863500	11864000
	1	1517000	1517500	> 0.9				1	11903000	11904000
	1	1529000	1529500	> 0.9				1	11906000	11906500
	1	1529500	1530000	> 0.9				1	12000000	12000500
	1	1537000	1537500	> 0.9				1	12130000	12130500
	1	1547500	1548000	> 0.9				1	12132000	12132500
	1	1572000	1572500	> 0.9				1	12155500	12156500
	1	1590000	1590500	> 0.9				1	12161500	12162000
	1	1590500	1591000	> 0.9				1	12252000	12253000
	1	1592000	1592500	> 0.9				1	12314000	12314500
	1	1637500	1638000	> 0.9				1	12373000	12373500
	1	1644000	1644500	> 0.9				1	12386500	12387000
	1	1644500	1645000	> 0.9				1	12594500	12595000
	1	1664000	1664500	> 0.9				1	12622500	12623000
	1	1665000	1665500	> 0.9				1	12708000	12709000
	1	1690500	1691000	> 0.9				1	12934000	12934500
	1	1694500	1695000	> 0.9				1	13339500	13340000
	1	1695000	1695500	> 0.9				1	13344000	13344500
	1	1741500	1742000	> 0.9				1	13364000	13364500
	1	1841500	1842000	> 0.9				1	13369500	13370000
	1	1842500	1843000	> 0.9				1	13403000	13403500
	1	1844500	1845000	> 0.9				1	15083000	15086000
	1	1845000	1845500	> 0.9				1	16131500	16132000
	1	1862500	1863000	> 0.9				1	16270000	16271500
	1	1863000	1863500	> 0.9				1	16758000	16758500
	1	1863500	1864000	> 0.9				1	16811500	16812000
	1	1920500	1921000	> 0.9				1	16818500	16819000
	1	1935000	1935500	> 0.9				1	16914500	16915000
	1	1999500	2000000	> 0.9				1	17122000	17123000
	1	2092500	2093000	> 0.9				1	17127500	17128000
	1	2093000	2093500	> 0.9				1	17250500	17251000
	1	2203000	2203500	> 0.9				1	17279000	17279500
	1	2354000	2354500	> 0.9				1	17340000	17340500
	1	2367000	2367500	> 0.9				1	17397500	17398000
	1	2391500	2392000	> 0.9				1	17399000	17400000
	1	2524000	2524500	> 0.9				1	17401000	17401500
	1	2527000	2527500	> 0.9				1	17642500	17643000
	1	2527500	2528000	> 0.9				1	17692000	17693000
	1	2553000	2553500	> 0.9				1	17701000	17702000
	1	2557500	2558000	> 0.9				1	17865500	17866000
	1	2558000	2558500	> 0.9				1	18121500	18122000
	1	2559000	2559500	> 0.9				1	18232500	18233000
	1	2622500	2623000	> 0.9				1	18247000	18247500
	1	2624000	2624500	> 0.9				1	18307500	18308000
	1	2626000	2626500	> 0.9				1	18700000	18700500
	1	2676000	2676500	> 0.9				1	18907500	18908000
	1	2680000	2680500	> 0.9				1	18917000	18917500
	1	2761000	2761500	> 0.9				1	19218000	19219000
	1	2843000	2843500	> 0.9				1	19266000	19266500
	1	2843500	2844000	> 0.9				1	19275500	19276000
	1	2844000	2844500	> 0.9				1	19397000	19397500
	1	2908000	2908500	> 0.9				1	19398000	19398500
	1	2934000	2934500	> 0.9				1	19399000	19399500
	1	2935000	2935500	> 0.9				1	19437500	19438000
	1	3021000	3021500	> 0.9				1	19538500	19539000
	1	3068000	3068500	> 0.9				1	19549000	19549500
	1	3081000	3081500	> 0.9				1	19619500	19620000
	1	3081500	3082000	> 0.9				1	19664500	19665000
	1	3082500	3083000	> 0.9				1	19702500	19703000
	1	3083000	3083500	> 0.9				1	19751500	19752500
	1	3170000	3170500	> 0.9				1	19781500	19782000
	1	3229500	3230000	> 0.9				1	20151000	20151500
	1	3230500	3231000	> 0.9				1	20489500	20490000
	1	3232000	3232500	> 0.9				1	20517000	20517500
	1	3234500	3235000	> 0.9				1	20532000	20532500
	1	3361500	3362000	> 0.9				1	20942500	20943000
	1	3403000	3403500	> 0.9				1	21101500	21102500
	1	3404000	3404500	> 0.9				1	21108000	21109000
	1	3404500	3405000	> 0.9				1	21137500	21138000
	1	3448000	3448500	> 0.9				1	21175000	21175500
	1	3448500	3449000	> 0.9				1	21224000	21224500
	1	3450000	3450500	> 0.9				1	21359000	21360000
	1	3450500	3451000	> 0.9				1	21698500	21699500
	1	3451000	3451500	> 0.9				1	22124500	22125000
	1	3494000	3494500	> 0.9				1	22151500	22152000
	1	3497000	3497500	> 0.9				1	22172000	22172500
	1	3542000	3542500	> 0.9				1	22499000	22499500
	1	3624500	3625000	> 0.9				1	22501500	22502000
	1	3625500	3626000	> 0.9				1	22504000	22506000
	1	3694000	3694500	> 0.9				1	22544000	22544500
	1	3750000	3750500	> 0.9				1	22599500	22600000
	1	3763500	3764000	> 0.9				1	22705000	22705500
	1	3764000	3764500	> 0.9				1	22713500	22715000
	1	3829500	3830000	> 0.9				1	22715500	22716000
	1	3853000	3853500	> 0.9				1	22952500	22953000
	1	3861000	3861500	> 0.9				1	23161000	23162500
	1	3872000	3872500	> 0.9				1	23580000	23581000
	1	3890000	3890500	> 0.9				1	23751500	23753000
	1	3965500	3966000	> 0.9				1	23754500	23755000
	1	3976000	3976500	> 0.9				1	23778500	23779000
	1	3988500	3989000	> 0.9				1	23845000	23846000
	1	3989000	3989500	> 0.9				1	23971000	23971500
	1	3990000	3990500	> 0.9				1	23989000	23989500
	1	4022000	4022500	> 0.9				1	24010500	24011000
	1	4024500	4025000	> 0.9				1	24254500	24255500
	1	4064500	4065000	> 0.9				1	24281500	24282000
	1	4065500	4066000	> 0.9				1	24320000	24320500
	1	4066000	4066500	> 0.9				1	24354000	24354500
	1	4066500	4067000	> 0.9				1	24422500	24423000
	1	4068000	4068500	> 0.9				1	24426500	24427000
	1	4079000	4079500	> 0.9				1	24505000	24507000
	1	4099000	4099500	> 0.9				1	24757500	24758000
	1	4126500	4127000	> 0.9				1	24787500	24788500
	1	4127000	4127500	> 0.9				1	24790500	24791500
	1	4128000	4128500	> 0.9				1	24874000	24875000
	1	4129500	4130000	> 0.9				1	24910500	24911000
	1	4133500	4134000	> 0.9				1	24924000	24924500
	1	4134000	4134500	> 0.9				1	24985500	24986000
	1	4135000	4135500	> 0.9				1	25032000	25032500
	1	4135500	4136000	> 0.9				1	25118000	25118500
	1	4136500	4137000	> 0.9				1	25261000	25261500
	1	4137500	4138000	> 0.9				1	25410000	25410500
	1	4138000	4138500	> 0.9				1	25424500	25425000
	1	4165500	4166000	> 0.9				1	25584500	25585000
	1	4168500	4169000	> 0.9				1	25673000	25673500
	1	4212500	4213000	> 0.9				1	25675000	25675500
	1	4215500	4216000	> 0.9				1	25869500	25870000
	1	4260000	4260500	> 0.9				1	25930500	25931000
	1	4260500	4261000	> 0.9				1	25992000	25992500
	1	4278000	4278500	> 0.9				1	25993500	25994000
	1	4278500	4279000	> 0.9				1	26000500	26001000
	1	4279000	4279500	> 0.9				1	26166500	26167500
	1	4280000	4280500	> 0.9				1	26218000	26218500
	1	4299500	4300000	> 0.9				1	26297500	26298000
	1	4300000	4300500	> 0.9				1	26339000	26339500
	1	4300500	4301000	> 0.9				1	26395000	26397000
	1	4301500	4302000	> 0.9				1	26446000	26447000
	1	4302000	4302500	> 0.9				1	26636000	26636500
	1	4340000	4340500	> 0.9				1	26727000	26728500
	1	4420000	4420500	> 0.9				1	26761000	26761500
	1	4429500	4430000	> 0.9				1	26802500	26803500
	1	4476500	4477000	> 0.9				1	26930500	26931500
	1	4507000	4507500	> 0.9				1	27058500	27059000
	1	4551000	4551500	> 0.9				1	27134500	27135000
	1	4552000	4552500	> 0.9				1	27399500	27400000
	1	4598000	4598500	> 0.9				1	27571500	27572000
	1	4599500	4600000	> 0.9				1	27988500	27989000
	1	4649500	4650000	> 0.9				1	27999500	28000000
	1	4658500	4659000	> 0.9				1	28045500	28046000
	1	4666000	4666500	> 0.9				1	28429000	28429500
	1	4688500	4689000	> 0.9				1	29179000	29179500
	1	4690000	4690500	> 0.9				1	29232000	29234500
	1	4701500	4702000	> 0.9				1	29493500	29494000
	1	4702500	4703000	> 0.9				1	29529000	29529500
	1	4808500	4809000	> 0.9				1	29615500	29616000
	1	4809000	4809500	> 0.9				1	29810500	29811500
	1	4828500	4829000	> 0.9				1	29858000	29858500
	1	4831500	4832000	> 0.9				1	29913000	29913500
	1	4832000	4832500	> 0.9				1	30296000	30297000
	1	4833000	4833500	> 0.9				2	1000	4000
	1	4859000	4859500	> 0.9				2	5500	6500
	1	4859500	4860000	> 0.9				2	9500	10500
	1	4867000	4867500	> 0.9				2	182500	183000
	1	4868000	4868500	> 0.9				2	398500	399000
	1	4868500	4869000	> 0.9				2	475500	476000
	1	4974500	4975000	> 0.9				2	593000	593500
	1	4978500	4979000	> 0.9				2	594000	594500
	1	4979000	4979500	> 0.9				2	614500	615000
	1	4990500	4991000	> 0.9				2	645000	646000
	1	4992500	4993000	> 0.9				2	1008500	1009000
	1	4995000	4995500	> 0.9				2	1967500	1968500
	1	5003000	5003500	> 0.9				2	2257000	2257500
	1	5003500	5004000	> 0.9				2	2959500	2960000
	1	5020000	5020500	> 0.9				2	3616500	3617000
	1	5072500	5073000	> 0.9				2	3621500	3622000
	1	5155000	5155500	> 0.9				2	5476500	5477000
	1	5155500	5156000	> 0.9				2	6103500	6104000
	1	5156000	5156500	> 0.9				2	6144000	6144500
	1	5156500	5157000	> 0.9				2	6145000	6145500
	1	5158000	5158500	> 0.9				2	6165500	6166500
	1	5158500	5159000	> 0.9				2	6202500	6203500
	1	5159000	5159500	> 0.9				2	6484500	6485000
	1	5191000	5191500	> 0.9				2	6492000	6493500
	1	5191500	5192000	> 0.9				2	6713000	6713500
	1	5273000	5273500	> 0.9				2	6959500	6960500
	1	5284000	5284500	> 0.9				2	7190500	7191000
	1	5343000	5343500	> 0.9				2	7297000	7298000
	1	5370500	5371000	> 0.9				2	7316000	7316500
	1	5371000	5371500	> 0.9				2	7410500	7411500
	1	5372000	5372500	> 0.9				2	7473500	7474000
	1	5374000	5374500	> 0.9				2	7584500	7585500
	1	5375000	5375500	> 0.9				2	7728500	7729000
	1	5375500	5376000	> 0.9				2	7729500	7730000
	1	5376000	5376500	> 0.9				2	7922000	7922500
	1	5508500	5509000	> 0.9				2	8073500	8074000
	1	5573000	5573500	> 0.9				2	8301500	8302000
	1	5603500	5604000	> 0.9				2	9276500	9277000
	1	5604000	5604500	> 0.9				2	9427500	9428000
	1	5604500	5605000	> 0.9				2	9775000	9775500
	1	5605000	5605500	> 0.9				2	10199500	10200000
	1	5605500	5606000	> 0.9				2	10390500	10391000
	1	5607000	5607500	> 0.9				2	10492000	10492500
	1	5608000	5608500	> 0.9				2	10752000	10752500
	1	5610500	5611000	> 0.9				2	10855000	10855500
	1	5652500	5653000	> 0.9				2	11086500	11087000
	1	5734500	5735000	> 0.9				2	11087500	11088000
	1	5735000	5735500	> 0.9				2	11098500	11099000
	1	5735500	5736000	> 0.9				2	11455000	11456500
	1	5795000	5795500	> 0.9				2	11662000	11662500
	1	5795500	5796000	> 0.9				2	11668000	11668500
	1	5812500	5813000	> 0.9				2	11894500	11895500
	1	5814000	5814500	> 0.9				2	11969000	11969500
	1	5817000	5817500	> 0.9				2	12346500	12347000
	1	6090000	6090500	> 0.9				2	12677000	12677500
	1	6090500	6091000	> 0.9				2	12710000	12710500
	1	6117500	6118000	> 0.9				2	12901500	12902500
	1	6120000	6120500	> 0.9				2	13165500	13167000
	1	6120500	6121000	> 0.9				2	13276000	13276500
	1	6121500	6122000	> 0.9				2	13663000	13663500
	1	6160500	6161000	> 0.9				2	13739000	13739500
	1	6175500	6176000	> 0.9				2	13818500	13819500
	1	6177500	6178000	> 0.9				2	14322000	14322500
	1	6179000	6179500	> 0.9				2	14393500	14394000
	1	6180000	6180500	> 0.9				2	14414500	14415000
	1	6181500	6182000	> 0.9				2	14450000	14450500
	1	6184500	6185000	> 0.9				2	14647500	14648000
	1	6228000	6228500	> 0.9				2	15034000	15034500
	1	6231500	6232000	> 0.9				2	15123500	15124000
	1	6240500	6241000	> 0.9				2	15232500	15233000
	1	6241500	6242000	> 0.9				2	15295000	15295500
	1	6242000	6242500	> 0.9				2	15358000	15358500
	1	6264500	6265000	> 0.9				2	15751000	15752500
	1	6272000	6272500	> 0.9				2	15812500	15814000
	1	6272500	6273000	> 0.9				2	15845500	15846000
	1	6273000	6273500	> 0.9				2	16435500	16436500
	1	6392000	6392500	> 0.9				2	16622000	16622500
	1	6393000	6393500	> 0.9				2	16902000	16902500
	1	6393500	6394000	> 0.9				2	16923500	16924500
	1	6394000	6394500	> 0.9				2	16925000	16925500
	1	6449500	6450000	> 0.9				2	17215500	17216000
	1	6450000	6450500	> 0.9				2	17308000	17308500
	1	6471500	6472000	> 0.9				2	17463500	17464000
	1	6473000	6473500	> 0.9				2	17659000	17659500
	1	6479500	6480000	> 0.9				2	17663500	17664000
	1	6496500	6497000	> 0.9				2	17688500	17689000
	1	6497000	6497500	> 0.9				2	17946000	17946500
	1	6497500	6498000	> 0.9				2	18040000	18040500
	1	6572500	6573000	> 0.9				2	18076500	18077000
	1	6644500	6645000	> 0.9				2	18089000	18089500
	1	6651000	6651500	> 0.9				2	18189500	18190500
	1	6652000	6652500	> 0.9				2	18314500	18315000
	1	6719500	6720000	> 0.9				2	18479000	18479500
	1	6739500	6740000	> 0.9				2	18599500	18600000
	1	6790000	6790500	> 0.9				2	18868000	18868500
	1	6790500	6791000	> 0.9				2	19544000	19545000
	1	6791000	6791500	> 0.9				3	662000	662500
	1	6791500	6792000	> 0.9				3	668000	668500
	1	6792000	6792500	> 0.9				3	747000	747500
	1	6836500	6837000	> 0.9				3	1053000	1053500
	1	6839000	6839500	> 0.9				3	1576500	1577000
	1	6840500	6841000	> 0.9				3	1626000	1627000
	1	6841000	6841500	> 0.9				3	2052500	2053000
	1	6853000	6853500	> 0.9				3	2496500	2497000
	1	6853500	6854000	> 0.9				3	2504500	2506500
	1	6854000	6854500	> 0.9				3	2826500	2827000
	1	6854500	6855000	> 0.9				3	2829500	2830000
	1	6878000	6878500	> 0.9				3	3424000	3425500
	1	6878500	6879000	> 0.9				3	3493500	3494000
	1	6883500	6884000	> 0.9				3	3504000	3505000
	1	6911500	6912000	> 0.9				3	3550500	3551000
	1	6958500	6959000	> 0.9				3	4043000	4044000
	1	6959000	6959500	> 0.9				3	4095500	4096500
	1	6963000	6963500	> 0.9				3	4529500	4530000
	1	6976000	6976500	> 0.9				3	4577000	4577500
	1	6976500	6977000	> 0.9				3	4746500	4747000
	1	6977000	6977500	> 0.9				3	4942000	4942500
	1	6983000	6983500	> 0.9				3	5006500	5007000
	1	7059500	7060000	> 0.9				3	5382500	5383000
	1	7060500	7061000	> 0.9				3	5678500	5679000
	1	7194500	7195000	> 0.9				3	5791000	5791500
	1	7196000	7196500	> 0.9				3	5816500	5817500
	1	7221000	7221500	> 0.9				3	5824500	5825000
	1	7223000	7223500	> 0.9				3	6357500	6358500
	1	7223500	7224000	> 0.9				3	7237000	7237500
	1	7225500	7226000	> 0.9				3	7257500	7258000
	1	7227000	7227500	> 0.9				3	7608000	7608500
	1	7231000	7231500	> 0.9				3	7748000	7748500
	1	7274000	7274500	> 0.9				3	7879500	7880000
	1	7331000	7331500	> 0.9				3	7897500	7898000
	1	7395000	7395500	> 0.9				3	7970000	7971000
	1	7403000	7403500	> 0.9				3	8042500	8043000
	1	7403500	7404000	> 0.9				3	8220500	8222500
	1	7404000	7404500	> 0.9				3	8223000	8223500
	1	7451000	7451500	> 0.9				3	8226000	8227000
	1	7452500	7453000	> 0.9				3	8689500	8690000
	1	7453000	7453500	> 0.9				3	8787500	8788000
	1	7463000	7463500	> 0.9				3	9052500	9053000
	1	7463500	7464000	> 0.9				3	9584000	9584500
	1	7472500	7473000	> 0.9				3	9778500	9779000
	1	7517000	7517500	> 0.9				3	9970000	9970500
	1	7523000	7523500	> 0.9				3	10034500	10035000
	1	7524500	7525000	> 0.9				3	10188500	10189000
	1	7525000	7525500	> 0.9				3	10544000	10544500
	1	7525500	7526000	> 0.9				3	10616500	10617000
	1	7546000	7546500	> 0.9				3	10688500	10689500
	1	7546500	7547000	> 0.9				3	10925000	10925500
	1	7549000	7549500	> 0.9				3	11358000	11358500
	1	7552000	7552500	> 0.9				3	11653000	11653500
	1	7676000	7676500	> 0.9				3	11752000	11752500
	1	7684500	7685000	> 0.9				3	12594000	12594500
	1	7686000	7686500	> 0.9				3	12600000	12600500
	1	7686500	7687000	> 0.9				3	12791500	12792500
	1	7697000	7697500	> 0.9				3	13062000	13062500
	1	7726000	7726500	> 0.9				3	13587000	13587500
	1	7728500	7729000	> 0.9				3	13838500	13839000
	1	7729000	7729500	> 0.9				3	14195500	14200500
	1	7742000	7742500	> 0.9				3	14201000	14203000
	1	7748000	7748500	> 0.9				3	15334000	15334500
	1	7750500	7751000	> 0.9				3	15360000	15360500
	1	7751500	7752000	> 0.9				3	15886500	15887000
	1	7795000	7795500	> 0.9				3	15995000	15995500
	1	7797000	7797500	> 0.9				3	16052000	16052500
	1	7802500	7803000	> 0.9				3	16112500	16113000
	1	7803500	7804000	> 0.9				3	16380000	16380500
	1	7804000	7804500	> 0.9				3	16397500	16398000
	1	7808500	7809000	> 0.9				3	16951000	16951500
	1	7856500	7857000	> 0.9				3	17031000	17031500
	1	7892500	7893000	> 0.9				3	17043000	17043500
	1	7893000	7893500	> 0.9				3	17240000	17240500
	1	7894500	7895000	> 0.9				3	17398500	17399000
	1	7900500	7901000	> 0.9				3	17614500	17615000
	1	7901000	7901500	> 0.9				3	17879500	17880000
	1	7901500	7902000	> 0.9				3	18039500	18040000
	1	7923500	7924000	> 0.9				3	18279500	18280500
	1	7939500	7940000	> 0.9				3	18657500	18658000
[truncated: 5,628 more rows]

[truncated: 8 more sheets: ChIP_Meth_genes, ChIP_demeth_intervals, ChIP_demeth_genes, RNA-seq_raw_counts, RNA-seq_Deseq2_rlog_transf, RNA-seq_genotype-treatment_int, genotype_WUS_vs_Col_, Open_chromatin_Zhang et al]
