# Supplementary material for: WUSCHEL acts as an auxin response rheostat to maintain apical stem cells in Arabidopsis
Source: Nat Commun. 2019 Nov 8;10:5093. doi: 10.1038/s41467-019-13074-9 (PMC6841675; doi:10.1038/s41467-019-13074-9)
Supplement: Supplementary file 7 — Source Data [file 41467_2019_13074_MOESM7_ESM.xlsx]

## Sheet: Fig 1
lines used	shown in Figs	samples	analyzed samples
R2D2	Fig1. a,b	5	5
pCLV3/DR5v2	Fig1. c, d, e, f	5	5

## Sheet: Fig2 and Suppl Fig 2
lines used	shown in Figs	samples	analyzed samples
iCalSm	Fig2, Supplementary Fig2.	DR5v2+ /mock	DR5v2+ /treated
		-	0/7	0h.
		0/7	4/7	36h.
		0/7	5/7	72h.
		0/4	2/4	120h.
Intensity measurements
Fig 2 f
	0h		36h Mock		36h induced neg		36h induced pos		72h Mock		72h induced neg		72h induced pos		120h Mock		120h induced neg		120h induced pos
	DR5	RPS5	DR5	RPS5	DR5	RPS5	DR5	RPS5	DR5	RPS5	DR5	RPS5	DR5	RPS5	DR5	RPS5	DR5	RPS5	DR5	RPS5
	0.116008	0.176017	0.0942545	0.188445	0.0976737	0.183951	0.154173	0.172659	0.0935563	0.174039	0.11502	0.207015	0.266005	0.167284	0.0654742	0.157076	0.104075	0.199902	0.222891	0.0921176
	0.125963	0.182913	0.0784648	0.15443	0.102573	0.182058	0.190789	0.166508	0.0874628	0.162592	0.117268	0.218193	0.180649	0.166825	0.0852405	0.154439			0.212683	0.0979665
	0.128223	0.194063	0.12083	0.186446	0.133627	0.242385	0.116826	0.1468	0.118321	0.209645			0.177854	0.0855873	0.0831732	0.157355
	0.145505	0.21271	0.0911575	0.166848			0.106543	0.162563	0.0913657	0.173944			0.239365	0.170994	0.0821458	0.15434
	0.116705	0.175248	0.087326	0.163723					0.101365	0.186273			0.144014	0.134838
	0.143737	0.201934	0.108488	0.190488					0.1065	0.186343
	0.0907954	0.160517	0.0853565	0.175881					0.104025	0.182513
mean	0.123848	0.1862	0.0951254	0.17518	0.111291	0.202798	0.142083	0.162133	0.100371	0.182193	0.116144	0.212604	0.201578	0.145106	0.0790084	0.155803	0.104075	0.199902	0.217787	0.0950421
std_dev	0.0172925	0.0165019	0.0135733	0.0129225	0.0159198	0.0280029	0.0332394	0.00955539	0.00977069	0.0136607	0.00112406	0.00558907	0.0444818	0.0325014	0.00789306	0.00141684			0.00510395	0.00292442

## Sheet: Fig3
lines used	shown in Figs	samples	analyzed samples
pCLV3:BDL-D-GR	Fig3. a, b	mock	treated
		8	8
		phenotypic	positives
pCLV3:BDL-D	Fig3. c	45	90	T1
pCLV3:BDL	Fig3. d	0	82	T1
pDR5v2/pCLV3/pCLV3:BDL-D-GR	Fig. 3e-h, Supplementary Fig. 3	DR5 minumum expansion / mock	DR5 minium expansion /induced
		0/3	3/3	24h.
		0/3	3/3	72h.
		0/3	3/3	120h.
		0/3	2/3	168h.
		DR5-positive	imaged
pDR5v2/pCLV3:MP	Fig. 3i-k, and Supplementary Fig. 4c-k	6	12	T1
pDR5v2/pCLV3:MP∆	Fig. 3i-k, and Supplementary Fig. 4c-k	6	8	T1
pDR5v2 control plants	Fig. 3i-k, and Supplementary Fig. 4c-k	1	12
		analyzed samples
pDR5v2/pCLV3:MP	Fig. 3m,n	4
pDR5v2/pCLV3:MP∆	Fig. 3m,n	4
pDR5v2 control plants	Fig. 3m,n	4
		phenotypic	positives
pHMG:MP∆	Fig. 3p	36	80	T1
pCLV3:MP∆	Fig. 3o	0	120	T1
Fig3 l															Fig3 m and n
	sample type	meristem area [µm^2]	population			sample type	meristem area [µm^2]	population			sample type	meristem area [µm^2]	population			WT					MP				MP_delta
pCLV3:GFP	pZS215	2550.93	2		pCLV3::MP	pZS169	1822.2	2		pCLV3::Mpdelta	pZS175	2165.48	2			Label	distance	Value DR5	Value clv3		distance	Value DR5	Value clv3		distance	Value DR5	Value clv3
pCLV3:GFP	pZS215	2174.14	2		pCLV3::MP	pZS169	2366.87	2		pCLV3::Mpdelta	pZS175	2245.7	2			1104	0	0	0.638819		0	0.385669	0.539649		0	0.804912	0.823226
pCLV3:GFP	pZS215	2609.71	2		pCLV3::MP	pZS169	2125.47	2		pCLV3::Mpdelta	pZS175	2803.06	2			1105	0.0379664	0.172852	0.476933		0.133288	0.127309	0.894717		0.251582	0.558149	0.988361
pCLV3:GFP	pZS215	2396.46	2		pCLV3::MP	pZS169	2191.05	2		pCLV3::Mpdelta	pZS175	2191.05	2			1857	0.0797686	0.168845	0.710269		0.171875	0.52246	0.75963		0.251743	0.684386	0.679643
pCLV3:GFP	pZS215	2366.76	2		pCLV3::MP	pZS169	2480.3	2		pCLV3::Mpdelta	pZS175	2756.34	2			1200	0.186844	0.318459	1		0.26106	0.633106	1		0.277793	1	0.438419
pCLV3:GFP	pZS215	2621.98	2		pCLV3::MP	pZS169	2452.46	2		pCLV3::Mpdelta	pZS175	2287.47	2			1195	0.197466	0.358249	0.488069		0.32114	0.2669	0.863972		0.291901	0.523763	0.77364
pCLV3:GFP	pZS215	2509.38	2		pCLV3::MP	pZS169	2425.44	2		pCLV3::Mpdelta	pZS175	2697.57	2			1414	0.241282	0.06878	0.940595		0.33185	0.0538296	0.651735		0.391302	0.493512	0.66589
pCLV3:GFP	pZS215	2523.3	2		pCLV3::MP	pZS169	2784.6	2		pCLV3::Mpdelta	pZS175	2099.48	2			1858	0.299164	0.237663	0.404278		0.37762	0.374228	0.346914		0.42353	0.320181	0.67341
pCLV3:GFP	pZS215	2638.79	2		pCLV3::MP	pZS169	2409.04	2		pCLV3::Mpdelta	pZS175	2537.53	2			1877	0.46126	0.444634	0.550733		0.467751	0.993624	0.620502		0.473092	0.543693	0.721744
pCLV3:GFP	pZS215	2697.98	2		pCLV3::MP	pZS169	2321.39	2		pCLV3::Mpdelta	pZS175	2111.65	2			1876	0.486373	0.335673	0.65554		0.538633	0.347523	0.756277		0.510322	0.349422	0.486333
pCLV3:GFP	pZS215	2742.84	2		pCLV3::MP	pZS169	2713.24	2		pCLV3::Mpdelta	pZS175	2624.15	2			1124	0.490373	0.251857	0.425324		0.553036	1	0.348289		0.538192	0.141546	0.387605
pCLV3:GFP	pZS215	2450.39	1		pCLV3::MP	pZS169	2298.3	1		pCLV3::Mpdelta	pZS175	2284.27	1			1102	0.518427	0.322477	0.617845		0.562937	0.476895	0.480329		0.569543	0.260895	0.493133
pCLV3:GFP	pZS215	2550.73	1		pCLV3::MP	pZS169	2201.78	1		pCLV3::Mpdelta	pZS175	1995.95	1			1867	0.54603	0.367569	0.3871		0.56333	0.596644	0.951596		0.597068	0.377246	1
pCLV3:GFP	pZS215	2206.31	1		pCLV3::MP	pZS169	2609.3	1		pCLV3::Mpdelta	pZS175	2081.13	1			1834	0.553103	0.73067	0.278087		0.603283	0.61191	0.544728		0.627958	0.0230923	0.399421
pCLV3:GFP	pZS215	2139.49	1		pCLV3::MP	pZS169	2044.32	1		pCLV3::Mpdelta	pZS175	2610.74	1			1814	0.555991	0.0805048	0.552306		0.612008	0.523551	0.589094		0.669614	0.236132	0.589747
pCLV3:GFP	pZS215	2327.99	1		pCLV3::MP	pZS169	2245.91	1		pCLV3::Mpdelta	pZS175	2366.87	1			1415	0.581077	0.805398	0.381892		0.657939	0.240037	0.253609		0.686234	0.102319	0.726407
pCLV3:GFP	pZS215	2396.77	1		pCLV3::MP	pZS169	2270.86	1		pCLV3::Mpdelta	pZS175	2415.85	1			1196	0.601978	0.877315	0.439521		0.661263	0.566193	0.325146		0.705898	0.250423	0.455974
pCLV3:GFP	pZS215	2462.46	1		pCLV3::MP	pZS169	2510.3	1								1815	0.612786	0.330084	0.282289		0.666525	0.54719	0		0.706981	0.0159932	0.333175
pCLV3:GFP	pZS215	2188.58	1		pCLV3::MP	pZS169	2567.12	1								1398	0.632601	0.294833	0.60183		0.737984	0.253942	0.430856		0.758457	0.237206	0.137188
pCLV3:GFP	pZS215	2574.03	1		pCLV3::MP	pZS169	2382.03	1								924	0.713265	0.531719	0.286259		0.766143	0	0.603085		0.784069	0.615078	0.252629
pCLV3:GFP	pZS215	2726.65	1		pCLV3::MP	pZS169	2683.44	1								1125	0.749558	0.349688	0.212797		0.812905	0.107631	0.57945		0.787365	0.247114	0.438698
pCLV3:GFP	pZS215	2191.26	1		pCLV3::MP	pZS169	2425.34	1								1448	0.762485	0.332302	0.492554		0.823661	0.150811	0.208044		0.80832	0.310616	0.382806
pCLV3:GFP	pZS215	2353.98	1		pCLV3::MP	pZS169	2355.42	1								1103	0.767995	0.294037	0.698203		0.848658	0.358803	0.187431		0.849168	0	0.11113
					pCLV3::MP	pZS169	2397.18	1								1859	0.787969	0.702451	0.210074		0.891958	0.343166	0.808907		0.859035	0.121826	0.0261851
					pCLV3::MP	pZS169	1908.51	1								1399	0.797665	0.540735	0.244285		0.920647	0.191845	0.478398		0.865559	0.511834	0.461043
					pCLV3::MP	pZS169	2697.57	1								1632	0.888448	0.210284	0.0807289		0.926095	0.324759	0.805376		0.899169	0.516628	0.109271
					pCLV3::MP	pZS169	2259.52	1								1095	0.888978	0.525073	0.54043		0.927618	0.410583	0.309583		0.907721	0.235838	0.158241
					pCLV3::MP	pZS169	2327.99	1								1835	0.936052	0.939271	0		0.94389	0.669775	0.220901		0.921184	0.0492353	0
					pCLV3::MP	pZS169	2327.79	1								1592	0.944635	0.440949	0.463049		0.958339	0.333057	0.734495		0.923743	0.29722	0.562843
					pCLV3::MP	pZS169	2493.81	1								1817	0.945853	1	0.111909		0.960162	0.158523	0.917847		0.953918	0.0729141	0.098385
					pCLV3::MP	pZS169	2245.7	1								1633	0.966436	0.443789	0.142573		0.964594	0.369026	0.338781		0.97923	0.0818147	0.263735
					pCLV3::MP	pZS169	2188.37	1								981	1	0.409957	0.0598098		0.966094	0.186144	0.31542		1	0.165663	0.108699
					pCLV3::MP	pZS169	3211.51	1								499	0	0.158595	0.666047		0.970756	0.608482	0.130855		0	0.605123
					pCLV3::MP	pZS169	2816.36	1								985	0.201091	0.246074	0.991493		0.983312	0.0754094	0.137493		0.177812	1
					pCLV3::MP	pZS169	1948.21	1								921	0.20424	0.362259	0.921809		0.995245	0.632991	0.105275		0.233176	0.465598
					pCLV3::MP	pZS169	2610.74	1								500	0.229196	0.345787	1		1	0.661471	0.0954216		0.277182	0.621506
					pCLV3::MP	pZS169	2074.63	1								526	0.251862	0.149907	0.689936		0	0.779231	0.737803		0.475612	0.359576
																932	0.252669	0.321187	0.755004		0.241704	0.433924	0.859157		0.492879	0.171091
																525	0.429626	0.19216	0.547803		0.244511	0.241163	0.564975		0.493627	0.603874
																907	0.452578	0.408689	0.536102		0.261305	1	0.445924		0.545816	0.116341
																56	0.566898	0.748826	0.417772		0.346251	0.431982	0.891438		0.581279	0.1436
																920	0.570879	0.369657	0.428188		0.388956	0.377523	0.355131		0.583834	0.396169
																255	0.592062	0.240118	0.419701		0.420155	0.466209	0.861053		0.59212	0.789942
																905	0.612958	0.511729	0.628173		0.422475	0.768851	0.549326		0.650915	0.938836
																491	0.628885	0.517703	0.312038		0.578054	0.0370733	0.323887		0.684985	0.690023
																933	0.631071	0.421707	0.376928		0.58158	0.312007	0.259624		0.760919	0.538509
																989	0.633855	0.337783	0.583267		0.587054	0.370776	1		0.763165	0.18368
																262	0.660841	0.337251	0.275619		0.606168	0.247595	0.310539		0.855695	0.300349
																524	0.72949	0.450156	0.178491		0.616445	0.43472	0.406702		0.877478	0.211495
																320	0.753275	0.0451271	0.251836		0.636394	0.0668252	0.342881		0.88055	0.328185
																308	0.820206	0.454941	0.12526		0.646507	0.327866	0.486538		0.880601	0.15882
																934	0.837278	0.811472	0.358037		0.697377	0.491916	0.637995		0.88455	0.154863
																239	0.862312	0.723595	0.361349		0.698908	0.220959	0.377783		0.887364	0.139383
																986	0.862442	1	0.230627		0.713963	0.64281	0.864297		0.891752	0.123282
																906	0.863092	0.51783	0.28144		0.735605	0.116928	0.0140543		0.922414	0.322179
																539	0.875375	0.29683	0.262279		0.756134	0.749062	0.650837		0.956897	0.439974
																961	0.942073	0.0312622	0.254634		0.824657	0.347829	0.715922		1	0
																944	0.970099	0.395892	0		0.861029	0.487208	0.267258		0	1
																919	0.980014	0.713058	0.0608705		0.862166	0	0.108207		0.0912855	0.412473
																960	0.985817	0.263231	0.278114		0.866828	0.0114571	0.442289		0.169025	0.345888
																983	0.993416	0.505563	0.0967323		0.892043	0.228158	0.306993		0.182636	0.894828
																962	1	0	0.370699		0.892623	0.484374	0.412084		0.223144	0.430262
																323	0	0.0949135	1		0.90675	0.356192	0.282765		0.239883	0.652816
																562	0.02211	0.0525235	0.861419		0.961842	0.0766463	0		0.391877	0.343196
																545	0.0792717	0.0920005	0.974004		0.974437	0.955258	0.553181		0.393396	0.356225
																1029	0.101898	0.182817	0.163063		0.989585	0.320468	0.0604564		0.503839	0
																324	0.181333	0.112739	0.929328		0.997379	0.640736	0.458804		0.554027	0.230823
																527	0.219837	0.0897907	0.547766		1	0.0564242	0.697881		0.585421	0.703449
																712	0.288969	0.188859	0.72028		0	0.38271			0.599092	0.628351
																1070	0.330284	0.124576	0.739572		0.196919	0.416948			0.610172	0.576977
																1005	0.364364	0.0275997	0.447947		0.20319	0.256033			0.618125	0.843454
																711	0.422068	0.673237	0.788351		0.229338	0.410196			0.637098	0.321699
																1028	0.422452	0.163051	0.505775		0.268433	0.466046			0.670964	0.516976
																528	0.445001	0.570065	0.716424		0.431289	0.781738			0.704919	0.302973
																987	0.469775	0.0902682	0.63981		0.504986	0.504342			0.723117	0.726843
																319	0.472562	0.0159265	0.615019		0.507423	0.352027			0.747243	0.272362
																986	0.550719	0	0.654507		0.518212	0.223624			0.791266	0.242642
																546	0.560025	0.488569	0.822524		0.52428	0.12436			0.793708	0.323336
																340	0.565829	0.253045	0.501863		0.600059	0.193441			0.815332	0.673323
																1030	0.589836	0.508821	0.585999		0.609223	0.282829			0.899356	0.270039
																345	0.607221	0.522151	0.489295		0.610467	0.38359			0.912819	0.294088
																963	0.642631	0.584088	0.643969		0.618261	0.62169			0.936558	0.601315
																1057	0.650045	0.102895	0.529481		0.684698	0.641815			0.973432	0.641316
																715	0.660323	0.438866	0.461036		0.686577	1			0.988622	0.36708
																984	0.735488	0.55788	0.319389		0.776445	0.383951			1	0.368391
																560	0.752413	0.479208	0.334439		0.784467	0.685245			0	0.851389
																961	0.756402	0.542357	0.261511		0.814982	0.306155			0.31906	0.965245
																202	0.778031	0.817568	0.0376931		0.836891	0.400039			0.325577	0.432865
																248	0.802064	0.364118	0.330738		0.839556	0.459064			0.329436	0.563897
																327	0.818247	0.398889	0.215019		0.874692	0.602236			0.333359	0.818181
																960	0.858924	0.148071	0.225531		0.891777	0.6192			0.346133	1
																512	0.884567	0.569201	0.142085		0.922875	0.229862			0.42476	0.664344
																717	0.905583	0.925589	0		0.937574	0.437628			0.479605	0.431835
																548	0.912537	0.260706	0.219435		0.958366	0			0.523965	0.389548
																1058	0.923173	0.640004	0.105498		0.960397	0.475227			0.534494	0.572088
																884	0.923326	0.839775	0.189604		0.960473	0.360341			0.537349	0.423519
																962	0.930996	0.498342	0.0902869		0.974131	0.697353			0.562832	0.447983
																699	0.969167	0.786585	0.156605		0.984844	0.367279			0.609306	0.546769
																544	0.994273	0.317303	0.232673		0.9967	0.304068			0.611159	0.0679169
																239	1	1	0.389032		1	0.309728			0.663279	0.49786
																979	0	0.183904	0.984106		0	0.754509			0.669078	0.708759
																545	0.0867523	0.257271	0.78444		0.122306	0.610731			0.67699	0
																685	0.30454	0.0244996	0.935031		0.16279	0.976796			0.710647	0.359937
																512	0.313626	0.222917	0.588924		0.23292	0.401565			0.716184	0.32792
																596	0.34305	0	1		0.256312	1			0.759214	0.93607
																511	0.363558	0.743192	0.575457		0.381604	0.405607			0.784718	0.357528
																994	0.368329	0.33113	0.683893		0.391647	0.819558			0.785634	0.310289
																683	0.440215	0.412807	0.579549		0.444009	0.737523			0.788926	0.242099
																97	0.445131	0.244257	0.661788		0.456127	0.253142			0.794724	0.0499959
																509	0.482773	0.451548	0.428645		0.49456	0.596761			0.806495	0.0701407
																980	0.539188	0.248502	0.837201		0.561334	0.600337			0.839411	0.0175749
																956	0.598952	0.287898	0.502721		0.567635	0.239511			0.87686	0.407655
																687	0.620087	0.267522	0.614321		0.579222	0.767433			0.883487	0.580343
																689	0.660596	0.169102	0.613973		0.580864	0.455898			0.912915	0.052435
																27	0.660789	0.712729	0.377857		0.66881	0.439504			0.932338	0.0108996
																995	0.662669	0.271726	0.649476		0.6768	0.645493			0.952174	0.224524
																263	0.671609	0.675268	0.359363		0.716271	0.637154			0.962637	0.801858
																501	0.707372	0.184799	0.223072		0.744298	0.314236			0.967738	0.0433768
																6	0.756533	0.925259	0.324225		0.756441	0.223167			0.980796	0.488916
																745	0.758798	0.128746	0.538398		0.766919	0.392468			0.985155	0.458409
																513	0.826804	0.318816	0.676956		0.806969	0.33744			0.985766	0.28172
																503	0.85071	0.419451	0.260869		0.81368	0.33409			0.989951	0.869399
																274	0.871699	0.124934	0.760913		0.821405	0.212646			1	0.651409
																976	0.874447	0.458525	0.243537		0.863169	0.264652
																41	0.90551	0.446547	0.305827		0.866935	0
																481	0.905558	0.223846	0.0997901		0.887286	0.347434
																742	0.905919	0.733165	0.178576		0.924052	0.0899828
																548	0.932476	0.437741	0.587537		0.941313	0.141694
																1018	0.948501	0.651992	0.21875		0.949473	0.272345
																312	0.951682	0.405738	0.560869		0.957657	0.407703
																207	0.979468	1	0.185546		0.962799	0.440837
																208	0.995012	0.604988	0.287999		0.962847	0.425479
																219	1	0.575509	0		1	0.388066

## Sheet: Fig4 and Suppl Figs 5; 6; 7
lines used	shown in Figs	samples	analyzed samples
		imaged samples
pDR5v2 in clv3-10	Fig. 4a	10
pDR5v2 in clv3-10	Fig. 4b	10
		phenotypic	positives
clv3-10 pCLV3:BDL-D-GR	Fig. 4c	30	30
		26	26
		Mock	DEX
pUBQ10:mCherry-GR-linker-WUS	Supplementary Fig. 5	7	8
	Fig. 4d-f; Supplementary Fig. 6a-f	11	12
		Mock	induced
wus/pWUS:WUS-linker-GFP/pCLV3:AlcR/pAlcA:NSlmb-vhhGFP4	Fig. 4g-h	7	6
	Fig. 4i	10	10
wus/pWUS:WUS-linker-GFP/pCLV3:AlcR/pAlcA:NSlmb-vhhGFP4 / pDR5v2	Fig. 4j-k	12	9
		DR5v2+ / samples in wus-7(+/+)	DR5v2+ / samples in wus-7(-/-)
wus-7/pDR5v2	Fig. 4l; Supplementary Figure 7	6/38	8/13
		DR5v2+ / Mock	DR5v2+ / Induction
wus/pWUS:WUS-linker-GFP/pCLV3:AlcR/pAlcA:NSlmb-vhhGFP4 / pDR5v2	Fig. 4l	0/12	8/9
Data for boxplots						Raw data
DEX DR5 size minimum	Mock DR5 size minimum	DEX intensity	Mock intensity			24h_mock1			24h_mock2			24h_mock3			24h_mock4			24h_mock5			24h_mock6			24h_mock7			24h_mock8			24h_mock9			24h_mock10			24h_mock11			24h_DEX1			24h_DEX2			24h_DEX3			24h_DEX4
17.334	12.198	717.789	687.791			x	y		x	y		x	y		x	y		x	y		x	y		x	y		x	y		x	y		x	y		x	y		x	y		x	y		x	y		x	y
17.655	22.47	612.924	553.597			28.259	66.1278		29.222	48.2685		29.222	110.982		31.47	57.494		29.222	128.598		27.295	116.348		26.974	68.3447		31.056	120.733		27.937	79.6492		29.543	71.4111		29.543	91.5667		26.893	92.83		27.295	113.347		27.937	67.9056		27.937	159.877
14.445	20.865	711.862	555.813			28.58	72.639		29.543	83.4662		29.543	108.076		31.791	57.2279		29.543	129.917		27.616	126.876		27.295	75.2946		31.376	132.414		28.259	116.741		29.864	71.946		29.864	98.9379		27.214	91.2274		27.616	141.14		28.259	105.303		28.259	170.945
12.84	3.531	716.614	824.303			28.901	95.6168		29.864	171.92		29.864	138.366		32.112	76.7422		29.864	150.833		27.937	140.765		27.616	94.3022		31.696	162.863		28.58	205.292		30.185	71.6039		30.185	111.434		27.534	103.975		27.937	224.848		28.58	200.229		28.58	198.113
16.692	7.383	671.191	797.226			29.222	147.875		30.185	311.349		30.185	206.432		32.433	126.349		30.185	191.334		28.259	184.548		27.937	157.377		32.016	244.749		28.901	393.014		30.506	91.5068		30.506	146.917		27.854	149.148		28.259	381.734		28.901	366.731		28.901	300.411
27.927	13.482	539.521	762.586			29.543	240.893		30.506	472.31		30.506	331.077		32.754	221.004		30.506	261.922		28.58	277.937		28.259	266.149		32.336	375.749		29.222	615.057		30.828	146.7		30.828	229.485		28.174	247.916		28.58	610.404		29.222	532.21		29.222	489.547
21.507	7.704	583.231	723.183			29.864	365.372		30.828	602.072		30.828	482.437		33.075	345.96		30.828	382.058		28.901	425.124		28.58	396.342		32.656	516.167		29.543	811.258		31.149	237.886		31.149	356.925		28.494	395.257		28.901	821.721		29.543	656.64		29.543	753.025
20.544	11.877	586.165	783.364			30.185	476.07		31.149	673.509		31.149	582.232		33.396	453.193		31.149	530.866		29.222	581.148		28.901	509.977		32.977	621.615		29.864	918.01		31.47	343.381		31.47	485.515		28.814	526.111		29.222	963.645		29.864	710.526		29.864	991.983
15.729	14.124	695.554	719.879			30.506	549.058		31.47	708.453		31.47	617.602		33.718	520.878		31.47	650.389		29.543	707.678		29.222	579.446		33.297	674.001		30.185	967.433		31.791	433.397		31.791	582.51		29.135	610.7		29.543	1028.91		30.185	731.049		30.185	1138.52
21.507	15.408	629.804	672.631			30.828	584.754		31.791	727.887		31.791	618.673		34.039	553.835		31.791	716.29		29.864	770.265		29.543	611.199		33.617	696.827		30.506	986.585		32.112	495.926		32.112	635.405		29.455	649.364		29.864	1048.47		30.506	736.921		30.506	1202.64
26.964	5.457	517.5	915.046			31.149	602.039		32.112	742.852		32.112	624.718		34.36	576.09		32.112	746.067		30.185	799.481		29.864	628.596		33.937	704.081		30.828	998.255		32.433	531.208		32.433	658.23		29.775	655.747		30.185	1052.88		30.828	737.113		30.828	1221.75
12.519		694.248				31.47	611.07		32.433	750.55		32.433	630.045		34.681	592.082		32.433	763.017		30.506	811.332		30.185	637.873		34.257	715.016		31.149	999.937		32.754	551.495		32.754	671.877		30.095	663.115		30.506	1052.12		31.149	734.226		31.149	1225.65
						31.791	615.599		32.754	753.375		32.754	630.923		35.002	603.883		32.754	771.845		30.828	826.705		30.506	640.364		34.577	722.484		31.47	1003.3		33.075	562.134		33.075	680.631		30.415	670.874		30.828	1039.53		31.47	729.361		31.47	1220.69
						32.112	625.72		33.075	756.728		33.075	628.617		35.323	614.156		33.075	779.577		31.149	830.921		30.828	642.68		34.897	729.955		31.791	1012.55		33.396	574.171		33.396	691.41		30.735	664.821		31.149	1030.96		31.791	722.848		31.791	1213.54
						32.433	630.981		33.396	757.101		33.396	631.492		35.644	618.66		33.396	789.074		31.47	832.729		31.149	641.71		35.218	742.716		32.112	1009.47		33.718	583.794		33.718	701.059		31.056	660.057		31.47	1020.19		32.112	712.806		32.112	1194.94
						32.754	627.994		33.718	756.765		33.718	637.138		35.965	623.672		33.718	792.748		31.791	839.665		31.47	638.884		35.538	741.581		32.433	1016.05		34.039	594.061		34.039	703.913		31.376	658.521		31.791	1012.24		32.433	701.673		32.433	1178.48
						33.075	629.74		34.039	764.029		34.039	639.958		36.287	627.831		34.039	791.977		32.112	845.194		31.791	634.901		35.858	737.009		32.754	1019.09		34.36	593.277		34.36	710.078		31.696	662.748		32.112	994.463		32.754	689.098		32.754	1159.07
						33.396	635.615		34.36	764.153		34.36	631.506		36.608	633.235		34.36	788.974		32.433	842.119		32.112	629.105		36.178	739.814		33.075	1016.17		34.681	595.754		34.681	715.769		32.016	641.657		32.433	971.219		33.075	674.14		33.075	1135.87
						33.718	637.47		34.681	765.32		34.681	626.955		36.929	639.675		34.681	783.233		32.754	838.318		32.433	626.885		36.498	743.269		33.396	1018.12		35.002	596.067		35.002	724.496		32.336	635.48		32.754	950.972		33.396	662.335		33.396	1113.39
						34.039	635.042		35.002	769.651		35.002	624.856		37.25	644.116		35.002	771.199		33.075	844.645		32.754	623.727		36.818	744.489		33.718	1015.5		35.323	594.602		35.323	737.301		32.656	632.504		33.075	938.742		33.718	651.83		33.718	1090.11
						34.36	638.542		35.323	771.157		35.323	627.127		37.571	652.022		35.323	771.145		33.396	846.581		33.075	623.896		37.139	734.478		34.039	1007.94		35.644	596.029		35.644	736.956		32.977	631.214		33.396	927.581		34.039	640.224		34.039	1066.61
						34.681	641.118		35.644	771.942		35.644	638.461		37.892	656.615		35.644	766.86		33.718	847.461		33.396	622.966		37.459	744.008		34.36	1010.13		35.965	594.806		35.965	740.745		33.297	631.671		33.718	907.99		34.36	632.75		34.36	1046.97
						35.002	646.064		35.965	772.529		35.965	650.714		38.213	663.778		35.965	758.261		34.039	847.725		33.718	620.12		37.779	747.225		34.681	1010.95		36.287	601.87		36.287	745.477		33.617	638.066		34.039	883.592		34.681	625.237		34.681	1021.76
						35.323	650.32		36.287	777.437		36.287	663.365		38.534	671.417		36.287	750.413		34.36	853.598		34.039	614.251		38.099	740.952		35.002	1008.44		36.608	597.359		36.608	743.189		33.937	643.196		34.36	866.266		35.002	621.062		35.002	993.104
						35.644	656.186		36.608	778.929		36.608	665.417		38.856	676.175		36.608	745.481		34.681	852.478		34.36	616.777		38.419	747.319		35.323	1004.14		36.929	592.206		36.929	741.815		34.257	651.852		34.681	846.713		35.323	613.399		35.323	969.782
						35.965	659.804		36.929	778.683		36.929	664.054		39.177	679.842		36.929	737.538		35.002	855.222		34.681	617.773		38.739	746.746		35.644	1008.59		37.25	585.619		37.25	741.173		34.577	657.999		35.002	826.507		35.644	601.6		35.644	950.956
						36.287	661.53		37.25	778.609		37.25	660.582		39.498	685.589		37.25	732.592		35.323	847.196		35.002	618.541		39.06	743.616		35.965	1004.24		37.571	584.938		37.571	738.985		34.897	659.556		35.323	800.809		35.965	588.613		35.965	932.227
						36.608	663.707		37.571	772.265		37.571	658.884		39.819	687.528		37.571	722.529		35.644	847.619		35.323	620.926		39.38	737.647		36.287	1000.02		37.892	574.776		37.892	733.27		35.218	662.657		35.644	782.061		36.287	580.415		36.287	908.896
						36.929	661.992		37.892	769.58		37.892	659.064		40.14	689.513		37.892	722.104		35.965	851.15		35.644	622.332		39.7	731.895		36.608	1010.84		38.213	564.289		38.213	724.225		35.538	668.328		35.965	770.463		36.608	571.516		36.608	891.211
						37.25	657.069		38.213	769.769		38.213	660.206		40.461	689.559		38.213	714.963		36.287	842.925		35.965	623.733		40.02	730.407		36.929	1017.42		38.534	564.102		38.534	716.802		35.858	672.976		36.287	760.915		36.929	570.702		36.929	875.941
						37.571	652.071		38.534	770.324		38.534	661.506		40.782	693.394		38.534	703.684		36.608	839.64		36.287	618.832		40.34	724.072		37.25	1015.2		38.856	556.978		38.856	712.865		36.178	684.243		36.608	746.815		37.25	575.366		37.25	861.659
						37.892	651.357		38.856	771.038		38.856	661.932		41.103	697.677		38.856	697.135		36.929	844.873		36.608	619.544		40.66	721.349		37.571	1017.71		39.177	549.894		39.177	709.983		36.498	688.759		36.929	735.48		37.571	578.583		37.571	842.389
						38.213	654.256		39.177	766.965		39.177	662.121		41.424	702.039		39.177	689.18		37.25	857.368		36.929	621.67		40.981	714.966		37.892	1017.55		39.498	540.976		39.498	712.087		36.818	690.441		37.25	729.855		37.892	587.256		37.892	823.504
						38.534	660.209		39.498	766.137		39.498	661.263		41.746	705.936		39.498	675.561		37.571	862.053		37.25	621.386		41.301	711.922		38.213	1019.9		39.819	537.665		39.819	708.479		37.139	688.839		37.571	722.079		38.213	593.978		38.213	810.5
						38.856	668.103		39.819	760.309		39.819	657.985		42.067	703.899		39.819	671.941		37.892	853.991		37.571	622.801		41.621	710.752		38.534	1024.04		40.14	532.322		40.14	704.48		37.459	692		37.892	716.289		38.534	599.147		38.534	800.288
						39.177	672.488		40.14	750.112		40.14	656.032		42.388	707.722		40.14	666.654		38.213	847.111		37.892	628.032		41.941	708.581		38.856	1019.02		40.461	525.429		40.461	702.302		37.779	695.536		38.213	705.002		38.856	608.435		38.856	782.87
						39.498	670.879		40.461	741.449		40.461	655.92		42.709	713.504		40.461	659.418		38.534	843.685		38.213	631.048		42.261	696.407		39.177	1018.96		40.782	521.702		40.782	706.419		38.099	696.314		38.534	698.441		39.177	617.566		39.177	768.499
						39.819	679.541		40.782	729.204		40.782	655.23		43.03	718.649		40.782	649.158		38.856	837.607		38.534	633.27		42.581	689.583		39.498	1020.91		41.103	515.812		41.103	700.378		38.419	699.756		38.856	697.081		39.498	625.673		39.498	756.181
						40.14	683.593		41.103	724.842		41.103	654.095		43.351	722.773		41.103	637.544		39.177	833.923		38.856	637.382		42.902	678.762		39.819	1016.93		41.424	511.193		41.424	689.422		38.739	704.831		39.177	698.035		39.819	634.25		39.819	752.788
						40.461	684.986		41.424	720.053		41.424	655.379		43.672	726.607		41.424	622.019		39.498	833.192		39.177	637.941		43.222	676.595		40.14	1019.77		41.746	505.759		41.746	681.027		39.06	712.209		39.498	700.964		40.14	645.519		40.14	748.517
						40.782	685.189		41.746	708.717		41.746	653.732		43.993	728.516		41.746	611.693		39.819	829.696		39.498	634.593		43.542	670.596		40.461	1029.15		42.067	499.86		42.067	672.622		39.38	718.417		39.819	710.376		40.461	660.756		40.461	744.842
						41.103	687.868		42.067	692.121		42.067	652.566		44.315	733.05		42.067	598.06		40.14	825.037		39.819	637.67		43.862	664.311		40.782	1041.07		42.388	494.769		42.388	666.86		39.7	723.992		40.14	717.307		40.782	675.517		40.782	744.924
						41.424	690.464		42.388	679.135		42.388	651.283		44.636	735.02		42.388	589.863		40.461	823.465		40.14	640.752		44.182	656.563		41.103	1050.61		42.709	489.057		42.709	654.216		40.02	737.562		40.461	727.768		41.103	691.618		41.103	748.018
						41.746	694.15		42.709	667.055		42.709	650.426		44.957	734.434		42.709	585.895		40.782	823.951		40.461	646.651		44.502	653.714		41.424	1054.44		43.03	487.863		43.03	646.2		40.34	750.463		40.782	741.991		41.424	708.406		41.424	749.381
						42.067	695.539		43.03	663.114		43.03	646.393		45.278	734.838		43.03	583.128		41.103	825.272		40.782	651.142		44.822	655.355		41.746	1058.1		43.351	483.719		43.351	640.602		40.66	761.056		41.103	756.175		41.746	732.987		41.746	750.578
						42.388	698.234		43.351	650.74		43.351	641.314		45.599	737.052		43.351	581.592		41.424	828.495		41.103	654.895		45.143	646.498		42.067	1061.02		43.672	484.237		43.672	627.465		40.981	770.846		41.424	771.377		42.067	746.27		42.067	751.959
						42.709	701.17		43.672	638.026		43.672	634.794		45.92	744.979		43.672	579.228		41.746	826.92		41.424	661.192		45.463	646.931		42.388	1063.21		43.993	478.991		43.993	618.054		41.301	779.291		41.746	786.013		42.388	762.737		42.388	754.427
						43.03	704.589		43.993	620.143		43.993	629.391		46.241	744.018		43.993	576.729		42.067	829.405		41.746	670.036		45.783	644.647		42.709	1060.31		44.315	473.985		44.315	609.263		41.621	786.058		42.067	803.345		42.709	784.399		42.709	758.237
						43.351	709.18		44.315	609.726		44.315	622.025		46.562	744.18		44.315	580.604		42.388	834.999		42.067	677.429		46.103	635.942		43.03	1069.58		44.636	473.321		44.636	596.857		41.941	795.598		42.388	817.386		43.03	805.307		43.03	762.018
						43.672	711.382		44.636	595.332		44.636	615.893		46.884	746.47		44.636	576.724		42.709	838.045		42.388	685.425		46.423	623.371		43.351	1081.55		44.957	469.788		44.957	582.064		42.261	806.786		42.709	835.03		43.351	825.416		43.351	768.487
						43.993	700.821		44.957	579.31		44.957	612.721		47.205	739.969		44.957	571.159		43.03	839.403		42.709	693.773		46.743	611.523		43.672	1101		45.278	469.027		45.278	571.27		42.581	817.928		43.03	846.46		43.672	842.545		43.672	776.988
						44.315	699.178		45.278	576.962		45.278	607.064		47.526	752.135		45.278	563.496		43.351	840.698		43.03	707.207		47.064	598.206		43.993	1108.03		45.599	468.685		45.599	554.76		42.902	829.777		43.351	861.608		43.993	875.208		43.993	780.607
						44.636	694.436		45.599	566.92		45.599	601.312		47.847	757.978		45.599	558.465		43.672	843.47		43.351	715.649		47.384	594.709		44.315	1121.96		45.92	467.414		45.92	543.783		43.222	841.056		43.672	874.496		44.315	889.129		44.315	789.351
						44.957	691.038		45.92	555.676		45.92	595.223		48.168	768.453		45.92	554.342		43.993	847.865		43.672	725.101		47.704	592.7		44.636	1134.49		46.241	465.339		46.241	539.473		43.542	855.637		43.993	889.675		44.636	908.918		44.636	796.898
						45.278	697.257		46.241	553.956		46.241	589.991		48.489	766.469		46.241	554.533		44.315	853.988		43.993	739.68		48.024	580.782		44.957	1153.58		46.562	465.991		46.562	532.355		43.862	866.616		44.315	902.679		44.957	931.736		44.957	801.408
						45.599	703.849		46.562	552.338		46.562	583.912		48.81	775.881		46.562	554.837		44.636	861.262		44.315	754.006		48.344	576.199		45.278	1149.48		46.884	466.766		46.884	520.223		44.182	882.16		44.636	912.124		45.278	956.555		45.278	806.939
						45.92	702.274		46.884	551.151		46.884	577.362		49.131	786.237		46.884	554.712		44.957	872.143		44.636	771.852		48.664	571.881		45.599	1154.9		47.205	467.36		47.205	508.643		44.502	897.497		44.957	919.034		45.599	985.143		45.599	813.604
						46.241	701.63		47.205	541.361		47.205	571.678		49.452	796.819		47.205	567.617		45.278	882.182		44.957	787.11		48.985	569.653		45.92	1166.41		47.526	472.391		47.526	502.866		44.822	915.526		45.278	927.421		45.92	1014.94		45.92	820.174
						46.562	702.959		47.526	533.539		47.526	569.819		49.774	797.701		47.526	566.138		45.599	890.422		45.278	801.603		49.305	570.627		46.241	1153.48		47.847	473.951		47.847	501.617		45.143	926.946		45.599	936.556		46.241	1034.7		46.241	829.524
						46.884	707.856		47.847	531.69		47.847	567.665		50.095	797.915		47.847	567.698		45.92	904.09		45.599	813.042		49.625	570.067		46.562	1151.6		48.168	475.146		48.168	499.793		45.463	942.831		45.92	947.259		46.562	1060.19		46.562	842.156
						47.205	703.556		48.168	530.093		48.168	567.885		50.416	796.078		48.168	571.119		46.241	910.634		45.92	824.261		49.945	570.534		46.884	1165.49		48.489	483.783		48.489	499.994		45.783	959.247		46.241	952.65		46.884	1084.83		46.884	851.218
						47.526	700.11		48.489	525.173		48.489	562.82		50.737	783.825		48.489	572.361		46.562	923.006		46.241	836.228		50.265	568.988		47.205	1180.17		48.81	484.657		48.81	498.479		46.103	976.006		46.562	962.927		47.205	1108.16		47.205	859.221
						47.847	699.977		48.81	524.778		48.81	560.898		51.058	780.098		48.81	578.685		46.884	939.969		46.562	845.747		50.585	573.123		47.526	1200.38		49.131	480.7		49.131	502.48		46.423	995.308		46.884	975.757		47.526	1132.37		47.526	868.855
						48.168	706.772		49.131	522.085		49.131	560.591		51.379	775.096		49.131	587.856		47.205	961.085		46.884	857.172		50.906	574.237		47.847	1212.57		49.452	482.862		49.452	510.554		46.743	1009.62		47.205	988.743		47.847	1158.66		47.847	881.913
						48.489	702.988		49.452	520.484		49.452	559.934		51.7	780.403		49.452	595.472		47.526	969.724		47.205	874.379		51.226	577.016		48.168	1229.78		49.774	482.34		49.774	511.78		47.064	1016.08		47.526	1004.52		48.168	1186.57		48.168	897.442
						48.81	703.011		49.774	520.231		49.774	565.905		52.021	771.229		49.774	604.111		47.847	980.928		47.526	886.422		51.546	583.669		48.489	1236.68		50.095	476.631		50.095	515.857		47.384	1031.44		47.847	1017.09		48.489	1223.25		48.489	917.208
						49.131	706.243		50.095	524.596		50.095	573.944		52.343	764.573		50.095	612.026		48.168	1005.11		47.847	897.527		51.866	590.115		48.81	1246.46		50.416	479.33		50.416	527.249		47.704	1046.14		48.168	1030.09		48.81	1252.74		48.81	935.962
						49.452	707.449		50.416	530.258		50.416	584.381		52.664	760.313		50.416	616.891		48.489	1007.31		48.168	908.569		52.186	595.944		49.131	1251.11		50.737	481.423		50.737	531.036		48.024	1061.91		48.489	1043.54		49.131	1271.48		49.131	955.257
						49.774	703.597		50.737	535.961		50.737	591.106		52.985	755.66		50.737	627.596		48.81	1015.69		48.489	918.647		52.506	603.721		49.452	1247.85		51.058	484.599		51.058	539.751		48.344	1072.41		48.81	1060.71		49.452	1296.35		49.452	977.144
						50.095	700.914		51.058	543.861		51.058	597.945		53.306	763.225		51.058	636.71		49.131	1026.42		48.81	923.188		52.826	612.749		49.774	1250.04		51.379	485.27		51.379	550.149		48.664	1082.67		49.131	1075.43		49.774	1312.83		49.774	1004.58
						50.416	700.707		51.379	553.552		51.379	606.25		53.627	767.357		51.379	646.663		49.452	1031.98		49.131	931.953		53.147	620.713		50.095	1256.56		51.7	491.061		51.7	556.253		48.985	1088.5		49.452	1090.35		50.095	1331.6		50.095	1030.47
						50.737	701.354		51.7	569.587		51.7	615.305		53.948	761.558		51.7	656.941		49.774	1038.9		49.452	946.402		53.467	623.71		50.416	1269.91		52.021	502.106		52.021	569.851		49.305	1098.47		49.774	1107.78		50.416	1348.38		50.416	1058.12
						51.058	699.505		52.021	583.917		52.021	623.393		54.269	760.017		52.021	668.872		50.095	1051.67		49.774	959.827		53.787	631.48		50.737	1256.97		52.343	507.628		52.343	579.78		49.625	1103.66		50.095	1127.5		50.737	1372.39		50.737	1075.38
						51.379	704.172		52.343	601.758		52.343	632.206		54.59	761.116		52.343	675.484		50.416	1064.01		50.095	975.384		54.107	639.444		51.058	1263.27		52.664	512.532		52.664	584.45		49.945	1114.49		50.416	1145.42		51.058	1399.22		51.058	1092
						51.7	702.743		52.664	621.592		52.664	639.072		54.912	792.362		52.664	675.064		50.737	1071.89		50.416	994.078		54.427	647.674		51.379	1275.41		52.985	515.571		52.985	596.485		50.265	1128.66		50.737	1164.86		51.379	1418.3		51.379	1107.35
						52.021	707.132		52.985	646.264		52.985	656.848		55.233	771.74		52.985	676.685		51.058	1084.29		50.737	1001.54		54.747	658.217		51.7	1294.85		53.306	520.194		53.306	609.595		50.585	1144.93		51.058	1182.69		51.7	1442.28		51.7	1122.9
						52.343	711.069		53.306	668.1		53.306	670.847		55.554	766.064		53.306	682.558		51.379	1096.44		51.058	1012.47		55.068	664.896		52.021	1310.74		53.627	530.038		53.627	626.508		50.906	1153.69		51.379	1200.58		52.021	1464.84		52.021	1142.92
						52.664	717.847		53.627	690.316		53.627	687.797		55.875	756.173		53.627	692.422		51.7	1110.15		51.379	1022.33		55.388	674.316		52.343	1330.85		53.948	542.565		53.948	641.532		51.226	1162.05		51.7	1221.96		52.343	1489.24		52.343	1163.99
						52.985	724.363		53.948	708.662		53.948	697.375		56.196	768.239		53.948	701.448		52.021	1116.99		51.7	1034.56		55.708	681.856		52.664	1344.52		54.269	563.935		54.269	660.017		51.546	1175.17		52.021	1244.27		52.664	1511.77		52.664	1190.91
						53.306	732.532		54.269	728.215		54.269	710.626		56.517	758.785		54.269	710.566		52.343	1123.85		52.021	1048.2		56.028	693.39		52.985	1381.65		54.59	586.108		54.59	678.352		51.866	1188.55		52.343	1264.93		52.985	1533.64		52.985	1214.44
						53.627	739.709		54.59	747.423		54.59	726.426		56.838	757.336		54.59	718.481		52.664	1133.55		52.343	1062.48		56.348	709.863		53.306	1404		54.912	603.9		54.912	698.379		52.186	1198.92		52.664	1281.93		53.306	1559.02		53.306	1238.02
						53.948	746.923		54.912	763.844		54.912	740.722		57.159	750.36		54.912	733.682		52.985	1147.53		52.664	1070.17		56.668	720.133		53.627	1424.08		55.233	630.104		55.233	717.949		52.506	1206.17		52.985	1308.88		53.627	1583.09		53.627	1258.75
						54.269	754.275		55.233	782.992		55.233	754.968		57.48	749.231		55.233	750.875		53.306	1159.74		52.985	1083.13		56.989	731.816		53.948	1433.16		55.554	651.48		55.554	733.59		52.826	1219.84		53.306	1315.87		53.948	1602.43		53.948	1286.35
						54.59	758.572		55.554	809.098		55.554	768.125		57.802	741.769		55.554	764.703		53.627	1166.23		53.306	1095.55		57.309	740.482		54.269	1439.3		55.875	678.027		55.875	747.391		53.147	1230.98		53.627	1336.87		54.269	1620.56		54.269	1309.75
						54.912	766.37		55.875	840.212		55.875	780.509		58.123	748.376		55.875	774.49		53.948	1182.19		53.627	1108.79		57.629	747.686		54.59	1459.48		56.196	695.611		56.196	763.308		53.467	1244.79		53.948	1354.41		54.59	1630.71		54.59	1331.57
						55.233	774.179		56.196	862.14		56.196	797.881		58.444	756.67		56.196	787.37		54.269	1196.68		53.948	1113.65		57.949	755.901		54.912	1477.17		56.517	707.607		56.517	782.02		53.787	1251.76		54.269	1369.65		54.912	1640.57		54.912	1356.86
						55.554	786.038		56.517	885.781		56.517	817.278		58.765	759.202		56.517	804.355		54.59	1211.41		54.269	1125.14		58.269	764.846		55.233	1494.41		56.838	716.441		56.838	801.995		54.107	1262.43		54.59	1383.55		55.233	1660.43		55.233	1377.17
						55.875	793.982		56.838	911.52		56.838	841.054		59.086	755.193		56.838	822.821		54.912	1224.06		54.59	1139.35		58.589	774.313		55.554	1518.28		57.159	726.314		57.159	821.111		54.427	1269.23		54.912	1399.9		55.554	1667.24		55.554	1400.27
						56.196	803.873		57.159	927.713		57.159	854.773		59.407	743.333		57.159	838.695		55.233	1237.68		54.912	1156.3		58.91	783.993		55.875	1553.05		57.48	740.442		57.48	846.226		54.747	1280.35		55.233	1404.62		55.875	1683.88		55.875	1421.79
						56.517	814.337		57.48	945.881		57.48	869.093		59.728	743.525		57.48	852.854		55.554	1250.6		55.233	1167.41		59.23	792.938		56.196	1583.58		57.802	760.564		57.802	870.737		55.068	1290.68		55.554	1410.61		56.196	1689.49		56.196	1437.07
						56.838	829.184		57.802	960.859		57.802	886.845		60.049	747.38		57.802	865.668		55.875	1258.94		55.554	1172.99		59.55	801.252		56.517	1596.52		58.123	786.363		58.123	893.17		55.388	1301.13		55.875	1421.66		56.517	1690.04		56.517	1457.45
						57.159	836.715		58.123	973.816		58.123	904.402		60.371	751.185		58.123	879.173		56.196	1270.8		55.875	1176.27		59.87	809.932		56.838	1613.71		58.444	809.285		58.444	920.762		55.708	1316.37		56.196	1422.78		56.838	1696.98		56.838	1477.34
						57.48	846.023		58.444	993.554		58.444	922.223		60.692	745.259		58.444	888.59		56.517	1279.44		56.196	1171.31		60.19	824.967		57.159	1634.72		58.765	832.924		58.765	944.489		56.028	1321.35		56.517	1432.65		57.159	1696.02		57.159	1504.43
						57.802	847.833		58.765	1018.09		58.765	936.958		61.013	747.719		58.765	895.109		56.838	1285.46		56.517	1171.85		60.51	840.027		57.48	1650.34		59.086	853.922		59.086	969.554		56.348	1324.91		56.838	1447.97		57.48	1694.89		57.48	1512.21
						58.123	850.159		59.086	1038.53		59.086	945.902		61.334	744.776		59.086	902.103		57.159	1291.22		56.838	1170.04		60.83	854.71		57.802	1661.42		59.407	877.865		59.407	995.433		56.668	1333.25		57.159	1462.06		57.802	1699.2		57.802	1523.86
						58.444	860.015		59.407	1053.58		59.407	957.01		61.655	751.818		59.407	921.253		57.48	1300.69		57.159	1175.44		61.151	870.349		58.123	1671.58		59.728	903.975		59.728	1023.04		56.989	1341.57		57.48	1483.37		58.123	1704.63		58.123	1532.13
						58.765	872.002		59.728	1076.01		59.728	967.738		61.976	752.904		59.728	926.557		57.802	1311.3		57.48	1170.07		61.471	892.595		58.444	1678.4		60.049	926.005		60.049	1047.22		57.309	1353.55		57.802	1500.38		58.444	1712.36		58.444	1543.48
						59.086	884.093		60.049	1096.17		60.049	980.654		62.297	757.297		60.049	936.601		58.123	1322.82		57.802	1172.78		61.791	903.646		58.765	1702.45		60.371	936.772		60.371	1073.42		57.629	1365.33		58.123	1511.42		58.765	1725.67		58.765	1549.35
						59.407	900.724		60.371	1114.29		60.371	995.222		62.618	768.351		60.371	952.561		58.444	1335.77		58.123	1172.84		62.111	917.253		59.086	1730		60.692	964.472		60.692	1092.98		57.949	1379.15		58.444	1531.68		59.086	1731.01		59.086	1557.16
						59.728	912.033		60.692	1125.57		60.692	1009.51		62.94	779.075		60.692	962.292		58.765	1343.59		58.444	1177.41		62.431	926.971		59.407	1743.47		61.013	985.484		61.013	1116.48		58.269	1385.01		58.765	1544.78		59.407	1739.77		59.407	1559.52
						60.049	926.697		61.013	1146.02		61.013	1022.56		63.261	783.263		61.013	975.061		59.086	1346.14		58.765	1177.73		62.751	942.707		59.728	1761.94		61.334	997.447		61.334	1135.19		58.589	1392.99		59.086	1556.29		59.728	1745.45		59.728	1568.39
						60.371	946.776		61.334	1164.43		61.334	1032.01		63.582	779.529		61.334	982.22		59.407	1353.75		59.086	1175.21		63.072	955.09		60.049	1773.55		61.655	1018.52		61.655	1154.91		58.91	1400.43		59.407	1561.33		60.049	1747.18		60.049	1579.32
						60.692	948.665		61.655	1168.72		61.655	1041.14		63.903	801.003		61.655	992.023		59.728	1357.66		59.407	1176.18		63.392	964.356		60.371	1783.28		61.976	1034.46		61.976	1177.59		59.23	1393.91		59.728	1567.45		60.371	1757.17		60.371	1593.75
						61.013	953.791		61.976	1179.82		61.976	1045.19		64.224	813.589		61.976	1004.08		60.049	1361.23		59.728	1179.11		63.712	976.358		60.692	1788.9		62.297	1054.6		62.297	1200.41		59.55	1393.77		60.049	1573.11		60.692	1763.64		60.692	1608.76
						61.334	955.901		62.297	1202.46		62.297	1050.34		64.545	824.217		62.297	1014.5		60.371	1358.33		60.049	1180.62		64.032	986.601		61.013	1806.63		62.618	1087.9		62.618	1219.35		59.87	1391.73		60.371	1588.64		61.013	1779.29		61.013	1622.33
						61.655	955.452		62.618	1219.55		62.618	1063.3		64.866	836.94		62.618	1024.34		60.692	1359.09		60.371	1184.24		64.352	998.306		61.334	1833.33		62.94	1096.46		62.94	1242.27		60.19	1390.53		60.692	1587.79		61.334	1783.28		61.334	1633.3
						61.976	960.443		62.94	1243.4		62.94	1064.27		65.187	844.525		62.94	1032.31		61.013	1360.34		60.692	1184.2		64.672	1008.84		61.655	1850.51		63.261	1113.29		63.261	1260.7		60.51	1392.77		61.013	1593.32		61.655	1764.38		61.655	1642.5
						62.297	965.161		63.261	1258.34		63.261	1068.12		65.508	852.429		63.261	1046.75		61.334	1365.02		61.013	1183.02		64.993	1019.28		61.976	1875.62		63.582	1137.25		63.582	1274.46		60.83	1391.91		61.334	1600.51		61.976	1762.04		61.976	1653.54
						62.618	967.013		63.582	1266.57		63.582	1080.12		65.83	873.004		63.582	1066.06		61.655	1370.27		61.334	1176.82		65.313	1029.24		62.297	1899.36		63.903	1134.4		63.903	1280.83		61.151	1393.04		61.655	1600.89		62.297	1766.09		62.297	1670.39
						62.94	977.322		63.903	1266.28		63.903	1084.3		66.151	878.004		63.903	1079.79		61.976	1376.87		61.655	1176.57		65.633	1042.21		62.618	1904.79		64.224	1139.21		64.224	1284.18		61.471	1389.82		61.976	1606.13		62.618	1761.41		62.618	1667.33
						63.261	989.382		64.224	1280.89		64.224	1092.01		66.472	883.864		64.224	1093.88		62.297	1377		61.976	1176.33		65.953	1053.3		62.94	1914.39		64.545	1152.01		64.545	1287.63		61.791	1385.41		62.297	1612.12		62.94	1771.75		62.94	1661.79
						63.582	993.106		64.545	1301.43		64.545	1098.13		66.793	891.264		64.545	1107.08		62.618	1376.47		62.297	1176.82		66.273	1063.37		63.261	1924.48		64.866	1166.83		64.866	1284.53		62.111	1378.83		62.618	1612.23		63.261	1773.9		63.261	1663.3
						63.903	1000.33		64.866	1315.14		64.866	1107.05		67.114	911.426		64.866	1121.64		62.94	1378.97		62.618	1178.95		66.593	1069.61		63.582	1946.66		65.187	1187.02		65.187	1286.98		62.431	1386.66		62.94	1602.49		63.582	1776.97		63.582	1668.51
						64.224	1000.91		65.187	1322.25		65.187	1115.3		67.435	930.313		65.187	1131.15		63.261	1381.93		62.94	1175.96		66.914	1078.96		63.903	1947.85		65.508	1200.73		65.508	1296.88		62.751	1377.11		63.261	1595.93		63.903	1769.28		63.903	1668.71
						64.545	995.286		65.508	1328.65		65.508	1122.99		67.756	945.322		65.508	1140.15		63.582	1390.75		63.261	1176.15		67.234	1088.48		64.224	1958.57		65.83	1199.65		65.83	1316.13		63.072	1372.35		63.582	1593.08		64.224	1767.55		64.224	1667.04
						64.866	995.216		65.83	1340.6		65.83	1127.4		68.077	958.269		65.83	1149.13		63.903	1385.47		63.582	1179.83		67.554	1099.85		64.545	1965.19		66.151	1209.14		66.151	1338.6		63.392	1365.22		63.903	1587.55		64.545	1768.75		64.545	1671.71
						65.187	999.813		66.151	1334.34		66.151	1137.53		68.399	973.544		66.151	1157.48		64.224	1388.12		63.903	1178.65		67.874	1109.25		64.866	1973.56		66.472	1218.07		66.472	1359.87		63.712	1355.32		64.224	1582.56		64.866	1764.33		64.866	1664.91
						65.508	1005.58		66.472	1340.77		66.472	1141.32		68.72	992.446		66.472	1166.79		64.545	1396.81		64.224	1176.46		68.194	1121.82		65.187	1980.85		66.793	1229.99		66.793	1378.39		64.032	1348.2		64.545	1578.72		65.187	1777.14		65.187	1655.13
						65.83	1012.51		66.793	1347.85		66.793	1142.94		69.041	1019.91		66.793	1177.57		64.866	1410.29		64.545	1175.26		68.514	1136.04		65.508	1986.77		67.114	1228.12		67.114	1382.53		64.352	1348.16		64.866	1580.68		65.508	1784.83		65.508	1646.49
						66.151	1020.07		67.114	1349.59		67.114	1150.45		69.362	1023.79		67.114	1185.96		65.187	1419.73		64.866	1165.54		68.834	1140.13		65.83	1973.9		67.435	1234.52		67.435	1389.52		64.672	1341.68		65.187	1596.65		65.83	1775.77		65.83	1645.18
						66.472	1026.66		67.435	1353.68		67.435	1152.99		69.683	1036.43		67.435	1188.07		65.508	1436.66		65.187	1164.64		69.155	1148.51		66.151	1971.16		67.756	1240.79		67.756	1387.51		64.993	1335.72		65.508	1607.9		66.151	1757.84		66.151	1622.87
						66.793	1032.23		67.756	1355.6		67.756	1156.46		70.004	1052.57		67.756	1190.88		65.83	1436.12		65.508	1164.44		69.475	1154.16		66.472	1986.76		68.077	1252.85		68.077	1383.47		65.313	1332.52		65.83	1612.82		66.472	1751.09		66.472	1625.66
						67.114	1031.7		68.077	1362.54		68.077	1161.86		70.325	1066.48		68.077	1191.45		66.151	1452.02		65.83	1163.92		69.795	1162.66		66.793	2008.74		68.399	1259.88		68.399	1381.3		65.633	1330.34		66.151	1609.86		66.793	1744.59		66.793	1632.66
						67.435	1037.98		68.399	1370.64		68.399	1169.84		70.646	1077.04		68.399	1196.67		66.472	1459.39		66.151	1172.38		70.115	1168.56		67.114	2024.84		68.72	1268.08		68.72	1381.84		65.953	1326.73		66.472	1610.87		67.114	1740.23		67.114	1647.6
						67.756	1041.05		68.72	1378.11		68.72	1181.53		70.968	1087.49		68.72	1201.83		66.793	1470.23		66.472	1176.81		70.435	1174.79		67.435	2031.2		69.041	1276.14		69.041	1392.97		66.273	1326.43		66.793	1613.85		67.435	1738.24		67.435	1653.49
						68.077	1041.73		69.041	1394.84		69.041	1191.7		71.289	1100.5		69.041	1204.57		67.114	1478.81		66.793	1182.27		70.755	1176.62		67.756	2038.81		69.362	1283.4		69.362	1401.87		66.593	1317.48		67.114	1607.35		67.756	1729.93		67.756	1661.18
						68.399	1038.7		69.362	1390.28		69.362	1203.07		71.61	1114.05		69.362	1216.64		67.435	1489.85		67.114	1186.9		71.076	1181.82		68.077	2020.22		69.683	1279.3		69.683	1411.23		66.914	1316.58		67.435	1603.64		68.077	1708.22		68.077	1670.09
						68.72	1046.07		69.683	1397.23		69.683	1214.03		71.931	1131.59		69.683	1229.1		67.756	1494.01		67.435	1196.35		71.396	1182.85		68.399	2010.26		70.004	1281.38		70.004	1415.17		67.234	1311.22		67.756	1600.1		68.399	1688.06		68.399	1678.73
						69.041	1059.09		70.004	1398.34		70.004	1228.65		72.252	1147.29		70.004	1240.54		68.077	1501.51		67.756	1201.62		71.716	1189.11		68.72	2003.95		70.325	1277.29		70.325	1423.06		67.554	1309.4		68.077	1599.15		68.72	1668.64		68.72	1682.57
						69.362	1066.56		70.325	1401.11		70.325	1237.11		72.573	1162.23		70.325	1242.95		68.399	1509.24		68.077	1198.64		72.036	1193.73		69.041	2008.93		70.646	1284.71		70.646	1431.57		67.874	1304.78		68.399	1603.4		69.041	1645.86		69.041	1671.47
						69.683	1076.49		70.646	1403.02		70.646	1245.34		72.894	1184.09		70.646	1245.29		68.72	1514.39		68.399	1206.19		72.356	1199.97		69.362	2005.86		70.968	1292.72		70.968	1432.4		68.194	1306.77		68.72	1600.6		69.362	1624.21		69.362	1684.96
						70.004	1087.58		70.968	1414.3		70.968	1254.93		73.215	1206.42		70.968	1242.68		69.041	1519.41		68.72	1205.58		72.676	1190.38		69.683	2016.68		71.289	1286.58		71.289	1421.85		68.514	1308.07		69.041	1590.93		69.683	1620.79		69.683	1682.45
						70.325	1093.79		71.289	1429.38		71.289	1262.38		73.536	1209.49		71.289	1239.35		69.362	1528.66		69.041	1210.65		72.997	1185.66		70.004	2032.23		71.61	1288.62		71.61	1420		68.834	1306.73		69.362	1579		70.004	1624.15		70.004	1677.93
						70.646	1100.32		71.61	1432.85		71.61	1269.88		73.858	1222.55		71.61	1231.7		69.683	1527.56		69.362	1213.3		73.317	1188.11		70.325	2054.29		71.931	1296.24		71.931	1416.38		69.155	1306.66		69.683	1573.54		70.325	1611.67		70.325	1677.64
						70.968	1101.26		71.931	1426.01		71.931	1267.95		74.179	1240.71		71.931	1232.74		70.004	1529.54		69.683	1213.3		73.637	1184.01		70.646	2068.79		72.252	1306.61		72.252	1411.07		69.475	1306.11		70.004	1574.27		70.646	1612.13		70.646	1667.96
						71.289	1101.77		72.252	1414.73		72.252	1260.72		74.5	1254		72.252	1230.27		70.325	1545.18		70.004	1214.95		73.957	1188.08		70.968	2081.17		72.573	1326.71		72.573	1413.71		69.795	1305.6		70.325	1565.17		70.968	1615.67		70.968	1663.48
						71.61	1095.57		72.573	1406.97		72.573	1255.66		74.821	1274.19		72.573	1234.77		70.646	1541.71		70.325	1235.66		74.277	1191.02		71.289	2085.22		72.894	1346.81		72.894	1414.47		70.115	1310.88		70.646	1563.57		71.289	1626.75		71.289	1650.88
						71.931	1089.77		72.894	1403		72.894	1252.55		75.142	1282.41		72.894	1234.17		70.968	1548.07		70.646	1226.12		74.597	1192.45		71.61	2095.26		73.215	1371.75		73.215	1422.31		70.435	1298.7		70.968	1560.49		71.61	1598.24		71.61	1643.62
						72.252	1083.85		73.215	1393.74		73.215	1247.12		75.463	1292.8		73.215	1232.8		71.289	1550.57		70.968	1224.47		74.918	1192.08		71.931	2103.41		73.536	1388.65		73.536	1431.25		70.755	1288.88		71.289	1547.01		71.931	1580.09		71.931	1628.89
						72.573	1078.26		73.536	1376.79		73.536	1240.96		75.784	1307.39		73.536	1232.25		71.61	1563.24		71.289	1223.61		75.238	1193.01		72.252	2115.91		73.858	1363.4		73.858	1450.84		71.076	1281.06		71.61	1545.92		72.252	1564.38		72.252	1605.03
						72.894	1084.56		73.858	1389.28		73.858	1239.09		76.105	1315.1		73.858	1223.88		71.931	1571.8		71.61	1227.8		75.558	1190.37		72.573	2121.9		74.179	1354.67		74.179	1465.78		71.396	1282.21		71.931	1537.92		72.573	1539.58		72.573	1596.22
						73.215	1090.06		74.179	1402.3		74.179	1237.87		76.427	1324.97		74.179	1215.63		72.252	1580.8		71.931	1229.36		75.878	1189.97		72.894	2133.55		74.5	1356.62		74.5	1476.36		71.716	1280.55		72.252	1531.78		72.894	1525.69		72.894	1577.05
						73.536	1090.82		74.5	1416.43		74.5	1233.71		76.748	1334.15		74.5	1204.9		72.573	1591.45		72.252	1224.53		76.198	1196.41		73.215	2132.08		74.821	1347.67		74.821	1485.89		72.036	1285.24		72.573	1528.6		73.215	1525.53		73.215	1553.33
						73.858	1102.01		74.821	1413.64		74.821	1230.61		77.069	1335.28		74.821	1202.6		72.894	1583.11		72.573	1217.75		76.518	1201.18		73.536	2128.36		75.142	1341.79		75.142	1492.44		72.356	1289.55		72.894	1534.5		73.536	1520.69		73.536	1537.38
						74.179	1099.57		75.142	1405		75.142	1227.4		77.39	1339.5		75.142	1201.66		73.215	1574.72		72.894	1215.68		76.839	1218.89		73.858	2130.65		75.463	1343.55		75.463	1494.58		72.676	1297.78		73.215	1536.91		73.858	1517.84		73.858	1514.95
						74.5	1095.67		75.463	1396.74		75.463	1223.62		77.711	1345.9		75.463	1197.47		73.536	1560.25		73.215	1215.63		77.159	1230.09		74.179	2129.6		75.784	1352.77		75.784	1481.42		72.997	1305.43		73.536	1532.26		74.179	1498.95		74.179	1497.41
						74.821	1108.58		75.784	1388.67		75.784	1220.66		78.032	1352.47		75.784	1201.07		73.858	1551.08		73.536	1216.33		77.479	1238.12		74.5	2132.93		76.105	1367.54		76.105	1488.69		73.317	1312.87		73.858	1533.61		74.5	1471.29		74.5	1486.92
						75.142	1099.22		76.105	1378.98		76.105	1220.73		78.353	1362.93		76.105	1192.35		74.179	1542.38		73.858	1213.16		77.799	1252.31		74.821	2125.65		76.427	1380.94		76.427	1503.13		73.637	1318.06		74.179	1533.52		74.821	1441.46		74.821	1485.98
						75.463	1081.94		76.427	1366.81		76.427	1217.91		78.674	1371.42		76.427	1186.01		74.5	1550.43		74.179	1215.86		78.119	1258.14		75.142	2126.38		76.748	1393.94		76.748	1511.22		73.957	1319.7		74.5	1530.02		75.142	1415.64		75.142	1488.31
						75.784	1071.45		76.748	1348.36		76.748	1210.54		78.996	1372.09		76.748	1180.67		74.821	1542.16		74.5	1220.3		78.439	1264.79		75.463	2125.63		77.069	1409.04		77.069	1526.11		74.277	1319.31		74.821	1529.71		75.463	1395.17		75.463	1489.81
						76.105	1072.92		77.069	1351.93		77.069	1205.54		79.317	1370.68		77.069	1182.04		75.142	1547.61		74.821	1229.09		78.759	1271.93		75.784	2128.81		77.39	1387.93		77.39	1535.79		74.597	1321.96		75.142	1522.64		75.784	1371.9		75.784	1487.76
						76.427	1077.31		77.39	1352.59		77.39	1203.76		79.638	1371.8		77.39	1184.72		75.463	1554.54		75.142	1246.14		79.08	1271.51		76.105	2121.24		77.711	1371.41		77.711	1546.46		74.918	1331.92		75.463	1511.34		76.105	1343.41		76.105	1478.9
						76.748	1080.1		77.711	1352.54		77.711	1197.16		79.959	1369.7		77.711	1180.9		75.784	1547.57		75.463	1262.29		79.4	1276.33		76.427	2113.35		78.032	1372.61		78.032	1534.95		75.238	1342.91		75.784	1496.17		76.427	1321.79		76.427	1469.28
						77.069	1081.88		78.032	1341.51		78.032	1193.56		80.28	1356.16		78.032	1179.99		76.105	1549.95		75.784	1265.94		79.72	1279.83		76.748	2099.24		78.353	1393.22		78.353	1531.99		75.558	1370.41		76.105	1492.4		76.748	1293.72		76.748	1465.06
						77.39	1084.33		78.353	1323.75		78.353	1191.84		80.601	1352.24		78.353	1186.82		76.427	1551.59		76.105	1270.01		80.04	1278.48		77.069	2074.08		78.674	1411.82		78.674	1533.73		75.878	1374.06		76.427	1491.49		77.069	1272.14		77.069	1458.6
						77.711	1094.28		78.674	1311.5		78.674	1184.4		80.922	1349.96		78.674	1191.8		76.748	1541.7		76.427	1270.42		80.36	1282.35		77.39	2048.22		78.996	1416.62		78.996	1531.24		76.198	1385.64		76.748	1491.26		77.39	1253.89		77.39	1451.14
						78.032	1091.15		78.996	1310.27		78.996	1177.87		81.243	1351.06		78.996	1189.81		77.069	1528.49		76.748	1262.84		80.68	1287.8		77.711	2030.72		79.317	1434.37		79.317	1533.28		76.518	1392.18		77.069	1481.49		77.711	1238.7		77.711	1440.67
						78.353	1087.1		79.317	1302.6		79.317	1173.1		81.564	1359.9		79.317	1197.67		77.39	1517.16		77.069	1260.29		81.001	1280.41		78.032	2006.38		79.638	1435.1		79.638	1527.43		76.839	1385.61		77.39	1469.16		78.032	1240.98		78.032	1428.61
						78.674	1083.37		79.638	1304.99		79.638	1169.52		81.886	1361.37		79.638	1196.55		77.711	1498.7		77.39	1249.85		81.321	1282.05		78.353	1995.5		79.959	1415.31		79.959	1520.39		77.159	1384.83		77.711	1458.96		78.353	1240.59		78.353	1431.34
						78.996	1085.34		79.959	1307.42		79.959	1167.39		82.207	1357.46		79.959	1199.12		78.032	1489.92		77.711	1240.01		81.641	1272.26		78.674	1978.93		80.28	1394.01		80.28	1515.69		77.479	1379.14		78.032	1460.89		78.674	1234.2		78.674	1421.92
						79.317	1087.39		80.28	1325.29		80.28	1164.37		82.528	1344.73		80.28	1191.39		78.353	1479.06		78.032	1229.83		81.961	1262.23		78.996	1947.53		80.601	1391.97		80.601	1499.59		77.799	1369.34		78.353	1465.88		78.996	1213.95		78.996	1410.74
						79.638	1095.2		80.601	1320.07		80.601	1163.05		82.849	1332.94		80.601	1193.65		78.674	1469.49		78.353	1225.16		82.281	1255.72		79.317	1930.84		80.922	1395.64		80.922	1477.73		78.119	1363.31		78.674	1475.92		79.317	1197.18		79.317	1393.92
						79.959	1109.68		80.922	1315.45		80.922	1166.31		83.17	1324.93		80.922	1188.44		78.996	1456.52		78.674	1222.16		82.601	1248.27		79.638	1910.7		81.243	1391.22		81.243	1459.27		78.439	1354.69		78.996	1470.6		79.638	1165.74		79.638	1374.26
						80.28	1126.98		81.243	1309.09		81.243	1171.55		83.491	1318.21		81.243	1181.57		79.317	1451.11		78.996	1221.28		82.922	1241.09		79.959	1903.01		81.564	1393.25		81.564	1434.19		78.759	1334.2		79.317	1451.9		79.959	1134.34		79.959	1348.74
						80.601	1137.85		81.564	1283.1		81.564	1180.37		83.812	1310.9		81.564	1176.25		79.638	1450.91		79.317	1217.48		83.242	1237.39		80.28	1898.48		81.886	1397.81		81.886	1417.22		79.08	1301.45		79.638	1422.84		80.28	1119.89		80.28	1326.96
						80.922	1138.9		81.886	1264.2		81.886	1186.79		84.133	1302.3		81.886	1173.25		79.959	1447.14		79.638	1211.74		83.562	1233.14		80.601	1899.17		82.207	1390.93		82.207	1396.34		79.4	1274.1		79.959	1385.62		80.601	1109.93		80.601	1303.91
						81.243	1128.73		82.207	1246.97		82.207	1187.56		84.455	1289.37		82.207	1166.4		80.28	1447.45		79.959	1202.36		83.882	1226.7		80.922	1896.69		82.528	1381.07		82.528	1383.84		79.72	1233.8		80.28	1349.47		80.922	1100.89		80.922	1284.26
						81.564	1117.72		82.528	1234.76		82.528	1183.74		84.776	1277.27		82.528	1161.88		80.601	1454.1		80.28	1184.9		84.202	1224.17		81.243	1879		82.849	1377.97		82.849	1368.86		80.04	1208.02		80.601	1310.85		81.243	1080.45		81.243	1245.16
						81.886	1102.51		82.849	1223.13		82.849	1176.09		85.097	1265.25		82.849	1154.39		80.922	1453.01		80.601	1164.5		84.522	1226.7		81.564	1863.35		83.17	1369.9		83.17	1356.84		80.36	1193.15		80.922	1275.51		81.564	1041.48		81.564	1231.5
						82.207	1083.94		83.17	1210.06		83.17	1170.89		85.418	1252.54		83.17	1144.47		81.243	1431.36		80.922	1142.4		84.843	1227.48		81.886	1829.55		83.491	1356.5		83.491	1359.87		80.68	1173.6		81.243	1252.68		81.886	987.563		81.886	1216.61
						82.528	1069.27		83.491	1198.95		83.491	1160.61		85.739	1245.94		83.491	1146.48		81.564	1412.03		81.243	1129.75		85.163	1231.6		82.207	1785.1		83.812	1334.67		83.812	1363.33		81.001	1153.23		81.564	1231.99		82.207	941.47		82.207	1204.49
						82.849	1055.82		83.812	1202.06		83.812	1149.29		86.06	1234.95		83.812	1135.95		81.886	1396.49		81.564	1127.75		85.483	1232.39		82.528	1744.42		84.133	1319.49		84.133	1361.34		81.321	1134.8		81.886	1206.69		82.528	910.188		82.528	1185.04
						83.17	1045.28		84.133	1200.56		84.133	1138.92		86.381	1223.32		84.133	1132.46		82.207	1380.46		81.886	1129.4		85.803	1230.66		82.849	1707.26		84.455	1311.01		84.455	1356.97		81.641	1120.25		82.207	1173.71		82.849	896.13		82.849	1166.39
						83.491	1026.01		84.455	1193		84.455	1133.2		86.702	1208.87		84.455	1129.35		82.528	1366.56		82.207	1123.86		86.123	1235.39		83.17	1684.61		84.776	1307.68		84.776	1365.54		81.961	1108.5		82.528	1142.56		83.17	882.135		83.17	1145.76
						83.812	1010.78		84.776	1195.69		84.776	1133.87		87.024	1192.27		84.776	1133.34		82.849	1344.28		82.528	1117.62		86.443	1233.32		83.491	1666.37		85.097	1294.94		85.097	1365.13		82.281	1089.62		82.849	1116.79		83.491	829.178		83.491	1126.28
						84.133	994.94		85.097	1191.03		85.097	1135.93		87.345	1181.15		85.097	1131.38		83.17	1325.82		82.849	1108.76		86.763	1233.83		83.812	1646.48		85.418	1290.37		85.418	1359.82		82.601	1066.5		83.17	1084.23		83.812	781.624		83.812	1111.23
						84.455	992.356		85.418	1175.49		85.418	1131.09		87.666	1173.52		85.418	1127.3		83.491	1309.89		83.17	1088.73		87.084	1224.4		84.133	1626.36		85.739	1283.72		85.739	1366.58		82.922	1041.1		83.491	1059.96		84.133	745.601		84.133	1080.19
						84.776	968.921		85.739	1151.78		85.739	1133.16		87.987	1162.06		85.739	1127.13		83.812	1301.51		83.491	1068.52		87.404	1215.32		84.455	1608.91		86.06	1293.44		86.06	1371.62		83.242	1012.75		83.812	1032.97		84.455	724.779		84.455	1053.14
						85.097	957.941		86.06	1138.8		86.06	1118.22		88.308	1155.62		86.06	1121.15		84.133	1281.17		83.812	1048.93		87.724	1211.72		84.776	1576.95		86.381	1293.21		86.381	1367.8		83.562	998.864		84.133	1019.88		84.776	700.771		84.776	1030.49
						85.418	950.846		86.381	1124.99		86.381	1107.8		88.629	1152.54		86.381	1117.46		84.455	1271.29		84.133	1029.35		88.044	1210.99		85.097	1534.68		86.702	1294.81		86.702	1371.69		83.882	990.388		84.455	1026.7		85.097	685.913		85.097	1004.44
						85.739	953.465		86.702	1115.69		86.702	1100.93		88.95	1140.42		86.702	1116.13		84.776	1246.28		84.455	1014.74		88.364	1207.39		85.418	1482.74		87.024	1280.44		87.024	1327.01		84.202	973.61		84.776	1023.46		85.418	670.983		85.418	975.645
						86.06	931.698		87.024	1109.97		87.024	1100.84		89.271	1130.19		87.024	1124.03		85.097	1223.95		84.776	1008.35		88.684	1218.55		85.739	1431.17		87.345	1270.7		87.345	1289.01		84.522	970.25		85.097	1011.79		85.739	657.4		85.739	949.716
						86.381	914.716		87.345	1098.03		87.345	1102.05		89.592	1121.06		87.345	1141.33		85.418	1200.96		85.097	998.845		89.005	1228.62		86.06	1387.72		87.666	1255.8		87.666	1241.26		84.843	959.562		85.418	984.564		86.06	649.288		86.06	928.664
						86.702	911.543		87.666	1084.75		87.666	1103.16		89.914	1116.32		87.666	1165.07		85.739	1178.43		85.418	983.434		89.325	1235.85		86.381	1342.08		87.987	1266.64		87.987	1213.16		85.163	948.14		85.739	958.946		86.381	648.331		86.381	906.116
						87.024	912.351		87.987	1082.08		87.987	1107.03		90.235	1112.7		87.987	1191.77		86.06	1160.75		85.739	970.832		89.645	1237.46		86.702	1308.4		88.308	1282.53		88.308	1196.17		85.483	920.098		86.06	925.718		86.702	654.34		86.702	890.384
						87.345	916.857		88.308	1079.62		88.308	1107.44		90.556	1120.14		88.308	1193.41		86.381	1147.44		86.06	951.968		89.965	1238.88		87.024	1285.41		88.629	1295.36		88.629	1182.78		85.803	900.655		86.381	888.716		87.024	631.454		87.024	870.826
						87.666	922.325		88.629	1082.45		88.629	1102.55		90.877	1132.57		88.629	1192.37		86.702	1142.16		86.381	924.042		90.285	1237.68		87.345	1264.79		88.95	1286.88		88.95	1182.41		86.123	877.297		86.702	864.852		87.345	613.614		87.345	853.513
						87.987	924.563		88.95	1080.91		88.95	1092.19		91.198	1134.38		88.95	1188.1		87.024	1139.46		86.702	900.812		90.605	1232.67		87.666	1235.74		89.271	1266.13		89.271	1186.79		86.443	862.622		87.024	848.092		87.666	599.856		87.666	833.545
						88.308	926.624		89.271	1052.3		89.271	1079.29		91.519	1147.45		89.271	1147.92		87.345	1131.46		87.024	874.577		90.926	1213.21		87.987	1217.71		89.592	1237.95		89.592	1185.93		86.763	849.622		87.345	833.034		87.987	583.408		87.987	809.871
						88.629	922.175		89.592	1032.81		89.592	1061.91		91.84	1150.16		89.592	1124.29		87.666	1118.73		87.345	852.467		91.246	1188.27		88.308	1199.62		89.914	1217.68		89.914	1182.79		87.084	825.8		87.666	819.992		88.308	577.73		88.308	785.181
						88.95	908.093		89.914	1013.94		89.914	1058.86		92.161	1142.31		89.914	1104.02		87.987	1089.55		87.666	836.859		91.566	1165.85		88.629	1183.33		90.235	1206.63		90.235	1173.73		87.404	791.719		87.987	792.199		88.629	572.087		88.629	764.587
						89.271	891.341		90.235	992.602		90.235	1044.12		92.483	1139.74		90.235	1103.28		88.308	1065.64		87.987	827.284		91.886	1147.44		88.95	1154.44		90.556	1193.98		90.556	1137.09		87.724	763.95		88.308	775.735		88.95	562.276		88.95	744.522
						89.592	869.079		90.556	979.589		90.556	1038.53		92.804	1136.71		90.556	1098.05		88.629	1040.82		88.308	815.314		92.206	1137.6		89.271	1126.29		90.877	1187.23		90.877	1103.95		88.044	732.676		88.629	754.469		89.271	558.757		89.271	735.122
						89.914	845.483		90.877	971.605		90.877	1038.88		93.125	1131.41		90.877	1094.09		88.95	1024.45		88.629	808.128		92.526	1132.48		89.592	1100.07		91.198	1194.64		91.198	1070.64		88.364	705.61		88.95	717.406		89.592	551.575		89.592	716.587
						90.235	828.993		91.198	963.35		91.198	1040.23		93.446	1122.88		91.198	1092.57		89.271	1006.14		88.95	789.356		92.847	1130.19		89.914	1075.63		91.519	1169.71		91.519	1042.53		88.684	689.203		89.271	677.451		89.914	550.824		89.914	701.292
						90.556	815.69		91.519	963.629		91.519	1038.62		93.767	1115.5		91.519	1075.94		89.592	996.969		89.271	763.567		93.167	1133.85		90.235	1065.59		91.84	1149.43		91.84	1012.93		89.005	678.12		89.592	648.693		90.235	545.965		90.235	674.631
						90.877	807.81		91.84	965.818		91.84	1030.5		94.088	1106.6		91.84	1051.14		89.914	990.992		89.592	732.157		93.487	1138.05		90.556	1038.07		92.161	1143.06		92.161	987.923		89.325	660.731		89.914	632.629		90.556	543.321		90.556	647.217
						91.198	815.781		92.161	969.162		92.161	1015.35		94.409	1097.66		92.161	1008.91		90.235	974.739		89.914	699.734		93.807	1136.87		90.877	1007.95		92.483	1091.38		92.483	971.325		89.645	639.259		90.235	629.255		90.877	542.918		90.877	624.797
						91.519	823.475		92.483	974.168		92.483	1000.86		94.73	1095.64		92.483	964.389		90.556	955.03		90.235	667.461		94.127	1112.19		91.198	1002.4		92.804	1026.58		92.804	956.425		89.965	633.951		90.556	626.305		91.198	535.09		91.198	610.544
						91.84	838.387		92.804	975.744		92.804	981.829		95.052	1086.6		92.804	925.774		90.877	931.563		90.556	641.721		94.447	1085.55		91.519	989.249		93.125	968.92		93.125	945.983		90.285	624.457		90.877	619.89		91.519	529.126		91.519	593.209
						92.161	850.857		93.125	972.219		93.125	970.291		95.373	1089.95		93.125	896.637		91.198	908.926		90.877	627.812		94.767	1056.94		91.84	973.818		93.446	921.014		93.446	911.887		90.605	606.392		91.198	613.268		91.84	526.381		91.84	578.869
						92.483	840.327		93.446	964.022		93.446	973.209		95.694	1073.66		93.446	861.669		91.519	867.735		91.198	623.449		95.088	1043.03		92.161	967.51		93.767	889.543		93.767	877.246		90.926	595.549		91.519	609.3		92.161	527.899		92.161	564.169
						92.804	827.632		93.767	946.4		93.767	981.966		96.015	1067.63		93.767	833.478		91.84	819.901		91.519	613.117		95.408	1021.39		92.483	942.089		94.088	859.948		94.088	838.948		91.246	596.995		91.84	599.485		92.483	532.301		92.483	561.706
						93.125	808.589		94.088	933.302		94.088	983.191		96.336	1065.97		94.088	805.871		92.161	777.653		91.84	607.839		95.728	1010.09		92.804	914.54		94.409	826.46		94.409	804.084		91.566	602.954		92.161	586.174		92.804	534.487		92.804	570.956
						93.446	772.969		94.409	926.66		94.409	984.032		96.657	1059.56		94.409	787.109		92.483	740.161		92.161	602.9		96.048	1002.32		93.125	894.229		94.73	785.833		94.73	777.924		91.886	609.765		92.483	588.754		93.125	538.483		93.125	569.848
						93.767	756.621		94.73	900.424		94.73	978.062		96.978	1045.1		94.73	774.114		92.804	712.89		92.483	600.898		96.368	994.186		93.446	849.042		95.052	754.745		95.052	758.703		92.206	617.4		92.804	589.353		93.446	547.104		93.446	563.529
						94.088	743.905		95.052	875.366		95.052	959.991		97.299	1023.32		95.052	763.865		93.125	685.802		92.804	603.366		96.688	986.706		93.767	811.949		95.373	722.043		95.373	733.292		92.526	629.167		93.125	587.499		93.767	562.387		93.767	555.94
						94.409	736.966		95.373	848.525		95.373	920.164		97.62	1018.83		95.373	753.754		93.446	660.262		93.125	605.57		97.009	983.176		94.088	784.269		95.694	692.891		95.694	718.241		92.847	636.755		93.446	586.455		94.088	566.158		94.088	548.32
						94.73	723.672		95.694	822.374		95.694	898.058		97.942	992.719		95.694	750.518		93.767	638.071		93.446	599.888		97.329	986.423		94.409	765.575		96.015	674.753		96.015	703.651		93.167	645.538		93.767	587.734		94.409	556.011		94.409	530.853
						95.052	714.069		96.015	804.2		96.015	869.14		98.263	983.327		96.015	748.399		94.088	614.918		93.767	597.599		97.649	983.004		94.73	757.118		96.336	647.877		96.336	680.183		93.487	654.174		94.088	583.565		94.73	551.126		94.73	526.922
						95.373	708.631		96.336	791.583		96.336	846.94		98.584	985.255		96.336	744.715		94.409	596.363		94.088	596.065		97.969	964.363		95.052	751.597		96.657	623.581		96.657	664.045		93.807	662.493		94.409	574.944		95.052	546.59		95.052	521.542
						95.694	691.153		96.657	775.765		96.657	842.602		98.905	997.641		96.657	748.054		94.73	578.159		94.409	594.822		98.289	942.411		95.373	749.992		96.978	601.569		96.978	639.797		94.127	670.621		94.73	574.518		95.373	546.993		95.373	519.49
						96.015	665.541		96.978	771.297		96.978	833.29		99.226	999.942		96.978	749.319		95.052	567.572		94.73	595.75		98.609	926.82		95.694	739.002		97.299	584.524		97.299	629.282		94.447	678.167		95.052	568.732		95.694	542.71		95.694	523.588
						96.336	629.483		97.299	766.814		97.299	825.618		99.547	987.73		97.299	751.018		95.373	557.123		95.052	591.501		98.93	903.467		96.015	737.595		97.62	570.787		97.62	605.886		94.767	697.369		95.373	563.383		96.015	538.35		96.015	523.375
						96.657	601.68		97.62	760.75		97.62	824.315		99.868	973.737		97.62	745.374		95.694	540.479		95.373	582.711		99.25	874.29		96.336	728.093		97.942	561.949		97.942	604.246		95.088	712.116		95.694	554.126		96.336	527.788		96.336	529.41
						96.978	576.074		97.942	761.176		97.942	813.1		100.189	953.01		97.942	749.183		96.015	526.959		95.694	573.653		99.57	841.481		96.657	701.692		98.263	554.36		98.263	602.64		95.408	726.405		96.015	539.929		96.657	518.351		96.657	537.148
						97.299	560.337		98.263	761.981		98.263	808.954		100.511	932.131		98.263	751.163		96.336	518.938		96.015	569.392		99.89	819.444		96.978	676.963		98.584	550.932		98.584	597.168		95.728	743.631		96.336	523.627		96.978	510.097		96.978	534.552
						97.62	544.81		98.584	756.715		98.584	805.406		100.832	912.952		98.584	750.433		96.657	520.02		96.336	582.221		100.21	798.452		97.299	655.923		98.905	556.765		98.905	574.58		96.048	753.6		96.657	511.065		97.299	499.627		97.299	531.125
						97.942	539.593		98.905	756.11		98.905	789.905		101.153	892.26		98.905	743.717		96.978	518.677		96.657	599.593		100.53	782.198		97.62	644.881		99.226	560.933		99.226	558.545		96.368	769.846		96.978	490.53		97.62	466.378		97.62	533.812
						98.263	538.74		99.226	753.332		99.226	771.362		101.474	877.618		99.226	741.902		97.299	515.304		96.978	609.734		100.851	771.035		97.942	651.638		99.547	563.308		99.547	547.342		96.688	774.516		97.299	475.448		97.942	438.05		97.942	532.392
						98.584	538.133		99.547	756.159		99.547	753.472		101.795	869.954		99.547	739.223		97.62	512.297		97.299	583.676		101.171	762.121		98.263	660.736		99.868	558.011		99.868	535.297		97.009	758.635		97.62	482.485		98.263	415.426		98.263	532.789
						98.905	541.103		99.868	761.424		99.868	738.382		102.116	860.985		99.868	732.77		97.942	532.907		97.62	562.986		101.491	760.874		98.584	687.608		100.189	558.364		100.189	522.582		97.329	713.658		97.942	500.2		98.584	379.117		98.584	533.735
						99.226	544.942		100.189	760.015		100.189	724.892		102.437	838.702		100.189	735.515		98.263	539.699		97.942	561.333		101.811	760.116		98.905	728.626		100.511	542.349		100.511	514.148		97.649	748.887		98.263	518.477		98.905	363.302		98.905	542.214
						99.547	548.247		100.511	752.703		100.511	700.149		102.758	816.881		100.511	734.582		98.584	530.434		98.263	572.143		102.131	755.253		99.226	733.59		100.832	518.095		100.832	505.968		97.969	751.921		98.584	552.449		99.226	392.317		99.226	545.16
						99.868	558.823		100.832	741.08		100.832	669.104		103.08	792.816		100.832	727.835		98.905	517.7		98.584	575.906		102.451	741.23		99.547	731.38		101.153	505.912		101.153	498.849		98.289	735.515		98.905	566.261		99.547	415.723		99.547	542.475
						100.189	557.813		101.153	720.68		101.153	651.747		103.401	775.736		101.153	717.609		99.226	531.668		98.905	580.924		102.771	721.492		99.868	698.157		101.474	496.621		101.474	496.436		98.609	743.025		99.226	576.81		99.868	455.351		99.868	539.984
						100.511	552.124		101.474	718.47		101.474	636.713		103.722	761.165		101.474	706.666		99.547	542.393		99.226	587.636		103.092	703.349		100.189	669.322		101.795	493.753		101.795	494.752		98.93	726.145		99.547	574.938		100.189	505.647		100.189	543.279
						100.832	540.76		101.795	709.386		101.795	621.834		104.043	747.641		101.795	695.187		99.868	540.975		99.547	591.648		103.412	684.416		100.511	669.772		102.116	496.63		102.116	493.365		99.25	711.446		99.868	571.704		100.511	529.898		100.511	568.572
						101.153	499.585		102.116	697.256		102.116	610.893		104.364	731.54		102.116	686.327		100.189	531.555		99.868	592.485		103.732	661.176		100.832	680.565		102.437	502.413		102.437	499.473		99.57	696.678		100.189	580.852		100.832	543.107		100.832	568.495
						101.474	485.058		102.437	713.815		102.437	596.741		104.685	724.259		102.437	682.868		100.511	527.172		100.189	599.691		104.052	644.321		101.153	691.608		102.758	501.55		102.758	502.987		99.89	685.079		100.511	583.285		101.153	539.082		101.153	578.918
						101.795	504.176		102.758	734.534		102.758	572.085		105.006	723.543		102.758	675.352		100.832	528.068		100.511	599.896		104.372	632.581		101.474	693.69		103.08	497.048		103.08	499.504		100.21	676.975		100.832	580.408		101.474	536.915		101.474	572.625
						102.116	534.425		103.08	773.72		103.08	544.992		105.327	724.956		103.08	664.997		101.153	533.288		100.832	599.609		104.692	624.986		101.795	690.433		103.401	493.409		103.401	500.551		100.53	674.153		101.153	577.292		101.795	538.462		101.795	558.089
						102.437	540.855		103.401	738.722		103.401	540.339		105.648	711.276		103.401	659.649		101.474	535.576		101.153	605.621		105.013	621.197		102.116	698.011		103.722	488.238		103.722	489.25		100.851	654.341		101.474	575.677		102.116	544.318		102.116	545.071
						102.758	553.841		103.722	707.999		103.722	533.641		105.97	700.715		103.722	651.066		101.795	550.175		101.474	608.48		105.333	619.037		102.437	714.236		104.043	484.08		104.043	472.007		101.171	641.142		101.795	576.725		102.437	552.256		102.437	538.31
						103.08	565.733		104.043	707.89		104.043	511.584		106.291	687.457		104.043	645.6		102.116	560.184		101.795	612.399		105.653	618.499		102.758	736.699		104.364	482.731		104.364	455.608		101.491	627.716		102.116	585.481		102.758	558.751		102.758	535.177
						103.401	554.977		104.364	717.439		104.364	543.618		106.612	675.246		104.364	637.898		102.437	567.059		102.116	604.171		105.973	613.604		103.08	759.833		104.685	483.675		104.685	434.067		101.811	613.077		102.437	591.194		103.08	561.535		103.08	531.201
						103.722	550.648		104.685	706.045		104.685	531.506		106.933	660.525		104.685	619.343		102.758	576.742		102.437	609.181		106.293	598.452		103.401	769.677		105.006	482.344		105.006	406.347		102.131	603.187		102.758	593.788		103.401	562.412		103.401	531.581
						104.043	552.551		105.006	702.889		105.006	535.011		107.254	652.808		105.006	590.657		103.08	592.775		102.758	624.004		106.613	581.253		103.722	779.355		105.327	478.986		105.327	382.265		102.451	596.728		103.08	602.84		103.722	558.761		103.722	525.274
						104.364	551.128		105.327	710.5		105.327	544.268		107.575	649.396		105.327	566.124		103.401	612.8		103.08	638.857		106.934	565.498		104.043	787.814		105.648	489.31		105.648	365.524		102.771	597.27		103.401	602.561		104.043	553.272		104.043	519.884
						104.685	549.129		105.648	728.185		105.648	559.519		107.896	648.625		105.648	586.77		103.722	634.252		103.401	652.169		107.254	553.33		104.364	792.864		105.97	513.424		105.97	353.394		103.092	596.256		103.722	607.791		104.364	542.254		104.364	521.637
						105.006	549.933		105.97	739.931		105.97	568.774		108.217	656.887		105.97	590.101		104.043	654.949		103.722	674.262		107.574	549.72		104.685	816.243		106.291	542.625		106.291	342.802		103.412	600.766		104.043	611.225		104.685	528.522		104.685	525.151
						105.327	554.293		106.291	739.048		106.291	582.144		108.539	660.941		106.291	594.175		104.364	677.953		104.043	701.735		107.894	547.524		105.006	846.285		106.612	550.004		106.612	345.883		103.732	610.254		104.364	622.316		105.006	520.363		105.006	524.499
						105.648	567.62		106.612	743.438		106.612	605.697		108.86	662.334		106.612	611.067		104.685	710.012		104.364	733.016		108.214	549.215		105.327	878.297		106.933	556.918		106.933	349.156		104.052	625.059		104.685	636.679		105.327	517.728		105.327	525.089
						105.97	583.425		106.933	751.955		106.933	628.485		109.181	671.193		106.933	620.189		105.006	745.946		104.685	760.996		108.534	544.824		105.648	922.83		107.254	562.858		107.254	362.049		104.372	630.645		105.006	649.141		105.648	518.639		105.648	524.046
						106.291	602.607		107.254	762.577		107.254	655.207		109.502	689.108		107.254	630.259		105.327	781.748		105.006	787.155		108.855	548.541		105.97	961.147		107.575	548.318		107.575	381.783		104.692	637.345		105.327	669.159		105.97	518.451		105.97	526.187
						106.612	624.436		107.575	765.133		107.575	676.544		109.823	711.041		107.575	643.292		105.648	821.724		105.327	808.586		109.175	553.724		106.291	982.119		107.896	514.516		107.896	407.104		105.013	647.345		105.648	686.774		106.291	523.122		106.291	530.236
						106.933	648.696		107.896	771.618		107.896	696.258		110.144	725.07		107.896	650.933		105.97	866.669		105.648	824.949		109.495	561.038		106.612	977.681		108.217	493.86		108.217	432.961		105.333	669.075		105.97	705.168		106.612	534.414		106.612	532.849
						107.254	670.098		108.217	766.57		108.217	722.174		110.465	735.589		108.217	666.085		106.291	898.007		105.97	835.179		109.815	563.093		106.933	977.811		108.539	473.325		108.539	463.783		105.653	691.258		106.291	726.688		106.933	547.147		106.933	535.541
						107.575	695.062		108.539	761.811		108.539	752.748		110.786	757.112		108.539	685.513		106.612	923.648		106.291	850.238		110.135	562.881		107.254	984.892		108.86	468.452		108.86	484.605		105.973	725.434		106.612	748.928		107.254	554.326		107.254	540.525
						107.896	716.335		108.86	769.193		108.86	774.138		111.108	777.314		108.86	696.971		106.933	943.199		106.612	879.041		110.455	560.039		107.575	997.783		109.181	467.609		109.181	495.137		106.293	747.541		106.933	780.447		107.575	555.505		107.575	544.02
						108.217	733.687		109.181	772.432		109.181	785.08		111.429	806.513		109.181	708.475		107.254	965.148		106.933	891.297		110.776	591.804		107.896	1025.27		109.502	474.498		109.502	496.823		106.613	776.452		107.254	812.782		107.896	553.335		107.896	552.526
						108.539	747.121		109.502	775.44		109.502	795.902		111.75	866.269		109.502	720.535		107.575	981.827		107.254	904.653		111.096	587.926		108.217	1044.06		109.823	477.691		109.823	498.017		106.934	798.742		107.575	845.555		108.217	553.674		108.217	557.391
						108.86	761.999		109.823	769.414		109.823	803.003		112.071	926.986		109.823	731.5		107.896	998.729		107.575	919.702		111.416	577.76		108.539	1068.66		110.144	478.7		110.144	498.805		107.254	818.57		107.896	866.319		108.539	558.831		108.539	560.537
						109.181	776.285		110.144	771.479		110.144	797.142		112.392	958.571		110.144	738.344		108.217	1012.12		107.896	938.86		111.736	567.208		108.86	1114.32		110.465	482.736		110.465	498.434		107.574	835.265		108.217	885.692		108.86	560.004		108.86	572.799
						109.502	793.115		110.465	786.39		110.465	799.283		112.713	923.447		110.465	743.523		108.539	1029.78		108.217	958.575		112.056	553.538		109.181	1151.25		110.786	483.975		110.786	499.554		107.894	852.658		108.539	906.898		109.181	569.864		109.181	577.377
						109.823	793.704		110.786	814.379		110.786	811.408		113.034	852.358		110.786	751.759		108.86	1049.8		108.539	973.566		112.376	547.412		109.502	1189.68		111.108	492.258		111.108	499.932		108.214	871.138		108.86	925.172		109.502	581.988		109.502	584.514
						110.144	798.133		111.108	853.324		111.108	824.548		113.355	796.014		111.108	753.393		109.181	1069.25		108.86	991.891		112.696	543.157		109.823	1216.83		111.429	494.722		111.429	497.944		108.534	891.73		109.181	945.234		109.823	595.655		109.823	592.599
						110.465	801.082		111.429	879.813		111.429	840.457		113.676	752.33		111.429	748.617		109.502	1086.55		109.181	1009.4		113.017	535.837		110.144	1221.96		111.75	496.385		111.75	495.114		108.855	911.067		109.502	963.2		110.144	605.386		110.144	608.958
						110.786	801.39		111.75	902.761		111.75	858.089		113.998	722.64		111.75	741.591		109.823	1107.1		109.502	1019.69		113.337	539.843		110.465	1219.73		112.071	496.048		112.071	492.626		109.175	930.647		109.823	987.283		110.465	613.652		110.465	626.261
						111.108	808.009		112.071	923.15		112.071	889.294		114.319	702.253		112.071	735.141		110.144	1121.48		109.823	1034.54		113.657	553.263		110.786	1236.93		112.392	500.052		112.392	498.98		109.495	955.965		110.144	994.628		110.786	620.861		110.786	651.931
						111.429	812.96		112.392	944.276		112.392	907.714		114.64	690.009		112.392	731.562		110.465	1128.28		110.144	1046.97		113.977	564.999		111.108	1261.26		112.713	506.389		112.713	511.398		109.815	972.049		110.465	1012.21		111.108	634.167		111.108	677.158
						111.75	816.648		112.713	954.897		112.713	920.435		114.961	683.669		112.713	735.503		110.786	1133.89		110.465	1057.9		114.297	573.448		111.429	1296.46		113.034	516.425		113.034	526.012		110.135	995.534		110.786	1031.42		111.429	644.688		111.429	705.128
						112.071	821.953		113.034	958.75		113.034	933.177		115.282	673.685		113.034	745.503		111.108	1139.85		110.786	1080.6		114.617	581.945		111.75	1334.73		113.355	520.856		113.355	544.611		110.455	1027.58		111.108	1073.26		111.75	657.71		111.75	726.467
						112.392	833.787		113.355	960.332		113.355	944.267		115.603	669.974		113.355	752.519		111.429	1152.18		111.108	1112.88		114.938	590.206		112.071	1373.6		113.676	523.138		113.676	562.775		110.776	1040.14		111.429	1111.5		112.071	672.99		112.071	745.385
						112.713	844.025		113.676	966.711		113.676	962.944		115.924	665.918		113.676	759.884		111.75	1167.73		111.429	1129.39		115.258	595.215		112.392	1418.64		113.998	524.804		113.998	577.026		111.096	1059.58		111.75	1148.14		112.392	683.773		112.392	758.579
						113.034	854.151		113.998	971.89		113.998	972.348		116.245	660.603		113.998	763.618		112.071	1184.28		111.75	1134.11		115.578	602.473		112.713	1470.76		114.319	530.183		114.319	593.623		111.416	1074.6		112.071	1165.63		112.713	702.029		112.713	773.775
						113.355	869.425		114.319	968.213		114.319	987.326		116.567	654.175		114.319	755.791		112.392	1212.07		112.071	1138.11		115.898	611.202		113.034	1537.96		114.64	536.557		114.64	600.131		111.736	1079.97		112.392	1175.46		113.034	721.116		113.034	784.699
						113.676	888.167		114.64	969.557		114.64	991.65		116.888	650.008		114.64	755.706		112.713	1244.78		112.392	1141.89		116.218	619.322		113.355	1565.91		114.961	542.067		114.961	603.818		112.056	1089.18		112.713	1182.99		113.355	751.342		113.355	807.605
						113.998	895.145		114.961	971.252		114.961	994.987		117.209	650.926		114.961	753.823		113.034	1279.66		112.713	1143.5		116.538	632.417		113.676	1593.82		115.282	547.053		115.282	602.094		112.376	1096.98		113.034	1195.4		113.676	784.713		113.676	831.025
						114.319	900.666		115.282	976.113		115.282	1001.78		117.53	647.76		115.282	755.701		113.355	1301.28		113.034	1156.39		116.859	648.982		113.998	1614.15		115.603	557.883		115.603	616.075		112.696	1105.44		113.355	1217.64		113.998	808.131		113.998	855.603
						114.64	899.807		115.603	989.661		115.603	1007.23		117.851	656.96		115.603	748.182		113.676	1308.77		113.355	1176.66		117.179	660.294		114.319	1624.16		115.924	565.765		115.924	631.029		113.017	1126.97		113.676	1247.86		114.319	837.639		114.319	885.252
						114.961	900.245		115.924	995.542		115.924	1014.55		118.172	670.483		115.924	747.422		113.998	1307.57		113.676	1194		117.499	669.99		114.64	1627.91		116.245	572.52		116.245	644.142		113.337	1146.34		113.998	1287.07		114.64	865.81		114.64	913.31
						115.282	903.397		116.245	995.345		116.245	1030.07		118.493	694.798		116.245	758.001		114.319	1325.91		113.998	1209.18		117.819	683.732		114.961	1638.83		116.567	585.555		116.567	668.997		113.657	1164.26		114.319	1340.54		114.961	897.723		114.961	936.792
						115.603	904.831		116.567	1002.53		116.567	1032.37		118.814	706.691		116.567	762.464		114.64	1344.59		114.319	1223.06		118.139	700.061		115.282	1662.92		116.888	599.614		116.888	692.771		113.977	1198.75		114.64	1380.7		115.282	932.682		115.282	968.678
						115.924	910.679		116.888	1010.67		116.888	1036.42		119.136	713.337		116.888	790.244		114.961	1363.82		114.64	1232.69		118.459	709.598		115.603	1699.59		117.209	614.844		117.209	727.111		114.297	1228.29		114.961	1423.39		115.603	975.101		115.603	978.04
						116.245	921.067		117.209	1025.33		117.209	1042.78		119.457	718.85		117.209	827.956		115.282	1373.05		114.961	1232.84		118.78	721.366		115.924	1743.95		117.53	637.404		117.53	760.066		114.617	1250.14		115.282	1446.65		115.924	1010.38		115.924	993.706
						116.567	930.048		117.53	1033.12		117.53	1041.33		119.778	716.753		117.53	865.814		115.603	1390.55		115.282	1224.91		119.1	732.542		116.245	1794.92		117.851	668.303		117.851	794.679		114.938	1270.16		115.603	1452.77		116.245	1042.7		116.245	1015.58
						116.888	932.663		117.851	1044.74		117.851	1046.62		120.099	719.805		117.851	904.281		115.924	1413.25		115.603	1217.77		119.42	741.173		116.567	1829.68		118.172	699.607		118.172	812.881		115.258	1288.83		115.924	1453.87		116.567	1072.58		116.567	1028.96
						117.209	935.526		118.172	1058.07		118.172	1054.66		120.42	724.058		118.172	946.966		116.245	1444.32		115.924	1212.91		119.74	747.515		116.888	1855.75		118.493	724.007		118.493	825.92		115.578	1308.97		116.245	1441.99		116.888	1100.1		116.888	1051.31
						117.53	946.155		118.493	1068.02		118.493	1079.86		120.741	738.66		118.493	1001.04		116.567	1464.1		116.245	1216.42		120.06	759.682		117.209	1873.32		118.814	747.219		118.814	829.239		115.898	1337.3		116.567	1447.43		117.209	1115.94		117.209	1077.29
						117.851	963.021		118.814	1077.76		118.814	1100.23		121.062	752.215		118.814	1018.13		116.888	1470.28		116.567	1228.08		120.38	774.624		117.53	1889.93		119.136	777.404		119.136	853.597		116.218	1361.44		116.888	1456.5		117.53	1137.58		117.53	1109.57
						118.172	982.526		119.136	1083.25		119.136	1116.65		121.383	771.719		119.136	1028.62		117.209	1462.77		116.888	1247.24		120.7	786.124		117.851	1899.63		119.457	805.138		119.457	893.344		116.538	1380.01		117.209	1473.52		117.851	1161.06		117.851	1141.24
						118.493	1004.45		119.457	1083.98		119.457	1125.82		121.704	794.601		119.457	1040.98		117.53	1452.67		117.209	1262.25		121.021	802.362		118.172	1910.37		119.778	831.215		119.778	921.227		116.859	1393.02		117.53	1490.6		118.172	1183.11		118.172	1171.92
						118.814	1007.15		119.778	1088.72		119.778	1122.26		122.026	818.028		119.778	1051.72		117.851	1447.26		117.53	1273.33		121.341	818.489		118.493	1923.86		120.099	858.758		120.099	950.673		117.179	1403.91		117.851	1494.5		118.493	1201.43		118.493	1192.7
						119.136	1010.18		120.099	1102.15		120.099	1119.17		122.347	841.399		120.099	1070.29		118.172	1445.59		117.851	1274.85		121.661	840.778		118.814	1925.45		120.42	893.749		120.42	974.372		117.499	1408.2		118.172	1513.52		118.814	1216.44		118.814	1205.32
						119.457	1010.96		120.42	1125.41		120.42	1114.85		122.668	862.071		120.42	1084.89		118.493	1442.53		118.172	1268.2		121.981	856.322		119.136	1935.85		120.741	935.036		120.741	1002.62		117.819	1404.67		118.493	1530.27		119.136	1228.54		119.136	1219.21
						119.778	1013.18		120.741	1139.44		120.741	1112.13		122.989	879.309		120.741	1101.66		118.814	1447.96		118.493	1247.78		122.301	876.184		119.457	1950.37		121.062	984.229		121.062	1026.11		118.139	1393.54		118.814	1529.73		119.457	1237.9		119.457	1236.09
						120.099	1022.02		121.062	1153.59		121.062	1118.57		123.31	893.56		121.062	1109.88		119.136	1468.68		118.814	1225.44		122.621	895.365		119.778	1971.9		121.383	1037.46		121.383	1048.55		118.459	1379.52		119.136	1524.88		119.778	1243.58		119.778	1251.14
						120.42	1037.22		121.383	1162.78		121.383	1126.88		123.631	904.86		121.383	1118.01		119.457	1491.11		119.136	1208.77		122.942	917.86		120.099	1990.53		121.704	1090.48		121.704	1080.06		118.78	1367.51		119.457	1519.03		120.099	1243.21		120.099	1266.57
						120.741	1053.36		121.704	1165.29		121.704	1138		123.952	917.473		121.704	1138.84		119.778	1508.6		119.457	1200.92		123.262	940.652		120.42	2003.26		122.026	1122.58		122.026	1109.04		119.1	1353.08		119.778	1512.1		120.42	1248.76		120.42	1289.47
						121.062	1070.63		122.026	1166.45		122.026	1149.49		124.273	926.877		122.026	1152.64		120.099	1527.24		119.778	1195		123.582	961.408		120.741	2014.29		122.347	1145.78		122.347	1133.58		119.42	1356.48		120.099	1516.97		120.741	1269.26		120.741	1308.71
						121.383	1097.56		122.347	1168.37		122.347	1158.78		124.595	940.164		122.347	1162.65		120.42	1542.74		120.099	1196.8		123.902	971.522		121.062	2034.78		122.668	1157.31		122.668	1141.39		119.74	1352.83		120.42	1518.04		121.062	1297.6		121.062	1327.28
						121.704	1128.14		122.668	1173.06		122.668	1161.35		124.916	952.981		122.668	1176.64		120.741	1560.55		120.42	1200.79		124.222	976.513		121.383	2060.75		122.989	1168.35		122.989	1151.55		120.06	1351.04		120.741	1519.65		121.383	1323.65		121.383	1343.2
						122.026	1134.6		122.989	1177.43		122.989	1153.39		125.237	967.736		122.989	1162.68		121.062	1551.91		120.741	1210.34		124.542	983.895		121.704	2091.9		123.31	1180.61		123.31	1158.17		120.38	1345.05		121.062	1534.5		121.704	1355.58		121.704	1364.52
						122.347	1132.33		123.31	1179.32		123.31	1162.37		125.558	980.419		123.31	1148.61		121.383	1542.32		121.062	1214.52		124.863	980.162		122.026	2108.62		123.631	1194.41		123.631	1164.94		120.7	1332.42		121.383	1546.15		122.026	1391.73		122.026	1384.51
						122.668	1123.99		123.631	1183.02		123.631	1167.18		125.879	991.481		123.631	1136.51		121.704	1537		121.383	1220.4		125.183	985.308		122.347	2110.01		123.952	1208.48		123.952	1173.83		121.021	1319.03		121.704	1566.1		122.347	1430.23		122.347	1400.01
						122.989	1111.34		123.952	1192.92		123.952	1164.07		126.2	996.538		123.952	1130.88		122.026	1533.95		121.704	1226.53		125.503	990.214		122.668	2110.25		124.273	1225.05		124.273	1184.14		121.341	1308.17		122.026	1575.3		122.668	1462.74		122.668	1415.31
						123.31	1101		124.273	1209.08		124.273	1169.15		126.521	998.994		124.273	1120.4		122.347	1531.84		122.026	1227		125.823	1001.86		122.989	2122.29		124.595	1241.7		124.595	1193.19		121.661	1294.81		122.347	1561.28		122.989	1472.24		122.989	1432.89
						123.631	1093.49		124.595	1226.24		124.595	1165.02		126.842	1003.62		124.595	1117.85		122.668	1533.54		122.347	1221.31		126.143	1030.04		123.31	2118.05		124.916	1254.41		124.916	1209.23		121.981	1291.66		122.668	1557.35		123.31	1477.13		123.31	1452.83
						123.952	1084.13		124.916	1246.21		124.916	1168.05		127.164	1009.28		124.916	1122.53		122.989	1548.92		122.668	1226.58		126.463	1058.9		123.631	2116.24		125.237	1262.02		125.237	1224.21		122.301	1288.59		122.989	1548.21		123.631	1476.92		123.631	1457.42
						124.273	1079.58		125.237	1263.22		125.237	1177.5		127.485	1012.06		125.237	1124.69		123.31	1563.48		122.989	1223.82		126.784	1090.48		123.952	2116.33		125.558	1262.44		125.558	1259.45		122.621	1286.03		123.31	1554.83		123.952	1474.46		123.952	1448.65
						124.595	1078.65		125.558	1273.47		125.558	1188.84		127.806	1023.23		125.558	1127.49		123.631	1569.53		123.31	1223.05		127.104	1114.53		124.273	2118.22		125.879	1263.59		125.879	1295.65		122.942	1291.9		123.631	1561.44		124.273	1474.85		124.273	1446.91
						124.916	1077.81		125.879	1278.41		125.879	1198.09		128.127	1041.15		125.879	1131.86		123.952	1572.59		123.631	1218.23		127.424	1125.71		124.595	2119.5		126.2	1265.11		126.2	1320		123.262	1299.97		123.952	1587.45		124.595	1486.57		124.595	1445.57
						125.237	1073.96		126.2	1280.73		126.2	1204.72		128.448	1053.47		126.2	1135.95		124.273	1573.67		123.952	1214.42		127.744	1129.21		124.916	2130.6		126.521	1262.43		126.521	1340.38		123.582	1310.29		124.273	1594.58		124.916	1501.02		124.916	1446.95
						125.558	1071.62		126.521	1281.21		126.521	1207.73		128.769	1058.18		126.521	1151.31		124.595	1579.55		124.273	1212.8		128.064	1136.62		125.237	2129.36		126.842	1256.65		126.842	1353.03		123.902	1305.74		124.595	1603.59		125.237	1529.21		125.237	1455.81
						125.879	1069.41		126.842	1283.43		126.842	1201.97		129.09	1059.71		126.842	1152.28		124.916	1582.8		124.595	1213.89		128.384	1134.41		125.558	2121.93		127.164	1258.82		127.164	1356.88		124.222	1309.4		124.916	1605.55		125.558	1564.26		125.558	1458.14
						126.2	1070.32		127.164	1289.38		127.164	1196.96		129.411	1061.38		127.164	1144.93		125.237	1584.43		124.916	1208.51		128.704	1136.91		125.879	2111.98		127.485	1257.33		127.485	1363.32		124.542	1309.06		125.237	1625.97		125.879	1593		125.879	1469.72
						126.521	1076.84		127.485	1290.82		127.485	1195.98		129.732	1068.26		127.485	1138.59		125.558	1578.47		125.237	1205.18		129.025	1142.43		126.2	2102.54		127.806	1260.24		127.806	1371.51		124.863	1312.36		125.558	1625.62		126.2	1601.14		126.2	1486.39
						126.842	1081.09		127.806	1290.37		127.806	1199.31		130.054	1079.43		127.806	1140.77		125.879	1577.49		125.558	1203.46		129.345	1156.87		126.521	2081.06		128.127	1269.6		128.127	1367.43		125.183	1319.08		125.879	1618.74		126.521	1603.24		126.521	1506.41
						127.164	1084.76		128.127	1290.62		128.127	1205.13		130.375	1093.2		128.127	1147.13		126.2	1588.91		125.879	1202.08		129.665	1171.89		126.842	2071.03		128.448	1281.51		128.448	1352.38		125.503	1327.78		126.2	1625.74		126.842	1600.62		126.842	1511.28
						127.485	1082.65		128.448	1294.82		128.448	1199.3		130.696	1105.63		128.448	1148.48		126.521	1556.51		126.2	1193.97		129.985	1193.76		127.164	2074.31		128.769	1299.92		128.769	1348.79		125.823	1322.44		126.521	1627.47		127.164	1594.31		127.164	1504.15
						127.806	1080.96		128.769	1300.71		128.769	1207.52		131.017	1117.4		128.769	1167.23		126.842	1541.48		126.521	1192.22		130.305	1218.87		127.485	2075.42		129.09	1325.72		129.09	1349.76		126.143	1338.13		126.842	1627.81		127.485	1586.72		127.485	1519.26
						128.127	1079.45		129.09	1309.7		129.09	1213.96		131.338	1128.91		129.09	1178.54		127.164	1532.62		126.842	1183.08		130.625	1244.31		127.806	2075.31		129.411	1335.08		129.411	1349.65		126.463	1335.52		127.164	1615.16		127.806	1590.3		127.806	1532.85
						128.448	1085.93		129.411	1328.66		129.411	1217.97		131.659	1134.33		129.411	1177.56		127.485	1533.62		127.164	1176.19		130.946	1261.5		128.127	2073.99		129.732	1344.21		129.732	1358.3		126.784	1331.12		127.485	1617.46		128.127	1599.01		128.127	1550.83
						128.769	1077.96		129.732	1335.03		129.732	1225.31		131.98	1142.97		129.732	1192.14		127.806	1528.87		127.485	1165.43		131.266	1262.83		128.448	2073.48		130.054	1348.75		130.054	1367.38		127.104	1325.4		127.806	1616.33		128.448	1611.9		128.448	1565.46
						129.09	1081.16		130.054	1343.07		130.054	1232.16		132.301	1146.89		130.054	1199.59		128.127	1524.56		127.806	1165.38		131.586	1254.62		128.769	2057.14		130.375	1352.39		130.375	1375.16		127.424	1317.85		128.127	1619.03		128.769	1631.97		128.769	1582.19
						129.411	1084.38		130.375	1348.27		130.375	1234.04		132.623	1144.28		130.375	1203.05		128.448	1510.89		128.127	1164.85		131.906	1240.76		129.09	2035.85		130.696	1359.02		130.696	1391.01		127.744	1320.18		128.448	1627.04		129.09	1652.48		129.09	1605.89
						129.732	1086.29		130.696	1350.8		130.696	1224.55		132.944	1146.99		130.696	1207.43		128.769	1509.06		128.448	1163.23		132.226	1225.37		129.411	2009.2		131.017	1360.81		131.017	1412.87		128.064	1328.63		128.769	1638.97		129.411	1670.25		129.411	1623.57
						130.054	1085.15		131.017	1351.95		131.017	1226.26		133.265	1147.16		131.017	1210.69		129.09	1502.68		128.769	1162.13		132.546	1229.07		129.732	1995.76		131.338	1353.11		131.338	1443.84		128.384	1337.07		129.09	1639.83		129.732	1694.29		129.732	1646.06
						130.375	1084.9		131.338	1353.3		131.338	1223.34		133.586	1140.14		131.338	1213.67		129.411	1495.4		129.09	1162.12		132.867	1224.76		130.054	1993.89		131.659	1350.2		131.659	1479.31		128.704	1349.19		129.411	1630.5		130.054	1704.35		130.054	1661.08
						130.696	1083.38		131.659	1360.48		131.659	1222.96		133.907	1133.85		131.659	1199.55		129.732	1492.17		129.411	1162.56		133.187	1225.19		130.375	2004.26		131.98	1358.57		131.98	1489.74		129.025	1355.95		129.732	1634.25		130.375	1710.73		130.375	1673.92
						131.017	1085.83		131.98	1363.11		131.98	1232.24		134.228	1126.91		131.98	1202.8		130.054	1489.83		129.732	1171.11		133.507	1222.42		130.696	1998.29		132.301	1372.5		132.301	1506.84		129.345	1354.98		130.054	1616.59		130.696	1724.51		130.696	1669.26
						131.338	1089.85		132.301	1364.24		132.301	1239.81		134.549	1121.3		132.301	1204.02		130.375	1480.73		130.054	1177.63		133.827	1224.3		131.017	2001.29		132.623	1389.08		132.623	1523.26		129.665	1354.72		130.375	1606.12		131.017	1734.26		131.017	1669.74
						131.659	1092.57		132.623	1362.94		132.623	1248.32		134.87	1116.71		132.623	1205.73		130.696	1463.88		130.375	1181.3		134.147	1232.17		131.338	2012.27		132.944	1382.18		132.944	1544.31		129.985	1355.4		130.696	1613.41		131.338	1738.92		131.338	1669.65
						131.98	1092.25		132.944	1360.34		132.944	1256.38		135.192	1121.27		132.944	1196.13		131.017	1459.5		130.696	1177.65		134.467	1244.62		131.659	2017.18		133.265	1380.51		133.265	1546.29		130.305	1367.04		131.017	1616.67		131.659	1750.78		131.659	1657.98
						132.301	1086.95		133.265	1350.17		133.265	1254.56		135.513	1126.18		133.265	1201.07		131.338	1453.9		131.017	1177.35		134.788	1245.29		131.98	2001.69		133.586	1380.19		133.586	1537.66		130.625	1365.71		131.338	1624.67		131.98	1750.43		131.98	1653.47
						132.623	1086.23		133.586	1348.71		133.586	1258.67		135.834	1135.5		133.586	1207.03		131.659	1449.17		131.338	1174.06		135.108	1246.55		132.301	1982.86		133.907	1386.62		133.907	1530.53		130.946	1370.34		131.659	1639.33		132.301	1746.54		132.301	1644.68
						132.944	1072.41		133.907	1353.04		133.907	1266.06		136.155	1146.06		133.907	1208.21		131.98	1435.65		131.659	1166.44		135.428	1239.86		132.623	1965.31		134.228	1383.44		134.228	1527.94		131.266	1389.12		131.98	1639.87		132.623	1741.29		132.623	1632.25
						133.265	1063.09		134.228	1359.47		134.228	1262.17		136.476	1165.94		134.228	1205.45		132.301	1424.54		131.98	1168.59		135.748	1229.95		132.944	1956.48		134.549	1377.88		134.549	1535.24		131.586	1412.91		132.301	1635.3		132.944	1747.9		132.944	1627.97
						133.586	1054.9		134.549	1361.91		134.549	1271.82		136.797	1183.44		134.549	1202.11		132.623	1410.25		132.301	1170.62		136.068	1224.56		133.265	1950.36		134.87	1371.29		134.87	1549.59		131.906	1422.43		132.623	1615.74		133.265	1749.21		133.265	1626.72
						133.907	1049.94		134.87	1362.57		134.87	1279.81		137.118	1191.85		134.87	1192.51		132.944	1393.21		132.623	1172.99		136.388	1218.3		133.586	1940		135.192	1370.17		135.192	1540.86		132.226	1418.51		132.944	1623.69		133.586	1747.97		133.586	1629.19
						134.228	1042.09		135.192	1361.74		135.192	1295.28		137.439	1205.55		135.192	1200.45		133.265	1384.88		132.944	1173.12		136.709	1214.28		133.907	1954.92		135.513	1365.83		135.513	1536.29		132.546	1419.3		133.265	1616.61		133.907	1759.49		133.907	1632.76
						134.549	1036.42		135.513	1363.93		135.513	1305.86		137.76	1211.04		135.513	1213.97		133.586	1378.54		133.265	1173.76		137.029	1219.76		134.228	1942.54		135.834	1358.8		135.834	1532.29		132.867	1424.16		133.586	1608.01		134.228	1759.15		134.228	1627.96
						134.87	1033.35		135.834	1361.59		135.834	1313.85		138.082	1215.87		135.834	1233.55		133.907	1374.41		133.586	1174.1		137.349	1215.39		134.549	1940.89		136.155	1356.94		136.155	1521.19		133.187	1429.49		133.907	1605.18		134.549	1759.15		134.549	1626.46
						135.192	1026.89		136.155	1356.88		136.155	1314.22		138.403	1219.05		136.155	1245.28		134.228	1371.49		133.907	1177.29		137.669	1210.26		134.87	1939.98		136.476	1356.24		136.476	1512.61		133.507	1415.77		134.228	1609.06		134.87	1749.31		134.87	1619.1
						135.513	1023.52		136.476	1353.69		136.476	1306.8		138.724	1228.35		136.476	1256.63		134.549	1369.52		134.228	1174.88		137.989	1220.54		135.192	1929.53		136.797	1353.51		136.797	1506.25		133.827	1413.39		134.549	1605.43		135.192	1754.49		135.192	1617.08
						135.834	1022.93		136.797	1346.16		136.797	1302.15		139.045	1242.77		136.797	1265.13		134.87	1367.57		134.549	1171.91		138.309	1231.21		135.513	1912.69		137.118	1346.78		137.118	1493.96		134.147	1413.31		134.87	1591.89		135.513	1749.29		135.513	1614.03
						136.155	1019.03		137.118	1339.6		137.118	1300.9		139.366	1244.07		137.118	1271.04		135.192	1376.92		134.87	1171.05		138.629	1247.4		135.834	1901.42		137.439	1344.73		137.439	1500.05		134.467	1410.47		135.192	1574.47		135.834	1740.15		135.834	1624.08
						136.476	1012.97		137.439	1333.11		137.439	1300.73		139.687	1258.47		137.439	1270.83		135.513	1376.76		135.192	1170.95		138.95	1255.05		136.155	1884.19		137.76	1337.27		137.76	1495.4		134.788	1417.21		135.513	1570.38		136.155	1730.01		136.155	1634
						136.797	1009.05		137.76	1326.37		137.76	1282.93		140.008	1275.48		137.76	1274.67		135.834	1376.58		135.513	1174.22		139.27	1266.88		136.476	1876.97		138.082	1330.58		138.082	1487.13		135.108	1422.15		135.834	1562.14		136.476	1719.57		136.476	1655.3
						137.118	1004.34		138.082	1321.59		138.082	1268.22		140.329	1293.61		138.082	1262.16		136.155	1366.24		135.834	1176.52		139.59	1280.2		136.797	1863.26		138.403	1323.68		138.403	1471.86		135.428	1433.49		136.155	1543.7		136.797	1712.67		136.797	1668.99
						137.439	998.753		138.403	1312.28		138.403	1253.93		140.651	1303.91		138.403	1260		136.476	1363.26		136.155	1175.83		139.91	1292.99		137.118	1833.72		138.724	1314.77		138.724	1455.54		135.748	1433.65		136.476	1528.89		137.118	1705.11		137.118	1679.22
						137.76	991.639		138.724	1309.93		138.724	1242.04		140.972	1318.16		138.724	1258.21		136.797	1358.12		136.476	1174.6		140.23	1301.15		137.439	1822.18		139.045	1309.82		139.045	1439.37		136.068	1420.97		136.797	1513.78		137.439	1709.1		137.439	1683.67
						138.082	984.835		139.045	1305.26		139.045	1219.78		141.293	1324.64		139.045	1271.53		137.118	1346.22		136.797	1174		140.55	1305.14		137.76	1801.44		139.366	1310.72		139.366	1432.29		136.388	1402.1		137.118	1499.64		137.76	1710.1		137.76	1687.65
						138.403	979.201		139.366	1300.94		139.366	1204.31		141.614	1322.36		139.366	1288.31		137.439	1349.42		137.118	1176.11		140.871	1296.07		138.082	1785.61		139.687	1319.37		139.687	1423.45		136.709	1392.09		137.439	1484.88		138.082	1709.23		138.082	1690.53
						138.724	975.601		139.687	1301.35		139.687	1193.75		141.935	1324.77		139.687	1279.44		137.76	1348.05		137.439	1179.31		141.191	1290.36		138.403	1765.35		140.008	1327.53		140.008	1423.42		137.029	1377.01		137.76	1477.79		138.403	1711.58		138.403	1667.74
						139.045	972.503		140.008	1293.08		140.008	1186.04		142.256	1328.09		140.008	1273.67		138.082	1345.63		137.76	1179.71		141.511	1280.55		138.724	1744.43		140.329	1326.92		140.329	1423.41		137.349	1358.61		138.082	1471.4		138.724	1709.18		138.724	1660.56
						139.366	971.678		140.329	1282.64		140.329	1177.35		142.577	1333.03		140.329	1264.15		138.403	1350.27		138.082	1173.06		141.831	1272.89		139.045	1730.8		140.651	1319.8		140.651	1416.01		137.669	1343.15		138.403	1456.73		139.045	1701.1		139.045	1658.09
						139.687	971.781		140.651	1274.99		140.651	1174.08		142.898	1333.27		140.651	1270.96		138.724	1335.39		138.403	1164.62		142.151	1272.69		139.366	1717.01		140.972	1317.67		140.972	1417.68		137.989	1335.63		138.724	1438.81		139.366	1687.27		139.366	1641.82
						140.008	971.62		140.972	1270.56		140.972	1167.57		143.219	1338.45		140.972	1266.46		139.045	1324.75		138.724	1156.81		142.471	1275.01		139.687	1700.71		141.293	1310.85		141.293	1411.78		138.309	1329.11		139.045	1417.58		139.687	1674.63		139.687	1634.25
						140.329	972.161		141.293	1263.12		141.293	1160.68		143.541	1345.15		141.293	1268.34		139.366	1312.53		139.045	1147.07		142.792	1266.55		140.008	1688.84		141.614	1292.19		141.614	1406.63		138.629	1324.51		139.366	1405.03		140.008	1659.27		140.008	1629.61
						140.651	967.618		141.614	1252.37		141.614	1159.71		143.862	1353.68		141.614	1252.19		139.687	1304.46		139.366	1140.44		143.112	1265.99		140.329	1677.26		141.935	1280.39		141.935	1398.84		138.95	1312.24		139.687	1404.36		140.329	1649.89		140.329	1632.24
						140.972	959.386		141.935	1239.41		141.935	1151.88		144.183	1356.82		141.935	1252.27		140.008	1291.74		139.687	1128.53		143.432	1263.24		140.651	1658.49		142.256	1272.67		142.256	1397.39		139.27	1298.69		140.008	1398.45		140.651	1648.63		140.651	1610.8
						141.293	950.227		142.256	1230.39		142.256	1141.32		144.504	1360.63		142.256	1243.95		140.329	1281.26		140.008	1117.22		143.752	1255.93		140.972	1646.32		142.577	1262.36		142.577	1401.65		139.59	1285.82		140.329	1380.43		140.972	1649.02		140.972	1599.72
						141.614	940.354		142.577	1220.73		142.577	1130.49		144.825	1357.77		142.577	1243.85		140.651	1272.83		140.329	1101.97		144.072	1244.74		141.293	1632.33		142.898	1262.26		142.898	1409.01		139.91	1277.92		140.651	1366.73		141.293	1652.39		141.293	1590.35
						141.935	933.298		142.898	1208.27		142.898	1127.02		145.146	1353.91		142.898	1226.65		140.972	1263.38		140.651	1094.12		144.392	1241.5		141.614	1604.26		143.219	1261.85		143.219	1413.63		140.23	1268.71		140.972	1353.23		141.614	1641.04		141.614	1580.74
						142.256	926.773		143.219	1200.45		143.219	1122.54		145.467	1353.81		143.219	1220.61		141.293	1255.38		140.972	1083.27		144.713	1224.64		141.935	1583.02		143.541	1267.34		143.541	1413.42		140.55	1258.67		141.293	1339.63		141.935	1637.26		141.935	1578.15
						142.577	921.284		143.541	1183.84		143.541	1114.28		145.788	1360.5		143.541	1213.76		141.614	1253.99		141.293	1072.2		145.033	1215.22		142.256	1563.92		143.862	1269.28		143.862	1409.55		140.871	1245.87		141.614	1322.67		142.256	1632.22		142.256	1568.41
						142.898	911.852		143.862	1171.45		143.862	1106.39		146.11	1350.19		143.862	1195.79		141.935	1241.58		141.614	1057.8		145.353	1206.26		142.577	1537.31		144.183	1255.78		144.183	1405.87		141.191	1242.02		141.935	1306.58		142.577	1623.81		142.577	1559.09
						143.219	901.913		144.183	1160.46		144.183	1098.83		146.431	1350.52		144.183	1185.14		142.256	1229.48		141.935	1047.81		145.673	1204.57		142.898	1507.5		144.504	1243.58		144.504	1404.57		141.511	1232.01		142.256	1282.41		142.898	1608.14		142.898	1559.81
						143.541	887.777		144.504	1151.1		144.504	1090.53		146.752	1349.24		144.504	1181.76		142.577	1216.08		142.256	1031.58		145.993	1197.15		143.219	1483.28		144.825	1236.27		144.825	1401.64		141.831	1221.83		142.577	1266		143.219	1596.48		143.219	1544.97
						143.862	874.963		144.825	1140.24		144.825	1082.2		147.073	1340.32		144.825	1176.92		142.898	1204.9		142.577	1015.33		146.313	1198.28		143.541	1462.8		145.146	1233.67		145.146	1393.53		142.151	1202.92		142.898	1242.37		143.541	1579.8		143.541	1530.92
						144.183	864.335		145.146	1127.55		145.146	1071.76		147.394	1340.04		145.146	1174.61		143.219	1193.62		142.898	1005.71		146.633	1209.71		143.862	1438.74		145.467	1230.83		145.467	1380.58		142.471	1194.39		143.219	1225.77		143.862	1561.46		143.862	1521.36
						144.504	851.045		145.467	1114.55		145.467	1063.87		147.715	1331.74		145.467	1170.7		143.541	1180.67		143.219	993.845		146.954	1204.35		144.183	1415.92		145.788	1230.14		145.788	1365.28		142.792	1182.81		143.541	1211.54		144.183	1546.09		144.183	1513.03
						144.825	839.365		145.788	1097.81		145.788	1056.66		148.036	1323.74		145.788	1153.02		143.862	1167.49		143.541	983.211		147.274	1206.78		144.504	1397.55		146.11	1230.22		146.11	1361.07		143.112	1169.16		143.862	1192.62		144.504	1528.27		144.504	1496.7
						145.146	832.588		146.11	1080.39		146.11	1049.97		148.357	1319.8		146.11	1145.07		144.183	1157.75		143.862	971.411		147.594	1227.71		144.825	1381.95		146.431	1226.82		146.431	1349.46		143.432	1155.38		144.183	1173.1		144.825	1514.34		144.825	1476.33
						145.467	826.739		146.431	1062.56		146.431	1043.53		148.679	1313.33		146.431	1138.48		144.504	1148.67		144.183	956.92		147.914	1217.27		145.146	1373.34		146.752	1220.94		146.752	1339.24		143.752	1147.38		144.504	1155.24		145.146	1494.31		145.146	1451.83
						145.788	819.027		146.752	1042.92		146.752	1035.68		149	1302.86		146.752	1119.9		144.825	1142.58		144.504	947.214		148.234	1200.28		145.467	1354.21		147.073	1211.62		147.073	1331.47		144.072	1134.55		144.825	1146.58		145.467	1469.96		145.467	1434.4
						146.11	810.342		147.073	1021.03		147.073	1027.77		149.321	1290.74		147.073	1090.02		145.146	1122.54		144.825	938.052		148.554	1190.44		145.788	1334.39		147.394	1195.68		147.394	1318.11		144.392	1116.72		145.146	1119.43		145.788	1441.17		145.788	1412.75
						146.431	802.645		147.394	1007.23		147.394	1020.6		149.642	1276.26		147.394	1072.51		145.467	1106.48		145.146	930.458		148.875	1190.27		146.11	1307.21		147.715	1177.92		147.715	1303.25		144.713	1106.06		145.467	1099.36		146.11	1414.56		146.11	1398.77
						146.752	794.579		147.715	991.212		147.715	1010.92		149.963	1258.26		147.715	1055.53		145.788	1095.46		145.467	923.178		149.195	1192		146.431	1284.06		148.036	1162.28		148.036	1285.97		145.033	1096.07		145.788	1085.33		146.431	1385.83		146.431	1373.84
						147.073	788.483		148.036	978.251		148.036	1000.35		150.284	1239.55		148.036	1040.89		146.11	1080.69		145.788	912.891		149.515	1195.36		146.752	1263.29		148.357	1152.87		148.357	1283.33		145.353	1087.45		146.11	1070.7		146.752	1359.12		146.752	1347.24
						147.394	776.711		148.357	965.806		148.357	985.509		150.605	1226.91		148.357	1032.35		146.431	1075.73		146.11	903.683		149.835	1197.83		147.073	1248.85		148.679	1143.04		148.679	1273.39		145.673	1078.93		146.431	1059.22		147.073	1337.97		147.073	1327.94
						147.715	766.071		148.679	953.487		148.679	975.021		150.926	1212.53		148.679	1020.87		146.752	1069.17		146.431	895.002		150.155	1195.52		147.394	1237.31		149	1137.65		149	1263.91		145.993	1074.52		146.752	1044.61		147.394	1321.37		147.394	1300.26
						148.036	757.807		149	935.872		149	966.208		151.247	1197.38		149	1005.88		147.073	1066.66		146.752	884.209		150.475	1189.83		147.715	1229.06		149.321	1125.45		149.321	1259.07		146.313	1063.55		147.073	1032.74		147.715	1310.55		147.715	1279.33
						148.357	749.076		149.321	919.408		149.321	947.733		151.569	1176.8		149.321	998.075		147.394	1048.29		147.073	874.086		150.796	1176.45		148.036	1226.13		149.642	1109.24		149.642	1254.61		146.633	1042.85		147.394	1011.52		148.036	1300.92		148.036	1256.07
						148.679	744.642		149.642	904.672		149.642	933.126		151.89	1161.3		149.642	990.673		147.715	1036.71		147.394	856.612		151.116	1170.54		148.357	1226.31		149.963	1093.3		149.963	1244.59		146.954	1034.01		147.715	995.39		148.357	1273.16		148.357	1232.58
						149	741.415		149.963	883.617		149.963	918.458		152.211	1139.43		149.963	979.563		148.036	1024.18		147.715	842.043		151.436	1166.87		148.679	1224.52		150.284	1086.37		150.284	1231.92		147.274	1019.75		148.036	979.72		148.679	1245.37		148.679	1210.21
						149.321	736.036		150.284	863.146		150.284	900.454		152.532	1118.28		150.284	962.527		148.357	1018.95		148.036	829.931		151.756	1162.75		149	1223.41		150.605	1075.04		150.605	1215.82		147.594	1003.92		148.357	964.375		149	1216.67		149	1185.52
						149.642	729.675		150.605	840.901		150.605	885.983		152.853	1099.17		150.605	953.794		148.679	1006.08		148.357	819.644		152.076	1165.8		149.321	1219.6		150.926	1064.81		150.926	1194.46		147.914	989.796		148.679	956.601		149.321	1183.9		149.321	1175.54
						149.963	723.835		150.926	819.152		150.926	868.685		153.174	1082.36		150.926	942.912		149	993.156		148.679	803.379		152.396	1153.44		149.642	1217.89		151.247	1052.93		151.247	1166.6		148.234	976.038		149	951.269		149.642	1157.01		149.642	1147.69
						150.284	717.313		151.247	795.703		151.247	852.046		153.495	1068.82		151.247	928.053		149.321	975.999		149	785.828		152.717	1140.4		149.963	1215.11		151.569	1034.15		151.569	1145.39		148.554	960.245		149.321	942.88		149.963	1127.56		149.963	1129.75
						150.605	711.012		151.569	772.649		151.569	838.077		153.816	1061.05		151.569	916.939		149.642	963.132		149.321	765.937		153.037	1128.73		150.284	1208.47		151.89	1016.19		151.89	1122.4		148.875	945.187		149.642	933.576		150.284	1101.06		150.284	1108.11
						150.926	706.209		151.89	751.827		151.89	821.377		154.138	1052.01		151.89	907.715		149.963	950.365		149.642	754.681		153.357	1124.18		150.605	1191.32		152.211	999.098		152.211	1102.63		149.195	928.13		149.963	920.493		150.605	1071.43		150.605	1089.52
						151.247	701.392		152.211	734.509		152.211	805.999		154.459	1040.77		152.211	901.416		150.284	951.754		149.963	741.128		153.677	1110.64		150.926	1178.78		152.532	983.545		152.532	1080.99		149.515	912.525		150.284	909.97		150.926	1044.6		150.926	1072.41
						151.569	699.132		152.532	716.251		152.532	793.514		154.78	1024.78		152.532	887.171		150.605	937.333		150.284	731.242		153.997	1095.78		151.247	1167.56		152.853	966.329		152.853	1058.03		149.835	893.559		150.605	898.871		151.247	1021.11		151.247	1057.7
						151.89	697.827		152.853	700.499		152.853	776.4		155.101	1013.02		152.853	880.898		150.926	926.76		150.605	719.227		154.317	1087.13		151.569	1159.8		153.174	946.294		153.174	1031.13		150.155	884.606		150.926	892.673		151.569	993.663		151.569	1048.23
						152.211	697.357		153.174	676.327		153.174	757.941		155.422	999.443		153.174	870.921		151.247	910.612		150.926	706.462		154.637	1081.02		151.89	1147.27		153.495	923.121		153.495	1004.53		150.475	872.157		151.247	879.47		151.89	977.464		151.89	1028.2
						152.532	696.523		153.495	651.821		153.495	735.611		155.743	980.146		153.495	859.444		151.569	897.803		151.247	691.972		154.958	1071.6		152.211	1136.36		153.816	900.163		153.816	977.316		150.796	865.478		151.569	859.598		152.211	958.801		152.211	1010.86
						152.853	693.63		153.816	632.836		153.816	721.956		156.064	963.793		153.816	844.053		151.89	886.623		151.569	678.336		155.278	1061.41		152.532	1125.96		154.138	880.974		154.138	946.16		151.116	851.791		151.89	845.152		152.532	929.868		152.532	984.27
						153.174	693.636		154.138	615.325		154.138	702.477		156.385	948.217		154.138	826.496		152.211	873.089		151.89	667.038		155.598	1049.61		152.853	1123.73		154.459	862.221		154.459	924.959		151.436	841.753		152.211	829.649		152.853	905.138		152.853	960.056
						153.495	696.235		154.459	600.803		154.459	687.283		156.707	929.112		154.459	810.467		152.532	867.092		152.211	658.306		155.918	1037.67		153.174	1117.37		154.78	843.855		154.78	906.644		151.756	827.378		152.532	809.416		153.174	874.822		153.174	946.527
						153.816	693.546		154.78	575.9		154.78	673.811		157.028	912.871		154.78	794.729		152.853	855.668		152.532	656.182		156.238	1029.49		153.495	1110.45		155.101	825.282		155.101	881.866		152.076	813.945		152.853	797.574		153.495	848.035		153.495	940.083
						154.138	692.01		155.101	561.683		155.101	662.325		157.349	901.138		155.101	779.09		153.174	847.957		152.853	645.422		156.558	1012.19		153.816	1108.34		155.422	802.172		155.422	861.037		152.396	801.732		153.174	783.516		153.816	823.731		153.816	932.629
						154.459	688.95		155.422	552.973		155.422	652.892		157.67	891.248		155.422	763.452		153.495	840.576		153.174	640.732		156.879	999.019		154.138	1097.54		155.743	777.187		155.743	838.79		152.717	797.23		153.495	769.408		154.138	806.509		154.138	901.854
						154.78	686.513		155.743	540.588		155.743	643.972		157.991	877.231		155.743	748.88		153.816	840.472		153.495	637.623		157.199	986.602		154.459	1086.51		156.064	761.653		156.064	823.047		153.037	795.085		153.816	755.75		154.459	789.956		154.459	877.839
						155.101	686.881		156.064	538.135		156.064	630.268		158.312	863.619		156.064	735.63		154.138	844.406		153.816	634.073		157.519	978.784		154.78	1075.88		156.385	741.47		156.385	801.912		153.357	783.107		154.138	745.773		154.78	775.269		154.78	859.314
						155.422	687.885		156.385	533.277		156.385	619.199		158.633	849.197		156.385	725.074		154.459	847.884		154.138	633.768		157.839	966.3		155.101	1064.85		156.707	720.36		156.707	780.319		153.677	777.563		154.459	732.604		155.101	762.967		155.101	850.124
						155.743	687.333		156.707	527.99		156.707	608.209		158.954	834.828		156.707	716.485		154.78	846.411		154.459	630.709		158.159	954.053		155.422	1053.37		157.028	704.225		157.028	755.793		153.997	768.904		154.78	716.572		155.422	751.619		155.422	841.685
						156.064	687.658		157.028	527.081		157.028	600.996		159.275	815.586		157.028	711.329		155.101	849.454		154.78	627.306		158.479	943.173		155.743	1045.61		157.349	688.657		157.349	735.296		154.317	755.455		155.101	712.8		155.743	739.923		155.743	833.477
						156.385	688.605		157.349	521.718		157.349	596.155		159.597	803.052		157.349	704.492		155.422	844.861		155.101	626.361		158.8	928.145		156.064	1045.01		157.67	670.55		157.67	715.054		154.637	741.178		155.422	709.257		156.064	717.132		156.064	833.65
						156.707	689.885		157.67	520.573		157.67	593.798		159.918	791.876		157.67	696.604		155.743	839.757		155.422	625.624		159.12	916.261		156.385	1044.2		157.991	651.061		157.991	691.102		154.958	734.577		155.743	709.26		156.385	695.402		156.385	822.649
						157.028	686.257		157.991	522.29		157.991	583.096		160.239	782.774		157.991	684.614		156.064	837.863		155.743	622.269		159.44	901.072		156.707	1042.69		158.312	630.368		158.312	674.877		155.278	727.305		156.064	702.171		156.707	674.844		156.707	814.406
						157.349	684.363		158.312	530.96		158.312	580.353		160.56	770.445		158.312	674.455		156.385	833.834		156.064	622.176		159.76	892.376		157.028	1040.26		158.633	609.898		158.633	662.156		155.598	719.889		156.385	706.725		157.028	656.792		157.028	807.457
						157.67	681.216		158.633	535.696		158.633	579.092		160.881	759.95		158.633	669.546		156.707	828.32		156.385	624.39		160.08	875.404		157.349	1032.03		158.954	592.067		158.954	651.619		155.918	712.786		156.707	716.018		157.349	639.853		157.349	809.639
						157.991	679.493		158.954	540.461		158.954	575.425		161.202	752.528		158.954	661.932		157.028	818.724		156.707	622.739		160.4	861.272		157.67	1026.43		159.275	572.419		159.275	636.927		156.238	708.489		157.028	721.69		157.67	626.789		157.67	804.762
						158.312	677.991		159.275	554.891		159.275	573.945		161.523	743.287		159.275	655.029		157.349	816.751		157.028	622.147		160.721	848.54		157.991	1017.97		159.597	555.196		159.597	618.504		156.558	708.822		157.349	726.316		157.991	615.953		157.991	799.355
						158.633	675.778		159.597	565.837		159.597	572.369		161.844	736.262		159.597	648.343		157.67	814.501		157.349	619.511		161.041	835.39		158.312	1009.47		159.918	540.386		159.918	599.261		156.879	700.771		157.67	729.049		158.312	607.968		158.312	787.25
						158.954	677.013		159.918	574.695		159.918	571.55		162.166	730.088		159.918	640.118		157.991	817.113		157.67	619.651		161.361	823.019		158.633	1004.06		160.239	527.045		160.239	587.716		157.199	697.509		157.991	729.565		158.633	599.363		158.633	775.504
						159.275	675.827		160.239	578.26		160.239	582.601		162.487	725.364		160.239	634.284		158.312	820.79		157.991	613.507		161.681	810.036		158.954	1003.35		160.56	520.267		160.56	569.394		157.519	698.907		158.312	735.856		158.954	590.064		158.954	764.539
						159.597	676.273		160.56	585.789		160.56	578.215		162.808	719.976		160.56	624.352		158.633	823.213		158.312	615.245		162.001	797.739		159.275	1003.91		160.881	513.126		160.881	554.888		157.839	682.558		158.633	747.217		159.275	581.442		159.275	766.106
						159.918	676.094		160.881	585.836		160.881	588.205		163.129	717.018		160.881	614.393		158.954	822.512		158.633	615.368		162.321	784.568		159.597	1006.34		161.202	506.528		161.202	541.74		158.159	679.751		158.954	761.016		159.597	577.666		159.597	768.288
						160.239	677.988		161.202	588.3		161.202	591.302		163.45	714.606		161.202	602.759		159.275	824.857		158.954	619.624		162.642	773.972		159.918	1009.22		161.523	495.748		161.523	532.49		158.479	678.186		159.275	776.684		159.918	575.169		159.918	769.616
						160.56	675.871		161.523	606.173		161.523	596.874		163.771	715.461		161.523	595.25		159.597	825.895		159.275	614.867		162.962	764.901		160.239	1009.41		161.844	488.338		161.844	522.687		158.8	672.115		159.597	796.224		160.239	572.466		160.239	766.123
						160.881	675.647		161.844	617.74		161.844	601.61		164.092	712.389		161.844	591.146		159.918	824.106		159.597	617.883		163.282	757.664		160.56	1007.64		162.166	483.417		162.166	513.697		159.12	663.846		159.918	815.826		160.56	571.588		160.56	764.628
						161.202	676.067		162.166	636.121		162.166	605.194		164.413	706.044		162.166	588.507		160.239	819.788		159.918	620.207		163.602	747.716		160.881	1004.76		162.487	479.411		162.487	507.6		159.44	658.792		160.239	837.205		160.881	574.698		160.881	760.414
						161.523	672.25		162.487	645.186		162.487	617.846		164.735	700.213		162.487	576.244		160.56	817.653		160.239	623.846		163.922	740.258		161.202	995.981		162.808	481.555		162.808	498.214		159.76	661.466		160.56	857.384		161.202	581.766		161.202	763.939
						161.844	671.565		162.808	658.893		162.808	617.898		165.056	695.495		162.808	571.139		160.881	816.889		160.56	625.673		164.242	729.537		161.523	987.578		163.129	480.581		163.129	489.78		160.08	663.939		160.881	872.117		161.523	591.205		161.523	765.459
						162.166	671.003		163.129	674.584		163.129	622.89		165.377	693.035		163.129	562.95		161.202	822.982		160.881	626.285		164.562	719.41		161.844	986.013		163.45	476.36		163.45	480.56		160.4	663.866		161.202	887.038		161.844	598.511		161.844	772.289
						162.487	670.652		163.45	680.538		163.45	622.108		165.698	691.981		163.45	558.037		161.523	820.011		161.202	627.669		164.883	710.78		162.166	982.012		163.771	477.469		163.771	476.352		160.721	659.352		161.523	906.949		162.166	602.653		162.166	785.456
						162.808	668.943		163.771	693.028		163.771	635.747		166.019	693.935		163.771	556.623		161.844	823.419		161.523	627.885		165.203	706.93		162.487	984.889		164.092	475.406		164.092	473.182		161.041	652.891		161.844	920.669		162.487	611.323		162.487	802.011
						163.129	665.133		164.092	712.451		164.092	642.125		166.34	695.811		164.092	555.233		162.166	827.515		161.844	630.692		165.523	689.768		162.808	991.13		164.413	476.085		164.413	469.207		161.361	652.406		162.166	932.016		162.808	620.559		162.808	817.673
						163.45	660.142		164.413	732.212		164.413	646.4		166.661	696.544		164.413	552.221		162.487	820.98		162.166	633.961		165.843	680.712		163.129	998.362		164.735	473.949		164.735	470.031		161.681	658.67		162.487	944.015		163.129	631.423		163.129	831.462
						163.771	656.975		164.735	736.856		164.735	651.033		166.982	698.057		164.735	556.706		162.808	821.65		162.487	632.999		166.163	674.668		163.45	1005.51		165.056	478.657		165.056	474.253		162.001	646.284		162.808	960.784		163.45	644.804		163.45	845.347
						164.092	655.845		165.056	745.472		165.056	662.319		167.303	699.458		165.056	557.371		163.129	819.774		162.808	634.318		166.483	657.989		163.771	1016.2		165.377	482.935		165.377	479.225		162.321	646.821		163.129	978.801		163.771	659.307		163.771	856.94
						164.413	653.785		165.377	752.113		165.377	672.232		167.625	703.028		165.377	560.941		163.45	820.102		163.129	632.839		166.804	646.641		164.092	1023.35		165.698	483.36		165.698	484.022		162.642	653.609		163.45	991.24		164.092	671.406		164.092	871.186
						164.735	652.255		165.698	761.413		165.698	675.304		167.946	705.282		165.698	563.372		163.771	824.619		163.45	626.77		167.124	636.39		164.413	1029.28		166.019	484.266		166.019	496.349		162.962	651.292		163.771	1011.03		164.413	681.416		164.413	885.161
						165.056	650.56		166.019	760.611		166.019	683.053		168.267	708.822		166.019	566.349		164.092	827.924		163.771	621.843		167.444	627.646		164.735	1028		166.34	483.984		166.34	506.751		163.282	654.133		164.092	1026.16		164.735	694.632		164.735	900.017
						165.377	651.304		166.34	768.259		166.34	685.46		168.588	711.752		166.34	570.856		164.413	826.698		164.092	603.794		167.764	623.993		165.056	1028.9		166.661	484.773		166.661	516.839		163.602	653.622		164.413	1033.8		165.056	710.461		165.056	915.952
						165.698	652.766		166.661	774.5		166.661	679.593		168.909	714.17		166.661	574.319		164.735	826.95		164.413	576.297		168.084	618.85		165.377	1027.76		166.982	492.154		166.982	528.078		163.922	652.499		164.735	1028.82		165.377	716.65		165.377	934.579
						166.019	655.087		166.982	790.68		166.982	674.702		169.23	715.742		166.982	576.204		165.056	827.183		164.735	543.016		168.404	611.377		165.698	1021.07		167.303	493.189		167.303	538.951		164.242	642.576		165.056	1008.39		165.698	735.919		165.698	955.23
						166.34	655.039		167.303	800.468		167.303	670.629		169.551	716.33		167.303	580.86		165.377	823.458		165.056	502.842		168.725	608.875		166.019	1019.86		167.625	492.901		167.625	550.457		164.562	617.145		165.377	967.71		166.019	741.423		166.019	980.149
						166.661	653.991		167.625	813.128		167.625	671.297		169.872	716.245		167.625	583.94		165.698	819.498		165.377	457.639		169.045	603.966		166.34	1019.8		167.946	502.433		167.946	562.84		164.883	582.41		165.698	911.553		166.34	749.489		166.34	1004.06
						166.982	650.605		167.946	821.927		167.946	672.98		170.194	718.603		167.946	587.574		166.019	814.95		165.698	396.503		169.365	601.456		166.661	1021.74		168.267	491.79		168.267	577.683		165.203	530.194		166.019	835.488		166.661	747.847		166.661	1030.6
						167.303	645		168.267	806.071		168.267	675.632		170.515	719.341		168.267	592.026		166.34	807.415		166.019	301.233		169.685	593.789		166.982	1020.76		168.588	495.257		168.588	591.986		165.523	477.085		166.34	737.587		166.982	735.068		166.982	1057.88
						167.625	638.263		168.588	809.493		168.588	677.166		170.836	721.737		168.588	598.359		166.661	797.958		166.34	201.598		170.005	589.638		167.303	1009.99		168.909	504.752		168.909	600.128		165.843	411.938		166.661	600.708		167.303	722.885		167.303	1080.29
						167.946	632.322		168.909	813.404		168.909	682.591		171.157	722.356		168.909	602.927		166.982	785.349		166.661	118.738		170.325	585.365		167.625	994.173		169.23	495.066		169.23	613.269		166.163	327.866		166.982	408.848		167.625	685.55		167.625	1100.97
						168.267	628.767		169.23	817.752		169.23	686.247		171.478	726.435		169.23	614.058		167.303	756.179		166.982	83.8324		170.646	582.355		167.946	975.778		169.551	498.402		169.551	626.91		166.483	227.816		167.303	240.156		167.946	635.84		167.946	1119.51
						168.588	626.165		169.551	818.97		169.551	681.556		171.799	728.875		169.551	619.483		167.625	713.35		167.303	75.0491		170.966	580.822		168.267	940.711		169.872	500.431		169.872	641.2		166.804	142.667		167.625	139.35		168.267	578.874		168.267	1138.68
						168.909	623.969		169.872	816.676		169.872	680.247		172.12	729.496		169.872	625.525		167.946	658.986					171.286	578.675		168.588	888.288		170.194	504.449		170.194	646.068		167.124	93.3858		167.946	103.94		168.588	510.599		168.588	1158.43
						169.23	622.971		170.194	801.47		170.194	674.775		172.441	734.319		170.194	633.691		168.267	596.854					171.606	572.769		168.909	826.276		170.515	510.628		170.515	656.487		167.444	83.9706		168.267	93.5765		168.909	414.871		168.909	1178.46
						169.551	622.607		170.515	803.278		170.515	668.433		172.763	737.726		170.515	643.051		168.588	519.577					171.926	584.526		169.23	738.374		170.836	507.406		170.836	664.286		167.764	74.5608					169.23	286.748		169.23	1195.13
						169.872	622.118		170.836	810.457		170.836	663.59		173.084	741.426		170.836	652.839		168.909	425.597					172.246	580.823		169.551	628.004		171.157	512.961		171.157	670.304								169.551	159.77		169.551	1205.25
						170.194	624.496		171.157	813.997		171.157	661.38		173.405	747.611		171.157	660.407		169.23	308.979					172.566	581.634		169.872	492.057		171.478	509.833		171.478	675.394								169.872	73.9156		169.872	1208.63
						170.515	624.557		171.478	801.304		171.478	662.604		173.726	749.444		171.478	670.546		169.551	192.475					172.887	587.716		170.194	318.739		171.799	513.901		171.799	679.685								170.194	41.5435		170.194	1199.39
						170.836	621.946		171.799	798.083		171.799	658.753		174.047	752.445		171.799	680.089		169.872	105.87					173.207	592.151		170.515	198.381		172.12	515.069		172.12	685.845								170.515	44.4042		170.515	1164.8
						171.157	615.9		172.12	792.845		172.12	655.013		174.368	753.52		172.12	685.571		170.194	75.7828					173.527	597.937		170.836	137.168		172.441	523.392		172.441	692.291											170.836	1105.59
						171.478	603.003		172.441	794.919		172.441	648.345		174.689	755.539		172.441	692.237		170.515	64.3908					173.847	602.112		171.157	115.079		172.763	539.596		172.763	701.154											171.157	1022.89
						171.799	587.102		172.763	791.53		172.763	640.547		175.01	758.535		172.763	697.269								174.167	607.973		171.478	113.672		173.084	559.901		173.084	708.76											171.478	925.368
						172.12	565.263		173.084	786.703		173.084	636.316		175.331	759.484		173.084	704.296								174.487	615.488					173.405	568.929		173.405	708.103											171.799	801.296
						172.441	530.543		173.405	776.864		173.405	631.329		175.653	757.688		173.405	718.497								174.808	620.36					173.726	572.663		173.726	707.888											172.12	642.443
						172.763	485.936		173.726	774.294		173.726	626.115		175.974	755.509		173.726	720.414								175.128	632.544					174.047	578.474		174.047	707.557											172.441	439.735
						173.084	437.174		174.047	767.562		174.047	625.08		176.295	752.945		174.047	725.696								175.448	640.116					174.368	580.738		174.368	709.953											172.763	273.474
						173.405	387.774		174.368	744.812		174.368	626.846		176.616	749.684		174.368	729.103								175.768	645.891					174.689	598.64		174.689	713.146											173.084	175.706
						173.726	298.217		174.689	732.211		174.689	626.225		176.937	747.52		174.689	734.311								176.088	650.058					175.01	597.032		175.01	719.616											173.405	145.276
						174.047	204.901		175.01	707.152		175.01	629.454		177.258	744.607		175.01	738.159								176.408	656.572					175.331	592.603		175.331	725.928											173.726	145.254
						174.368	127.602		175.331	665.555		175.331	630.757		177.579	742.592		175.331	744.099								176.729	659.326					175.653	585.872		175.653	725.609
						174.689	86.6499		175.653	612.941		175.653	628.352		177.9	741.04		175.653	749.879								177.049	659.559					175.974	597.815		175.974	727.161
						175.01	72.729		175.974	540.183		175.974	624.834		178.222	741.101		175.974	753.73								177.369	667.506					176.295	603.088		176.295	727.227
									176.295	464.938		176.295	611.765		178.543	741.961		176.295	759.587								177.689	673.296					176.616	609.686		176.616	728.617
									176.616	384.344		176.616	586.486		178.864	741.681		176.616	762.572								178.009	677.314					176.937	612.85		176.937	721.227
									176.937	279.968		176.937	545.233		179.185	741.202		176.937	766.873								178.329	677.526					177.258	617.332		177.258	719.756
									177.258	189.1		177.258	495.12		179.506	739.188		177.258	769.081								178.65	686.816					177.579	632.662		177.579	717.791
									177.579	119.626		177.579	438.51		179.827	734.839		177.579	770.192								178.97	691.214					177.9	620.612		177.9	716.137
									177.9	84.2368		177.9	362.86		180.148	732.565		177.9	772.164								179.29	697.37					178.222	617.269		178.222	716.054
									178.222	79.4552		178.222	286.937		180.469	731.254		178.222	760.321								179.61	696.242					178.543	619.828		178.543	717.59
												178.543	209.16		180.791	727.028		178.543	752.338								179.93	706.418					178.864	624.495		178.864	710.788
												178.864	131.401		181.112	721.372		178.864	741.634								180.25	713.987					179.185	639.637		179.185	703.546
												179.185	81.0609		181.433	716.005		179.185	696.549								180.57	716.098					179.506	633.558		179.506	697.484
												179.506	57.8219		181.754	711.221		179.506	640.997								180.891	722.106					179.827	619.684		179.827	687.766
												179.827	45.7524		182.075	706.087		179.827	575.514								181.211	725.129					180.148	606.053		180.148	668.239
												180.148	48.3168		182.396	704.067		180.148	504.779								181.531	724.944					180.469	593.959		180.469	645.126
															182.717	702.798		180.469	405.098								181.851	734.875					180.791	581.11		180.791	610.952
															183.038	701.455		180.791	291.952								182.171	737.202					181.112	565.756		181.112	567.105
															183.359	697.714		181.112	181.511								182.491	737.39					181.433	539.987		181.433	501.12
															183.681	695.837		181.433	108.372								182.812	734.588					181.754	499.979		181.754	427.785
															184.002	692.217		181.754	69.0382								183.132	735.548					182.075	447.931		182.075	342.969
															184.323	686.471		182.075	54.0658								183.452	734.445					182.396	395.108		182.396	231.479
															184.644	682.996		182.396	49.427								183.772	733.15					182.717	330.048		182.717	136.55
															184.965	679.589											184.092	735.4					183.038	259.388		183.038	73.633
															185.286	674.027											184.412	731.603					183.359	188.877		183.359	51.6817
															185.607	671.273											184.733	733.221					183.681	130.832		183.681	56.5705
															185.928	665.616											185.053	723.97					184.002	96.2035
															186.25	660.438											185.373	725.551					184.323	90.7953
															186.571	655.054											185.693	724.307					184.644	81.2623
															186.892	651.038											186.013	722.94
															187.213	647.327											186.333	720.157
															187.534	641.688											186.654	713.684
															187.855	637.688											186.974	703.511
															188.176	632.287											187.294	688.25
															188.497	627.486											187.614	666.94
															188.819	620.265											187.934	632.063
															189.14	616.027											188.254	573.359
															189.461	608.703											188.575	512.015
															189.782	600.92											188.895	442.657
															190.103	585.436											189.215	360.217
															190.424	563.813											189.535	256.807
															190.745	534.609											189.855	164.782
															191.066	490.939											190.175	100.566
															191.387	434.097											190.495	70.3023
															191.709	366.218											190.816	55.7925
															192.03	291.543
															192.351	197.642
															192.672	111.427
															192.993	45.6911
															193.314	17.7832
Fig4 I for wus-7						Fig4 I for nanobody
Imaged plants in WUS/+	DR5v2 positive		Imaged plants in WUS/+	DR5v2 positive		Imaged plants in mock	DR5v2 positive		Imaged plants in Induction	DR5v2 positive
pl1	-		pl1	-		pl1	-		pl1	-
pl2	-		pl2	+		pl2	-		pl2	+
pl3	-		pl3	+		pl3	-		pl3	+
pl4	-		pl4	-		pl4	-		pl4	+
pl5	-		pl5	+		pl5	-		pl5	+
pl6	-		pl6	+		pl6	-		pl6	+
pl7	-		pl7	+		pl7	-		pl7	+
pl8	-		pl8	+		pl8	-		pl8	+
pl9	+		pl9	+		pl9	-		pl9	+
pl10	-		pl10	+		pl10	-
pl11	-		pl11	-		pl11	-
pl12	-		pl12	+		pl12	-
pl13	-		pl13	+						8 out of 9
pl14	-						0 out of 12
pl15	+			8 out of 13
pl16	-
pl17	+			0.62
pl18	-
pl19	-
pl20	-
pl21	-
pl22	-
pl23	-
pl24	-
pl25	-
pl26	-
pl27	-
pl28	+
pl29	-
pl30	-
pl31	-
pl32	-
pl33	+
pl34	-
pl35	-
pl36	+
pl37	-
pl38	-
	6 out of 38	0.16

## Sheet: Fig 5 and Suppl Figs 6; 8
lines used	shown in Figs	samples	analyzed samples
		anti-MP + /control plants	anti-MP + /nanobody
wus/pWUS:WUS-linker-GFP/pCLV3:AlcR/pAlcA:NSlmb-vhhGFP4	Fig. 5b, c; Supplementary Fig. 8	1/6	6/6	repreat I, after induction
		0/3	12/12	repreat II, after induction
		anti-MP - /Mock	anti-MP - /induction
pUBQ10:mCherry-GR-linker-WUS	Fig. 5d-e	0/9	8/8
	Supplementary Fig. 6g, h	anti-TIR1 - /Mock	anti-TIR1 - /induction
		0/5	5/5

## Sheet: Fig6 h and Suppl Fig 9
lines used	shown in Figs	samples	analyzed samples
		-/-	-/+	+/-	IAA/TSA
pDR5v2	Fig. 6e-g	3	3	3	3
genotype	treatment	position	experiment 2	experiment 1	average	sd
Ler	mock	1	0.00497512	0.00301205	0.00399359	0.0013881	Ler mock
Ler	10µM IAA	2	0.0135135	0	0.00675676	0.0095555	Ler 10µM IAA
wus-7	mock	3	0.0454545	0.0679612	0.0567079	0.0159146	wus-7 mock
wus-7	10µM IAA	4	0.138614	0.127389	0.133001	0.0079375	wus-7 10µM IAA
Supplementary figure 9	genotype	treatment	WT phenotype	wus phenotype	proportion wus	n=
	Ler	mock	162	0	0	162
	Ler	1µM IAA	395	0	0	395
	wus-7	mock	304	20	0.0617284	324
	wus-7	1µM IAA	332	21	0.0594901	353
	Ler	mock	347	0	0	347
	Ler	5µM IAA	239	1	0.00416667	240
	wus-7	mock	203	14	0.0645161	217
	wus-7	5µM IAA	199	10	0.0478469	209
	Ler	mock	331	1	0.004	734
	Ler	10µM IAA	221	0	0.005	369
	wus-7	mock	384	28	0.058	720
	wus-7	10µM IAA	274	40	0.13	617
	Ler	mock	400	2	0.00497512	402
	Ler	20µM IAA	307	0	0	307
	wus-7	mock	102	18	0.15	120
	wus-7	20µM IAA	176	55	0.238095	231

## Sheet: Suppl Fig5 d,e,f
treat2	treat3	treat4	treat5	treat6	treat7	treat8	mock1	mock2	mock3	mock4	mock5	mock6	mock7	mock8
22.246	28.59	25.056	21.985	20.814	17.298	21.985	32.935	25.316	33.79	26.968	25.172	25.626	28.763	31.284
20.653	25.983	24.158	20.218	18.739	16.438	20.218	32.095	25.085	30.974	26.214	24.708	24.107	26.765	28.184
20.363	20.914	23.926	19.668	18.566	15.364	18.973	24.737	24.361	27.877	26.099	24.65	21.98	24.534	27.866
20.305	20.392	21.927	19.378	18.393	15.256	18.77	24.332	24.245	25.483	24.448	24.39	19.751	24.534	26.852
20.247	19.523	20.653	19.292	17.413	15.041	18.307	23.984	22.912	24.075	22.999	24.158	19.549	24.534	26.649
20.189	19.263	20.624	18.828	17.297	14.934	17.698	23.781	21.696	23.935	22.449	23.81	18.941	23.665	26.041
19.697	19.147	20.508	17.872	17.24	14.934	17.698	22.565	21.638	23.935	22.362	23.55	18.941	22.13	25.722
19.581	18.538	20.392	17.756	17.124	14.289	17.38	22.536	21.377	21.119	22.217	23.492	18.738	21.956	25.461
19.176	18.423	20.016	17.669	16.721	14.074	17.148	21.87	21.087	20.696	21.435	23.115	18.738	21.638	24.824
18.944	18.278	19.726	17.409	16.432	14.074	17.032	21.696	20.914	19.852	19.465	22.999	18.131	21.58	24.39
18.741	18.104	19.263	16.945	16.202	13.537	17.032	21.638	20.45	19.289	19.118	22.623	17.523	21.435	23.868
18.278	18.017	19.002	16.8	16.202	13.43	17.032	21.29	19.523	19.148	18.654	22.565	17.32	21.348	23.376
18.278	17.959	19.002	16.742	16.029	13.43	17.032	21.232	18.625	19.148	18.567	22.536	16.51	19.958	22.883
18.133	17.843	18.886	16.742	16.029	12.785	17.003	20.653	17.467	18.725	18.567	22.507	16.51	19.668	21.667
18.075	17.64	18.741	16.279	15.914	12.785	16.8	20.016	17.322	18.585	18.538	21.116	16.409	19.292	20.595
17.959	17.496	18.712	16.076	15.51	12.678	16.771	19.987	16.974	18.585	18.22	21.058	16.105	19.089	20.334
17.872	17.409	18.683	15.931	15.452	12.57	16.598	19.9	16.656	18.162	17.525	20.74	16.004	18.596	20.103
17.467	17.235	18.654	15.7	15.395	12.57	16.395	19.552	16.105	17.458	16.916	20.74	15.902	18.538	20.045
17.438	17.235	18.451	15.352	15.106	12.463	16.163	19.494	15.989	17.317	16.916	20.132	15.497	18.336	19.552
17.293	16.916	18.075	15.323	15.106	12.463	15.613	19.465	15.642	17.317	16.685	19.784	15.396	17.322	18.828
17.235	16.742	18.046	15.178	15.049	12.463	15.497	18.77	15.381	16.332	16.54	19.755	15.092	17.264	18.567
16.916	16.656	17.611	15.149	14.991	12.463	15.468	18.451	14.86	16.191	16.424	19.002	14.889	17.148	18.538
16.8	16.54	17.611	15.033	14.876	12.355	15.381	18.133	14.831	16.05	16.395	18.654	14.889	16.134	18.249
16.685	16.366	17.467	14.976	14.818	12.355	15.207	18.133	14.831	15.769	16.192	18.365	14.687	16.105	16.656
16.569	16.279	17.235	14.976	14.414	12.033	15.091	17.38	14.831	14.783	15.526	17.814	14.586	15.729	16.366
16.482	16.221	16.916	14.802	14.299	11.711	14.947	17.322	14.338	14.783	15.468	17.814	14.586	15.178	16.076
16.453	15.787	16.858	14.657	14.068	11.603	14.773	17.061	13.527	14.783	15.265	17.698	14.079	14.657	16.047
16.308	15.729	16.771	14.628	14.011	11.496	14.715	17.003	13.44	14.783	15.005	17.525	13.877	14.28	15.497
16.25	15.584	16.742	14.512	14.011	11.496	14.57	16.685	13.267	14.642	14.947	17.409	13.775	14.193	15.323
16.047	15.584	16.25	14.454	13.896	11.281	14.367	16.656	13.064	14.642	14.889	17.38	13.37	14.107	14.831
15.931	15.555	15.729	14.454	13.492	11.174	14.28	16.569	12.861	13.798	14.831	17.38	13.37	13.759	14.744
15.931	15.468	15.7	14.425	13.434	11.174	14.28	16.569	12.832	13.234	14.831	17.148	13.168	13.73	14.628
15.758	15.439	15.7	14.367	13.319	11.066	14.107	16.424	12.745	13.234	14.57	16.945	13.168	13.643	14.599
15.729	15.352	15.497	14.309	13.261	11.066	14.049	16.105	12.455	12.953	14.541	16.627	12.965	13.527	14.541
15.729	15.323	15.468	14.222	13.204	10.959	14.049	15.874	12.253	12.812	14.367	16.598	12.864	13.527	14.136
15.497	15.265	15.178	14.193	12.973	10.959	13.991	15.497	11.963	12.812	14.193	16.453	12.762	13.527	14.078
15.381	15.236	14.744	14.107	12.915	10.529	13.846	15.381	11.963	12.671	14.193	16.366	12.56	13.527	13.817
14.947	15.033	14.628	13.962	12.858	10.422	13.817	15.265	11.818	12.671	14.078	16.279	12.56	13.44	13.643
14.947	15.033	14.396	13.759	12.627	10.314	13.498	15.033	11.615	12.531	13.846	16.25	12.256	13.353	13.064
14.918	15.005	14.367	13.585	12.569	10.314	13.18	14.976	11.586	12.531	13.817	16.134	12.155	13.296	12.948
14.918	14.831	14.367	13.498	12.512	10.207	13.122	14.309	11.036	12.531	13.672	15.96	11.851	13.267	12.369
14.86	14.599	14.338	13.44	12.396	10.207	13.093	14.02	10.862	12.39	13.411	15.758	11.446	13.122	11.529
14.86	14.57	14.338	13.382	11.993	10.099	13.093	13.875	10.833	12.108	13.064	15.642	11.142	13.093	11.21
14.802	14.396	14.309	13.353	11.935	9.992	13.006	13.672	10.66	11.827	12.629	14.889	11.04	12.774	11.152
14.744	14.309	14.251	13.296	11.878	9.884	12.89	13.498	10.631	11.545	12.513	14.657	10.939	12.6	11.065
14.628	14.251	14.193	13.238	11.878	9.777	12.861	13.296	10.631	11.545	11.586	14.396	10.838	12.484	11.036
14.541	14.164	14.136	13.122	11.762	9.562	12.745	13.064	10.544	11.404	11.413	14.28	10.635	12.369	10.804
14.541	13.991	14.136	13.035	11.705	9.562	12.427	12.948	9.993	11.404	11.384	14.28	10.433	12.224	10.775
14.512	13.991	13.991	13.006	11.647	9.455	12.427	12.658	9.704	11.263	11.21	14.02	10.433	12.166	10.457
14.28	13.962	13.846	13.006	11.532	9.347	12.398	12.629	9.675	10.982	10.66	13.469	10.129	11.384	9.906
14.222	13.933	13.759	12.89	11.532	9.24	11.876	12.629	9.327	10.982	10.515	13.064	9.521	10.978	9.617
14.136	13.701	13.44	12.832	11.416	9.24	11.76	12.513	8.951	10.841	10.515	12.832	9.521	10.92	8.98
14.107	13.643	13.382	12.832	11.416	9.132	11.702	12.455	8.69	10.841	10.399	12.745	9.42	10.862	8.951
14.049	13.643	13.382	12.803	11.359	9.025	11.615	12.311	8.458	10.559	10.225	12.687	9.319	10.457	8.748
13.933	13.585	13.353	12.774	11.301	8.917	11.471	12.224	8.255	10.278	9.849	12.542	9.217	10.254	8.574
13.904	13.469	13.296	12.745	11.07	8.917	11.21	12.137	8.226	10.278	9.762	12.311	9.116	10.167	8.516
13.846	13.411	13.18	12.687	11.013	8.703	11.21	11.876	7.879	10.137	9.617	12.195	9.015	10.022	8.168
13.759	13.382	13.093	12.658	10.897	8.595	11.21	11.644	7.734	9.996	9.414	12.195	9.015	9.993	8.082
13.527	13.296	12.6	12.542	10.724	8.595	11.123	11.5	7.415	9.715	9.385	12.166	8.711	9.964	8.024
13.469	13.035	12.542	12.398	10.551	8.38	11.036	11.268	7.126	9.574	9.269	11.905	8.306	9.675	7.618
13.44	12.948	12.34	12.369	10.551	8.273	10.92	10.862	6.807	9.433	9.037	11.702	8.306	9.646	7.444
13.324	12.832	12.253	12.311	10.263	8.165	10.833	10.746	6.691	9.433	8.603	11.5	8.103	9.501	7.299
13.035	12.832	12.108	12.195	10.148	8.058	10.833	10.602	6.575	9.011	8.4	11.355	7.597	9.327	6.083
12.832	12.571	12.021	12.166	10.09	7.95	10.804	10.486	6.373	8.87	8.14	11.297	7.495	9.124	5.504
12.803	12.542	11.992	12.137	10.032	7.95	10.775	10.138	5.938	8.87	8.082	11.297	7.293	9.009
12.774	12.513	11.615	11.963	9.917	7.95	10.775	10.109	5.59	8.729	7.357	11.239	7.293	8.806
12.745	12.455	11.586	11.905	9.802	7.843	10.775	10.051	5.562	8.307	6.981	11.21	7.293	8.69
12.687	12.427	11.558	11.876	9.802	7.843	10.718	9.877	5.562	8.166	6.546	11.123	7.191	7.618
12.513	12.224	11.21	11.876	9.687	7.843	10.544	9.849		8.166	6.488	10.92	6.989	6.865
12.513	12.137	11.21	11.847	9.283	7.736	10.428	9.791		8.166	6.431	10.515	6.888	6.662
12.513	11.992	11.007	11.818	9.283	7.736	10.312	9.791		8.025	6.199	9.733	6.888	6.604
12.455	11.934	10.92	11.731	9.168	7.736	10.225	9.733		8.025	6.112	8.893	6.888	6.373
12.195	11.702	10.862	11.5	9.11	7.628	10.225	9.675		7.462	5.967	8.255	6.786	6.228
12.108	11.615	10.66	11.21	9.052	7.413	10.225	9.443		6.899	5.909	7.56	6.584	6.083
11.963	11.558	10.602	11.007	9.052	7.413	10.167	9.443		6.899	5.677	6.17	6.28	6.054
11.876	11.558	10.573	10.891	8.995	7.413	10.138	9.211		5.913			5.976	6.054
11.847	11.5	10.515	10.862	8.822	7.306	10.051	8.922		5.632			5.976	5.967
11.818	11.413	10.341	10.486	8.822	7.306	10.051	8.922					5.875	5.793
11.615	11.297	10.022	10.428	8.706	7.306	9.849	8.748					5.672
11.615	11.065	9.993	10.399	8.706	7.198	9.675	8.748					5.672
11.529	11.007	9.964	10.341	8.649	7.198	9.646	8.603					5.571
11.5	10.746	9.906	10.283	8.649	7.091	9.617	8.487
11.297	10.66	9.906	10.254	8.649	6.984	9.588	8.255
11.268	10.66	9.877	10.254	8.649	6.984	9.559	8.226
11.21	10.573	9.82	10.196	8.476	6.984	9.53	8.197
11.21	10.457	9.762	10.196	8.476	6.984	9.53	8.197
11.21	10.428	9.733	10.051	8.418	6.876	9.414	7.85
11.181	10.37	9.617	10.022	8.418	6.876	9.327	7.56
11.094	10.283	9.588	9.935	8.418	6.769	9.298	7.299
11.036	10.254	9.588	9.791	8.418	6.769	9.269	7.213
11.007	10.225	9.559	9.791	8.303	6.661	9.153	7.155
11.007	10.196	9.182	9.733	8.303	6.661	9.009	7.039
10.978	10.138	9.153	9.646	8.072	6.554	8.98	6.952
10.978	10.109	9.095	9.559	7.957	6.446	8.893	6.952
10.891	10.08	9.009	9.327	7.899	6.446	8.777	6.923
10.862	10.08	8.951	9.298	7.726	6.446	8.458	6.749
10.862	10.051	8.313	9.24	7.726	6.339	8.284	6.72
10.718	9.877	8.197	9.153	7.668	6.339	8.255	6.691
10.66	9.82	8.024	9.009	7.611	6.231	8.197	6.459
10.631	9.733	7.792	8.98	7.496	6.124	8.053	6.459
10.573	9.704	7.705	8.864	7.438	6.017	8.053	6.315
10.428	9.675	7.676	8.806	7.438	5.909	7.966	6.286
10.399	9.675	6.778	8.777	7.15	5.802	7.647	6.199
10.312	9.617	6.546	8.69	6.688	5.802	7.386	6.199
10.312	9.385	6.488	8.661	6.573	5.802	7.386	6.112
10.283	9.298	6.402	8.516	6.458	5.802	6.981	5.822
10.283	9.037	6.257	8.197	6.342	5.802	6.633	5.648
10.196	8.98	6.199	8.168	6.285		6.459	5.648
10.167	8.98	5.967	8.168	6.227		6.431
10.109	8.951	5.938	8.14	5.996		6.402
10.051	8.922		8.111	5.939		6.286
9.849	8.806		8.111	5.823		5.967
9.82	8.516		8.082	5.766		5.851
9.791	8.487		7.995	5.65		5.648
9.675	8.429		7.763	5.65		5.533
9.53	8.255		7.705
9.53	8.255		7.676
9.443	8.226		7.618
9.211	8.197		7.56
9.211	7.966		7.502
9.153	7.937		7.415
9.095	7.85		7.242
9.066	7.792		7.213
8.864	7.705		7.126
8.835	7.386		6.807
8.777	6.981		5.967
8.69	6.894		5.967
8.429	6.894		5.706
8.4	6.691		5.533
8.255	6.633
8.168	6.633
8.024	6.546
7.879	6.257
7.821	6.199
7.531	6.141
7.328	5.793
7.242	5.706
7.213
7.126
6.923
6.402
6.257
6.112
5.967
5.822
12.7547	12.5367	13.4153	12.0106	11.2172	9.56305	11.9376	13.2679	13.2878	13.9439	13.876	16.3494	12.1234	13.9357	15.731
3.70911	4.08474	4.41415	3.45112	3.52911	2.83336	3.58788	5.87184	5.36288	5.72132	5.32597	4.77737	4.62616	5.53186	6.55294
146	138	111	129	116	108	116	109	69	78	76	76	82	79	65	cell number
55	59	54	56	56	55	53	57	48	55	48	48	49	48	45	diameter
2374.62	2732.59	2289.06	2461.76	2461.76	2374.62	2205.07	2550.47	1808.64	2374.62	1808.64	1808.64	1884.79	1808.64	1589.62	SAM area
11.9791	average cell size			TTEST	0.00733735		13.9822	average cell size
3.84733	sd cell size						5.60721	sd cell size
123.429	average cell number			TTEST	4.45412e-05		79.25	average cell number
14.4667	sd cell number						13.2207	sd cell number
55.4286	average diameter						49.75	average diameter
1.90238	sd diameter						4.06202	sd diameter
2414.21	average SAM area			TTEST	0.00539065		2006.35	average SAM area
167.542	sd SAM area						316.971	sd SAM area
